# Supplementary material for: Genome-wide association studies revealed partial genetic links between early vigour and precocity in macadamia
Source: Hortic Res. 2025 Jul 4;12(9):uhaf162. doi: 10.1093/hr/uhaf162 (PMC12373643; doi:10.1093/hr/uhaf162)
Supplement: Web_Material_uhaf162 [file web_material_uhaf162.zip › Supplementary materials.xlsx]

## Sheet: Supplementary Table 1
Supplementary Table 1. Results from Wald tests for fixed effects (Site) in the mixed model, showing degrees of freedom (Df), denominator degrees of freedom (denDF), F-values, and p-values (Pr).
Traits	Df	denDF	F-values	Pr
Height (HT)	7	8.4	10.1	0.0016
Canopy width (CW)	7	7.8	7.2	0.0066
Canopy Volume (CV)	7	7.1	6.75	0.0105
Total nut-in-shell mass (TNM)	7	12.8	4.05	0.0147
Cumulative nut-in-shell mass (CNM)	7	18	5.16	0.0023

## Sheet: Supplementary Table 2
Supplementary Table 2. Variance components and heritability estimates of early vigor and precocity traits in different sites.
Traits	Site	Vp	Va	Va	Vf	Vf	Ve	Ve	h2	H2
				(% of Vp)		(% of Vp)		(% of Vp)
HT	Alloway	0.29	0.05	16.64	0.05	18.28	0.19	65.07	0.17	0.35
	Amamoor_S1	0.34	0.11	32.76	0.02	6.14	0.21	61.1	0.33	0.39
	Amamoor_S2	0.38	0.08	22.52	0.05	13.59	0.24	63.89	0.22	0.36
	Baffle Creek_S1	0.62	0	0	0.27	43.04	0.35	56.96	0	0.43
	Baffle Creek_S2	0.83	0.41	48.86	0.1	12.12	0.32	39.03	0.49	0.61
	Bundaberg	0.39	0.18	44.69	0	0	0.22	55.31	0.45	0.45
	Dunoon	1.36	0	0	0.6	44.43	0.75	55.57	0	0.44
	Newrybar	0.44	0.04	9.59	0.08	18.52	0.32	71.88	0.1	0.28
CW	Alloway	0.37	0.01	2.7	0.07	18.62	0.29	78.68	0.03	0.21
	Amamoor_S1	0.4	0.1	24.42	0.05	13.06	0.25	62.52	0.24	0.37
	Amamoor_S2	0.37	0.03	8.56	0	0	0.34	91.44	0.09	0.09
	Baffle Creek_S1	0.51	0	0	0.13	26.18	0.38	73.82	0	0.26
	Baffle Creek_S2	0.9	0	0	0.25	28.01	0.65	71.99	0	0.28
	Bundaberg	0.56	0	0	0	0	0.56	100	0	0
	Dunoon	0.89	0.32	36.13	0.05	6.04	0.51	57.83	0.36	0.42
	Newrybar	0.48	0	0	0.11	21.77	0.38	78.23	0	0.22
CV	Alloway	325.32	48.73	14.98	58.48	17.98	218.11	67.05	0.15	0.33
	Amamoor_S1	285.05	87.7	30.77	26.82	9.41	170.53	59.82	0.31	0.4
	Amamoor_S2	557.53	29.45	5.28	0	0	528.09	94.72	0.05	0.05
	Baffle Creek_S1	388.12	0	0	63.7	16.41	324.42	83.59	0	0.16
	Baffle Creek_S2	1869.78	220.21	11.78	218.19	11.67	1431.38	76.55	0.12	0.23
	Bundaberg	644.63	0	0	0	0	644.63	100	0	0
	Dunoon	2024.73	697.88	34.47	231.62	11.44	1095.24	54.09	0.34	0.46
	Newrybar	360	60.64	16.84	60.64	16.84	238.73	66.31	0	0.2
TNM	Alloway	4866204	1368730	28.13	1149991	23.63	2347483	48.24	0.28	0.52
	Amamoor_S1	2.90196e+06	277434	9.56	485256	16.72	2139274	73.72	0.1	0.26
	Amamoor_S2	886676	686516	77.43	0	0	200160	22.57	0.77	0.77
	Baffle Creek_S1	1.12636e+06	245350	21.78	700904	62.23	180110	15.99	0.22	0.84
	Baffle Creek_S2	9854031	2071573	21.02	1514362	15.37	6268096	63.61	0.21	0.36
	Bundaberg	8.34173e+06	881423	10.57	2826606	33.89	4633703	55.55	0.11	0.44
	Dunoon	5.9784e+06	2407240	40.27	829140	13.87	2742023	45.87	0.4	0.54
	Newrybar	2.09585e+06	273311	13.04	246939	11.78	1575602	75.18	0.13	0.25
CNM	Alloway	4866227	1368786	28.13	1149992	23.63	2347449	48.24	0.28	0.52
	Amamoor_S1	3.81528e+06	372735	9.77	621386	16.29	2821162	73.94	0.1	0.26
	Amamoor_S2	3.20951e+06	2261270	70.46	292470	9.11	655769	20.43	0.7	0.8
	Baffle Creek_S1	1126006	245426	21.8	700983	62.25	179597	15.95	0.22	0.84
	Baffle Creek_S2	15621136	4220385	27.02	2324395	14.88	9076356	58.1	0.27	0.42
	Bundaberg	21053325	2556504	12.14	5009021	23.79	13487800	64.06	0.12	0.36
	Dunoon	8555281	2628974	30.73	1004800	11.74	4921507	57.53	0.31	0.42
	Newrybar	2.28928e+06	279326	12.2	300990	13.15	1708966	74.65	0.12	0.25
Vp, total phenotypic variance; Va, additive genetic variance; Vf, family variance; Ve, residual variance; h2, narrow-sense heritability; H2, broad-sense heritability

## Sheet: Supplementary Table 3
Supplementary Table 3. Summary of significant SNPs (based on p < 1e-04) associated with EV and precocity traits identified from GWAS.
Trait	SNP ID	Chromosome	p- value
Height	Mint10905	Chr 1	4.22e-05
	Mint10079	Chr 3	1.3e-05
	Mint04004	Chr 5	1.18e-05
	Mint07820	Unknown	5.14e-05
Canopy width	Mint02318	Chr 12	8.36e-05
	Mint11317	Chr 2	5.1e-08
	Mint11164	Chr 3	8.74e-05
	Mint07123	Chr 5	1.12e-05
	Mint04873	Chr 8	8.03e-05
	Mint06881	Chr 9	2.17e-05
	Mint00433	Unknown	2.71e-05
	Mint08813	Unknown	8.27e-07
	Mint12407	Unknown	7.55e-05
Canopy volume	Mint11317	Chr 2	2.66e-05
	Mint11318	Chr 2	1.18e-05
	Mint10079	Chr 3	1.85e-05
	Mint07820	Unknown	1.41e-05
Total nut-in-shell mass	Mint02367	Unknown	6.41e-05
	Mint01617	Chr 1	3.84e-05
	Mint10079	Chr 3	1.04e-05
	Mint09112	Chr 4	3.12e-06
	Mint04004	Chr 5	6.57e-05
	Mint01088	Unknown	8.24e-05
	Mint03645	Unknown	3.43e-05
	Mint11861	Unknown	5.15e-05
Cumulative nut-in-shell mass	Mint01617	Chr 1	2.84e-06
	Mint04645	Chr 3	6.16e-05
	Mint10079	Chr 3	2.2e-07
	Mint09112	Chr 4	3.32e-05
	Mint04004	Chr 5	2.56e-06
	Mint03645	Unknown	5.42e-06

## Sheet: Supplementary Table 4
Supplementary Table 4. Experimental design and no. of trees assessed at each trial.
Site	Year of plantation	No. of blocks	No. of rows/columns	No. of trees assessed
Alloway	2002	7	101/2	202
Amamoor_S1	2002	6	30/7	210
Amamoor_S2	2003	4	30/5	150
Baffle Creek_S1	2002	6	38/6	228
Baffle Creek_S2	2003	8	34/8	272
Bundaberg	2003	2	17/6	102
Dunoon	2003	4	17/8	136
Newrybar	2002	6	34/6	204

## Sheet: Supplementary Data 1
Supplementary Data 1. Phenotypic data for EV and precocity across six sites
Site	Genotype_ID	Column	Row	Block	Family	Female	Male	Height	Canopy width	Total nut-in-shell mass	Canopy volume	Cumulative nut-in-shell mass
Amamoor_02	99026036	1	2	19	99026	816	705	3.84	2.91	0	34.066	0
Amamoor_02	99	1	3	19	0	0	0	4	2.62	1720	28.7651	1720
Amamoor_02	99047147	1	4	19	99047	6	814	3.27	2.77	515	26.2852	515
Amamoor_02	99081054	1	5	19	99081	1	7	2.88	1.8	17	9.77554	17
Amamoor_02	99059021	1	7	24	99059	849	64	3.68	2.91	385	32.6465	385
Amamoor_02	8	1	8	24	0	0	0	3.95	2.69	3938	29.9437	4585.4
Amamoor_02	99009016	1	9	24	99009	212	835	3.35	2.41	1645	20.3837	1645
Amamoor_02	99030009	1	11	23	99030	705	8	3.15	2.11	0	14.6919	0
Amamoor_02	99029025	1	12	23	99029	705	18	3.67	2.2	0	18.6086	0
Amamoor_02	99021025	1	13	23	99021	35	333	4.07	2.37	0	23.9494	0
Amamoor_02	99079009	1	14	23	99079	29	43	4.34	2.06	610	19.2942	610
Amamoor_02	38	1	15	23	0	9	0	5.47	3.46	2309	68.603	2676.4
Amamoor_02	99078019	1	16	22	99078	18	1	4.6	2.92	17	41.0891	17
Amamoor_02	99072022	1	18	22	99072	64	38	4.6	3.56	4425	61.0747	4663.3
Amamoor_02	99029007	1	19	22	99029	705	18	4.14	2.86	0	35.4761	0
Amamoor_02	99016007	1	20	21	99016	246	64	3.95	2.99	0	36.995	0
Amamoor_02	99014127	1	21	21	99014	38	246	2.67	2.13	0	12.6904	0
Amamoor_02	99046054	1	22	21	99046	814	99	2.96	1.24	0	4.76802	0
Amamoor_02	99012010	1	23	21	99012	248	842	3.52	1.83	0	12.3495	0
Amamoor_02	99040018	1	24	21	99040	791	35	3.59	1.81	459	12.3213	459
Amamoor_02	99021015	1	25	20	99021	35	333	4.05	1.93	0	15.8042	0
Amamoor_02	99032007	1	26	20	99032	8	762	2.86	2.79	0	23.3226	0
Amamoor_02	99028025	1	27	20	99028	705	16	3.17	1.88	0	11.7376	0
Amamoor_02	99070005	1	28	20	99070	199	8	4.02	2.45	175	25.2791	175
Amamoor_02	99009009	1	29	20	99009	212	835	3.76	3.78	889	56.2827	889
Amamoor_02	99066045	2	2	19	99066	16	24	4.06	2.97	170	37.5182	170
Amamoor_02	99051008	2	3	19	99051	7	816	4.67	3.37	5414	55.5623	5947.9
Newrybar_02	99045015	2	3	30	99045	814	199	4.32	3.06	0	42.377	0
Amamoor_02	814	2	4	19	0	813	0	3.82	2.47	4399	24.4152	4579.2
Amamoor_02	99019026	2	5	19	99019	16	333	4.17	3.26	4091	46.4274	4134.5
Newrybar_02	99044052	2	5	30	99044	804	18	4.17	2.64	0	30.4472	0
Amamoor_02	99078006	2	6	19	99078	18	1	3.45	2.4	0	20.8183	0
Newrybar_02	199	2	6	30	0	4	9	3.46	2.77	761.6	27.8124	761.6
Amamoor_02	99017020	2	7	24	99017	333	842	2.98	1.87	0	10.917	0
Amamoor_02	99020022	2	9	24	99020	64	333	4.16	2.76	640	33.1982	640
Amamoor_02	804	2	10	24	0	246	0	3.98	3.3	287	45.4061	287
Newrybar_02	99035012	2	10	29	99035	849	772	2.69	2.46	906.8	17.054	906.8
Amamoor_02	99066043	2	11	23	99066	16	24	3.95	2.47	0	25.2461	0
Newrybar_02	99029009	2	11	29	99029	705	18	2.92	3.51	3538	37.6878	3538
Amamoor_02	99039012	2	12	23	99039	14	791	4.23	2.29	3037	23.2389	3091.9
Baffle Creek_02	99054134	2	12	34	99054	43	828	4.59	3.41	153	55.9145	153
Newrybar_02	99049027	2	12	29	99049	38	816	3.68	3.01	1774.1	34.9288	1774.1
Amamoor_02	212	2	13	23	0	333	0	4.46	3.52	6906	57.8927	7856.5
Baffle Creek_02	99051003	2	13	34	99051	7	816	4.63	3.22	4960	50.2917	4960
Newrybar_02	99065001	2	13	29	99065	16	38	3.27	3.53	0	42.6875	0
Amamoor_02	99002014	2	14	23	99002	762	140	4.38	3.09	561	43.8121	565.7
Newrybar_02	99018012	2	14	28	99018	333	849	2.9	2.72	0	22.477	0
Amamoor_02	99054093	2	15	23	99054	43	828	4.93	2.95	26	44.9463	26
Newrybar_02	99020044	2	15	28	99020	64	333	3.02	2.34	0	17.3238	0
Amamoor_02	99068010	2	16	22	99068	35	199	5	2.88	1980	43.4469	1980
Newrybar_02	856	2	16	28	0	685	0	3.85	3.28	390.8	43.3922	390.8
Amamoor_02	99006006	2	17	22	99006	781	212	3.34	2.6	136	23.6536	136
Newrybar_02	99047052	2	17	28	99047	6	814	3.7	1.96	660.4	14.8908	660.4
Amamoor_02	199	2	18	22	0	4	9	4.43	2.77	214	35.6096	301
Newrybar_02	18	2	18	28	0	0	0	3.12	2.74	2203.5	24.5391	2203.5
Amamoor_02	99063004	2	19	22	99063	856	5	3.06	1.18	0	4.46364	0
Baffle Creek_02	99011013	2	19	33	99011	248	835	3.07	2.14	0	14.7289	0
Amamoor_02	99044071	2	20	21	99044	804	18	4.32	2.9	0	38.0613	0
Newrybar_02	212	2	21	27	0	333	0	3.69	3.12	2342.2	37.6304	2405.8
Amamoor_02	99032014	2	22	21	99032	8	762	3.02	2.79	1048	24.6274	1083.9
Baffle Creek_02	99063025	2	22	33	99063	856	5	3.98	1.87	0	14.5804	0
Newrybar_02	99026037	2	22	27	99026	816	705	4.16	3.09	0	41.6115	0
Amamoor_02	99065014	2	23	21	99065	16	38	5.05	2.76	549	40.3007	657.3
Baffle Creek_02	99019136	2	23	33	99019	333	16	2.07	1.53	0	5.07641	0
Newrybar_02	99054082	2	23	27	99054	43	828	2.5	1.82	0	8.67533	0
Amamoor_02	99019005	2	24	21	99019	16	333	4	3.04	1769	38.7267	1769
Amamoor_02	99042016	2	25	20	99042	794	46	2.9	1.3	0	5.13438	0
Baffle Creek_02	99054104	2	25	33	99054	43	828	3.76	2.32	77	21.2015	77
Newrybar_02	29	2	25	26	0	0	0	3.91	3.27	168.7	43.8002	168.7
Amamoor_02	99060075	2	26	20	99060	6	849	3.46	3.2	0	37.1176	0
Amamoor_02	856	2	27	20	0	685	0	4.83	4.07	1416	83.8184	1554.6
Baffle Creek_02	99047090	2	27	32	99047	6	814	3.18	1.25	0	5.20536	0
Amamoor_02	99049006	2	28	20	99049	38	816	4.48	2.25	0	23.76	0
Baffle Creek_02	99035035	2	28	32	99035	849	772	3.57	1.86	0	12.9389	0
Newrybar_02	99072016	2	28	26	99072	64	38	3.71	3.72	5743	53.7852	5815.6
Amamoor_02	99047117	2	29	20	99047	6	814	3.36	2.3	0	18.6208	0
Baffle Creek_02	99032039	2	29	32	99032	8	762	3.71	2.54	0	25.0752	0
Baffle Creek_02	99078004	2	30	32	99078	18	1	2.09	0.73	0	1.1668	0
Newrybar_02	99019051	2	30	25	99019	16	333	3.73	4.22	0	69.5884	0
Baffle Creek_02	99029013	2	31	31	99029	705	18	3.95	3.1	0	39.7671	0
Newrybar_02	64	2	31	25	0	14	0	4.5	3.91	3901	72.0725	3920.1
Baffle Creek_02	99027035	2	32	31	99027	828	705	2.89	1.48	0	6.6317	0
Newrybar_02	99006010	2	32	25	99006	781	212	3.85	3.25	23.6	42.6021	23.6
Baffle Creek_02	99045023	2	33	31	99045	814	199	4.05	2.35	0	23.4312	0
Newrybar_02	35	2	34	25	0	0	0	3	2.74	433.1	23.5953	433.1
Newrybar_02	99070019	3	3	30	99070	199	8	3.63	3.12	849.8	37.0185	883.4
Amamoor_02	99045177	3	4	19	99045	199	814	4.49	3.74	6478	65.795	8126.9
Amamoor_02	99017015	3	5	19	99017	333	842	3.78	2.91	168	33.5337	168
Newrybar_02	99034004	3	5	30	99034	772	804	2.01	1.65	448.5	5.73281	448.5
Amamoor_02	99023010	3	6	19	99023	344	47	4.03	2.46	0	25.5493	0
Newrybar_02	99017026	3	6	30	99017	333	842	2.76	2.1	23.2	12.7512	23.2
Amamoor_02	99054050	3	7	24	99054	43	828	4.47	3.39	0	53.8159	0
Amamoor_02	99081019	3	8	24	99081	1	7	4.18	2.18	2702	20.811	2965.4
Amamoor_02	64	3	9	24	0	14	0	4.38	2.57	2480	30.3071	3002
Baffle Creek_02	99063031	3	9	35	99063	856	5	3.85	3.02	0	36.7856	0
Newrybar_02	99039022	3	9	29	99039	14	791	2.74	2.43	0	16.9499	0
Amamoor_02	99051013	3	10	24	99051	7	816	4.05	3.04	286	39.2108	286
Newrybar_02	741	3	10	29	0	0	0	4.5	3.583	190.3	60.5215	190.3
Amamoor_02	99043006	3	11	23	99043	794	29	4.04	2.47	0	25.8213	0
Baffle Creek_02	99023035	3	11	35	99023	344	47	4.41	2.93	2029	39.6622	2029
Newrybar_02	99002007	3	11	29	99002	762	140	3.84	3.27	0	43.016	0
Amamoor_02	99035046	3	12	23	99035	849	772	4.75	2.95	1297	43.3053	1297
Newrybar_02	99047072	3	12	29	99047	6	814	3.25	2.29	0	17.8549	0
Amamoor_02	99019180	3	13	23	99019	333	16	4.37	2.79	259	35.6364	259
Amamoor_02	99047101	3	14	23	99047	6	814	3.58	2.55	1940	24.3875	1940
Newrybar_02	99016009	3	14	28	99016	246	64	2.98	3.35	3996.5	35.0356	4040.1
Amamoor_02	140	3	15	23	0	4	0	3.77	3.11	3961	38.2002	5798
Newrybar_02	99014020	3	15	28	99014	38	246	2.24	2.01	37.8	9.48077	37.8
Amamoor_02	99005001	3	16	22	99005	140	849	4.79	3.15	0	49.7921	0
Baffle Creek_02	99040023	3	16	34	99040	791	35	3.7	2.68	0	27.8404	0
Newrybar_02	99046031	3	16	28	99046	814	99	2.76	2.24	0	14.508	0
Amamoor_02	99062016	3	17	22	99062	99	856	4.26	2.78	0	34.4907	0
Newrybar_02	99005003	3	17	28	99005	140	849	4.22	3.16	0	44.1459	0
Amamoor_02	99049041	3	18	22	99049	38	816	5.03	2.77	0	40.4325	0
Newrybar_02	99069067	3	18	27	99069	43	199	3.3	3.32	69.1	38.106	69.1
Amamoor_02	99047154	3	19	22	99047	6	814	3.04	2.34	0	17.4385	0
Baffle Creek_02	99047045	3	19	33	99047	6	814	3.34	1.69	0	9.99363	0
Amamoor_02	1	3	20	21	0	9	0	4.22	2.9	211	37.1802	211
Baffle Creek_02	99029018	3	20	33	99029	705	18	3.42	2.79	146	27.8893	146
Amamoor_02	99081034	3	21	21	99081	1	7	4.3	2.49	560	27.93	560
Baffle Creek_02	99039031	3	21	33	99039	14	791	3.75	3.53	299	48.9535	299
Newrybar_02	99028001	3	21	27	99028	705	16	3.85	2.44	0	24.0129	0
Amamoor_02	99067033	3	22	21	99067	199	29	3.58	1.99	461	14.8523	461
Baffle Creek_02	99069081	3	22	33	99069	43	199	3.48	2.93	0	31.2981	0
Newrybar_02	99020019	3	22	27	99020	64	333	3.57	2.85	0	30.3782	0
Amamoor_02	99026032	3	23	21	99026	816	705	4.38	2.68	0	32.957	0
Baffle Creek_02	99	3	23	33	0	0	0	3.72	2.62	101	26.7515	101
Amamoor_02	99060095	3	24	21	99060	6	849	3.81	2.77	1199	30.6258	1199
Baffle Creek_02	99022003	3	24	33	99022	8	333	3.89	2.94	238	35.2247	238
Newrybar_02	99023018	3	24	26	99023	344	47	3.25	2.3	0	18.0112	0
Amamoor_02	99043040	3	25	20	99043	794	29	4.36	2.26	93	23.3296	93
Baffle Creek_02	99079002	3	25	32	99079	29	43	4.98	2.75	1868	39.4546	1868
Newrybar_02	99044048	3	25	26	99044	804	18	2.5	3.14	0	25.8228	0
Amamoor_02	99081014	3	26	20	99081	1	7	4.75	2.69	3191	36.0082	3396.2
Baffle Creek_02	856	3	26	32	0	685	0	4.65	3.5	0	59.675	0
Newrybar_02	99007009	3	26	26	99007	783	212	3.19	2.65	0	23.4685	0
Amamoor_02	99023034	3	27	20	99023	344	47	4.59	2.81	1393	37.969	1393
Baffle Creek_02	99070054	3	27	32	99070	199	8	3.59	1.12	0	4.71774	0
Amamoor_02	99041024	3	28	20	99041	856	794	3.82	1.91	0	14.5993	0
Amamoor_02	849	3	29	20	0	246	0	3.59	2.44	0	22.3912	0
Baffle Creek_02	99029041	3	29	32	99029	18	705	4.45	2.97	0	41.1222	0
Baffle Creek_02	99026044	3	30	32	99026	816	705	4.8	1.8	0	16.2926	0
Newrybar_02	99022031	3	30	25	99022	8	333	3.19	2.94	607.5	28.8861	607.5
Baffle Creek_02	99072009	3	31	31	99072	64	38	4.3	2.98	391	40.0041	391
Newrybar_02	99078001	3	31	25	99078	18	1	3.22	1.94	0	12.6959	0
Baffle Creek_02	99026009	3	32	31	99026	816	705	5.24	3.21	316	56.5646	316
Baffle Creek_02	99054102	3	33	31	99054	43	828	4.73	3.5	0	60.7017	0
Newrybar_02	99066052	3	33	25	99066	16	24	2.16	2.12	618.1	10.1702	618.1
Baffle Creek_02	99044004	3	34	31	99044	804	18	4.71	3.71	0	67.916	0
Amamoor_02	99069063	4	2	19	99069	43	199	3.21	1.84	705	11.3853	705
Newrybar_02	99081046	4	2	30	99081	1	7	4.34	3.07	2171.4	42.8519	2171.4
Amamoor_02	99029022	4	3	19	99029	705	18	4.04	2.4	17	24.3785	17
Newrybar_02	99063027	4	3	30	99063	856	5	3.56	2.67	0	26.5874	0
Amamoor_02	99020039	4	4	19	99020	64	333	3.55	1.6	0	9.52076	0
Amamoor_02	35	4	5	19	0	0	0	4.18	3.71	272	60.2736	272
Newrybar_02	99041033	4	5	30	99041	856	794	2.46	1.59	0	6.51527	0
Amamoor_02	99014023	4	6	19	99014	38	246	3.95	2.99	2338	36.995	3456
Newrybar_02	140	4	6	30	0	4	0	2.47	2.12	1158.9	11.6298	1180.5
Amamoor_02	99011012	4	7	24	99011	248	835	4.12	2.29	0	22.6345	0
Baffle Creek_02	99017001	4	7	35	99017	333	842	3.87	2.53	206	25.9511	206
Amamoor_02	99028054	4	8	24	99028	705	16	4.05	2.73	0	31.6216	0
Newrybar_02	99011005	4	8	29	99011	248	835	2.93	2.24	0	15.4016	0
Amamoor_02	99074070	4	9	24	99074	24	14	3.02	1.54	0	7.50329	0
Newrybar_02	99020023	4	9	29	99020	64	333	2.33	2.58	0	16.248	0
Amamoor_02	99055027	4	10	24	99055	835	842	3.48	2.31	276	19.4539	276
Amamoor_02	99018002	4	11	23	99018	333	849	3.59	2.45	0	22.5751	0
Newrybar_02	99023006	4	11	29	99023	344	47	2.38	1.78	505.8	7.89988	505.8
Amamoor_02	99046029	4	12	23	99046	814	99	3.69	2.57	0	25.5327	69.5
Newrybar_02	99041030	4	12	29	99041	856	794	3.11	2.52	0	20.6902	0
Amamoor_02	99068015	4	13	23	99068	35	199	4.22	2.72	1617	32.708	1617
Baffle Creek_02	99034002	4	13	34	99034	772	804	4.15	2.56	0	28.4926	0
Amamoor_02	99009021	4	14	23	99009	212	835	4.18	2.77	924	33.6	924
Newrybar_02	99019131	4	14	28	99019	333	16	2.94	3.49	11	37.5147	11
Amamoor_02	99011020	4	15	23	99011	248	835	3.94	3	0	37.1486	0
Amamoor_02	99081056	4	16	22	99081	1	7	4.43	2.33	3105	25.1953	3105
Baffle Creek_02	99019105	4	16	34	99019	16	333	3.81	2.78	0	30.8474	0
Newrybar_02	99026020	4	16	28	99026	816	705	4.05	2.44	0	25.2603	0
Amamoor_02	99022026	4	17	22	99022	8	333	3.68	2.16	0	17.987	0
Baffle Creek_02	99035039	4	17	34	99035	849	772	4.51	3.16	0	47.1796	0
Newrybar_02	99074064	4	17	28	99074	24	14	3.09	2.67	2437.3	23.0773	2503.6
Baffle Creek_02	99022002	4	18	34	99022	8	333	3.25	2.13	109	15.4471	109
Newrybar_02	99067017	4	18	27	99067	199	29	2.68	1.46	0	5.98472	0
Amamoor_02	99026015	4	19	22	99026	816	705	3.35	2.45	937	21.0659	937
Baffle Creek_02	99014038	4	19	33	99014	38	246	4.1	3.83	1470	63.0064	1470
Amamoor_02	99039008	4	20	22	99039	14	791	2.75	1.99	13	11.4089	13
Newrybar_02	99027031	4	20	27	99027	828	705	2.52	1.63	0	7.01422	0
Amamoor_02	14	4	21	21	0	4	9	3.57	2.45	55	22.4493	55
Newrybar_02	38	4	21	27	0	9	0	3.83	3.02	50.4	36.5945	73.8
Amamoor_02	99020015	4	22	21	99020	64	333	3.44	2.58	0	23.9884	0
Baffle Creek_02	99027030	4	22	33	99027	828	705	3.81	3.41	0	46.4127	0
Amamoor_02	99005013	4	23	21	99005	140	849	3.58	1.87	0	13.115	0
Baffle Creek_02	99043037	4	23	33	99043	794	29	4.16	3.1	0	41.8813	0
Newrybar_02	99035006	4	23	26	99035	849	772	NA	NA	182.2	NA	182.2
Amamoor_02	416	4	24	21	0	0	0	4.34	3.37	2738	51.636	2903.5
Newrybar_02	99011010	4	24	26	99011	248	835	3.34	3.14	11.4	34.4992	11.4
Amamoor_02	99024007	4	25	20	99024	344	8	3.68	1.83	367	12.9108	367
Amamoor_02	99012023	4	26	20	99012	248	842	4.01	1.78	0	13.3103	0
Newrybar_02	99010002	4	26	26	99010	791	248	NA	NA	83.8	NA	83.8
Amamoor_02	99034013	4	27	20	99034	772	804	4.12	3.8	0	62.3258	0
Newrybar_02	99028056	4	27	26	99028	705	16	2.19	2.16	0	10.7042	0
Amamoor_02	99026051	4	28	20	99026	816	705	5.01	3.27	0	56.1224	0
Newrybar_02	695	4	28	26	0	0	0	4.35	4.21	1829.8	80.7713	4495.8
Amamoor_02	99017022	4	29	20	99017	333	842	3.28	1.82	0	11.382	0
Newrybar_02	99014062	4	29	25	99014	38	246	3.39	3.12	4803.5	34.571	4866.3
Newrybar_02	99047033	4	30	25	99047	6	814	4.08	3.53	969.8	53.2614	969.8
Baffle Creek_02	99066023	4	31	32	99066	16	24	3.73	1.93	0	14.5555	0
Newrybar_02	6	4	31	25	0	778	0	4.29	4.85	4567.5	105.717	4764
Baffle Creek_02	99051009	4	32	31	99051	7	816	5.3	3.42	4536	64.9429	4536
Newrybar_02	99028057	4	33	25	99028	705	16	1.28	0.84	16.7	0.946176	16.7
Baffle Creek_02	99019052	4	34	31	99019	16	333	4.5	4.45	486	93.3546	486
Baffle Creek_02	99060022	4	35	31	99060	6	849	1.88	0.95	0	1.7775	0
Alloway_02	99078010	5	2	6	99078	18	1	3.07	2.58	0	21.4083	0
Amamoor_02	99060037	5	2	19	99060	6	849	4.69	2.18	804	23.3501	804
Baffle Creek_02	99026043	5	2	36	99026	816	705	4.73	2.25	59	25.0859	59
Newrybar_02	99060049	5	2	30	99060	6	849	3.42	1.16	0	4.82109	0
Alloway_02	99010001	5	3	6	99010	791	248	3.13	2.75	3790	24.7978	3790
Amamoor_02	4	5	3	19	0	0	0	4.35	3.73	8388	63.4031	8834.9
Baffle Creek_02	99033007	5	3	36	99033	772	781	4.85	3.61	4148	66.2155	4148
Newrybar_02	772	5	3	30	0	0	0	3.55	3.44	4052.4	44.0097	4068.4
Alloway_02	64	5	4	6	0	14	0	3.3	3.18	2704	34.96	2704
Amamoor_02	99054143	5	4	19	99054	43	828	3.19	2.18	0	15.8821	0
Baffle Creek_02	99032038	5	4	36	99032	8	762	4.12	2.71	457	31.6985	457
Newrybar_02	99013005	5	4	30	99013	5	248	3.54	3.07	0	34.9529	0
Alloway_02	99026029	5	5	6	99026	816	705	3.88	3.17	3312	40.8464	3312
Amamoor_02	99059014	5	5	19	99059	849	64	4.1	3.82	1378	62.6778	1476.4
Newrybar_02	99026040	5	5	30	99026	816	705	3.31	2.9	708.3	29.1627	708.3
Alloway_02	99066081	5	6	6	99066	16	24	3.8	2.52	0	25.2806	0
Amamoor_02	99024014	5	6	24	99024	344	8	3.85	2.06	0	17.1159	0
Baffle Creek_02	99007006	5	6	36	99007	783	212	2.91	2.19	0	14.6213	0
Newrybar_02	99042014	5	6	30	99042	794	46	2.74	2.46	0	17.371	0
Alloway_02	99035011	5	7	6	99035	849	772	3.63	3.58	1753	48.7389	1753
Amamoor_02	99072013	5	7	24	99072	64	38	3.3	2.63	3506	23.9127	4157.2
Alloway_02	99047012	5	8	6	99047	6	814	3.34	2.98	4865	31.0729	4865
Amamoor_02	99060070	5	8	24	99060	6	849	3.53	2.59	727	24.8072	727
Newrybar_02	99067034	5	8	29	99067	199	29	3.69	3.45	5784	46.0117	5884.1
Alloway_02	99023040	5	9	6	99023	344	47	4.01	3.03	2582	38.5685	2582
Amamoor_02	791	5	9	24	0	0	0	2.21	1.97	1746	8.98521	1857.6
Newrybar_02	99032020	5	9	29	99032	8	762	2.9	2.27	0	15.655	6.7
Amamoor_02	99014025	5	10	24	99014	38	246	3.92	3.12	0	39.9759	0
Newrybar_02	99062035	5	10	29	99062	99	856	3.88	3.06	1754.6	38.0608	1754.6
Alloway_02	99	5	11	6	0	0	0	3.3	3.04	4653	31.9495	4653
Amamoor_02	99026055	5	11	23	99026	816	705	4.7	2.32	83	26.5019	83
Newrybar_02	99005007	5	11	29	99005	140	849	2.93	3.1	28.9	29.4981	28.9
Alloway_02	99014147	5	12	6	99014	38	246	3.62	3.4	4394	43.8399	4394
Amamoor_02	99022015	5	12	23	99022	8	333	3	2.65	0	22.0707	0
Baffle Creek_02	99050015	5	12	35	99050	4	816	2.61	1.9	21	9.87077	21
Alloway_02	99020024	5	13	6	99020	64	333	3.44	3.22	1731	37.3657	1731
Amamoor_02	741	5	13	23	0	0	0	4.88	3.84	1394	75.3851	1408.2
Alloway_02	99005004	5	14	6	99005	140	849	3.99	3.83	2988	61.316	2988
Newrybar_02	99050004	5	14	28	99050	4	816	4.68	3.37	3203	55.6813	3203
Alloway_02	99018020	5	15	6	99018	333	849	3.87	2.49	0	25.137	0
Amamoor_02	99050019	5	15	23	99050	4	816	4.05	3.18	3690	42.9055	4397.4
Alloway_02	99041040	5	16	6	99041	856	794	4.08	3.85	80	63.3556	80
Amamoor_02	99020005	5	16	22	99020	64	333	4.16	3.32	3061	48.0367	3061
Newrybar_02	99023036	5	16	28	99023	344	47	2.62	1.93	1491.5	10.224	1491.5
Alloway_02	99051001	5	17	6	99051	7	816	4.17	2.67	2450	31.1431	2450
Amamoor_02	772	5	17	22	0	0	0	4.33	3.5	6222	55.5683	6529.8
Newrybar_02	99063018	5	17	28	99063	856	5	3.89	2.74	0	30.5953	0
Alloway_02	99026013	5	18	5	99026	816	705	3.96	4.03	126	67.3765	126
Amamoor_02	99050002	5	18	22	99050	4	816	3.81	4.08	0	66.4429	0
Baffle Creek_02	99062048	5	18	34	99062	99	856	3.35	1.66	0	9.67084	0
Newrybar_02	99023051	5	18	27	99023	344	47	3.64	2.72	0	28.2126	0
Alloway_02	99029040	5	19	5	99029	18	705	4.04	3.65	1597	56.3859	1597
Amamoor_02	99066027	5	19	22	99066	16	24	2.42	1.39	0	4.89833	0
Alloway_02	99030005	5	20	5	99030	705	8	2.98	2.78	0	24.1273	0
Amamoor_02	99013006	5	20	22	99013	5	248	4.39	3.3	0	50.0836	0
Baffle Creek_02	99026017	5	20	33	99026	816	705	4.05	1.78	0	13.4431	0
Newrybar_02	814	5	20	27	0	813	0	3.24	3.04	3020	31.3686	3071
Alloway_02	99081044	5	21	5	99081	1	7	3.41	3.53	4622	44.5151	4622
Amamoor_02	99042026	5	21	21	99042	794	46	2.93	2.09	0	13.408	0
Baffle Creek_02	35	5	21	33	0	0	0	4.17	3.85	2120	64.7532	2120
Newrybar_02	99009011	5	21	27	99009	212	835	2.92	2.26	0	15.6244	0
Alloway_02	99063001	5	22	5	99063	856	5	4.3	3.58	NA	57.7348	NA
Amamoor_02	99043002	5	22	21	99043	794	29	3.56	2.86	0	30.506	0
Newrybar_02	99044047	5	22	27	99044	804	18	2.83	2.87	179.3	24.4204	179.3
Alloway_02	333	5	23	5	0	0	0	3.92	3.6	6275	53.2224	6275
Amamoor_02	99010003	5	23	21	99010	791	248	4.62	3.24	2464	50.8084	2503.2
Baffle Creek_02	99068040	5	23	33	99068	35	199	4.07	2.84	272	34.3902	272
Newrybar_02	99043051	5	23	26	99043	794	29	3.03	1.31	0	5.44739	0
Alloway_02	99080013	5	24	5	99080	8	6	3.71	3.1	1800	37.3509	1800
Amamoor_02	99027024	5	24	21	99027	828	705	4.22	1.81	0	14.4835	0
Newrybar_02	99049008	5	24	26	99049	38	816	4.41	3.22	352.5	47.902	352.5
Alloway_02	99043038	5	25	5	99043	794	29	3.83	3.08	233	38.0631	233
Amamoor_02	99022013	5	25	20	99022	8	333	4.32	3	1838	40.7314	1838
Amamoor_02	416	5	26	20	0	0	0	3.9	3.09	6504	39.0108	8304.7
Newrybar_02	99041010	5	26	26	99041	856	794	2.75	1.09	0	3.42286	0
Alloway_02	99011015	5	27	5	99011	248	835	3.69	3.51	620	47.626	620
Amamoor_02	99045052	5	27	20	99045	814	199	4.16	2.64	173	30.3742	173
Newrybar_02	99026035	5	27	26	99026	816	705	2.95	2.42	723.8	18.0991	723.8
Alloway_02	99016004	5	28	5	99016	246	64	4.33	3.21	1095	46.7414	1095
Newrybar_02	99069011	5	28	26	99069	43	199	4.19	4.05	5947.5	71.9992	6006.3
Alloway_02	99022027	5	29	5	99022	8	333	4.28	3.73	312	62.3828	312
Amamoor_02	99054096	5	29	20	99054	43	828	3.04	2.8	250	24.9685	250
Newrybar_02	99027009	5	29	25	99027	828	705	2.04	1.91	364.7	7.79651	364.7
Alloway_02	741	5	30	5	0	0	0	4.04	3.35	4069	47.4979	4069
Newrybar_02	99	5	30	25	0	0	0	3.61	4.24	355.8	67.9896	364.9
Alloway_02	99002010	5	31	5	99002	762	140	3.08	4.34	5826	60.7762	5826
Baffle Creek_02	99055011	5	31	32	99055	835	842	3.37	2.19	0	16.9325	0
Alloway_02	99023031	5	32	5	99023	344	47	3.92	3	1735	36.96	1735
Alloway_02	99074006	5	33	5	99074	24	14	3.98	3.53	4831	51.956	4831
Newrybar_02	99074069	5	33	25	99074	24	14	3.7	4.02	3576.7	62.6408	3576.7
Alloway_02	99046028	5	34	4	99046	814	99	3.85	2.99	102	36.0584	102
Alloway_02	99019040	5	35	4	99019	16	333	3.42	2.99	2462	32.0311	2462
Alloway_02	99068031	5	36	4	99068	35	199	2.99	3.1	3661	30.1022	3661
Alloway_02	99049039	5	37	99	99049	38	816	2.81	3.08	NA	27.9262	NA
Alloway_02	99024020	5	41	99	99024	344	8	3.61	2.05	NA	15.8935	NA
Alloway_02	1	5	42	4	0	9	0	3.04	3.01	3671	28.8543	3671
Alloway_02	99067008	5	43	4	99067	199	29	3.41	3.22	1555	37.0399	1555
Alloway_02	99050018	5	44	4	99050	4	816	3.9	2.99	633	36.5267	633
Alloway_02	99032016	5	45	4	99032	8	762	3.77	4.01	94	63.5087	94
Alloway_02	99017014	5	46	4	99017	333	842	3.58	3.31	744	41.0906	744
Alloway_02	99033002	5	47	4	99033	772	781	4.73	3.65	3635	66.0162	3635
Alloway_02	99044045	5	49	4	99044	804	18	3.97	4.15	218	71.6292	218
Alloway_02	99023011	5	50	4	99023	344	47	3.99	3.26	38	44.4234	38
Alloway_02	8	5	51	4	0	0	0	3.66	3.52	2388	47.5083	2388
Alloway_02	99012012	5	52	4	99012	248	842	3.01	4.13	3754	53.7861	3754
Alloway_02	99045058	5	53	3	99045	814	199	3.89	3.9	2564	61.9844	2564
Alloway_02	99040002	5	54	3	99040	791	35	3.56	4.12	258	63.3064	258
Alloway_02	99022023	5	55	3	99022	8	333	3.88	4.31	3236	75.5074	3236
Alloway_02	99078009	5	57	3	99078	18	1	3.52	2.96	0	32.3094	0
Alloway_02	99028032	5	58	3	99028	705	16	3.64	3.75	7545	53.625	7545
Alloway_02	14	5	60	3	0	4	9	4.05	4.21	4699	75.2008	4699
Alloway_02	99041047	5	63	3	99041	856	794	3.85	4.5	0	81.675	0
Alloway_02	99014100	5	64	3	99014	38	246	3.92	3.32	19	45.2653	19
Alloway_02	248	5	65	3	0	344	0	4.24	4	8581	71.0705	8581
Alloway_02	99011011	5	66	3	99011	248	835	3.63	3.04	2734	35.1445	2734
Alloway_02	99054057	5	68	3	99054	43	828	3.8	4.16	226	68.8928	226
Alloway_02	99011030	5	69	2	99011	248	835	3.53	3.28	0	39.7856	0
Alloway_02	99035009	5	70	2	99035	849	772	4.26	4.05	1746	73.202	1746
Alloway_02	99019039	5	71	2	99019	16	333	3.44	3.21	3783	37.134	3783
Alloway_02	99022018	5	72	2	99022	8	333	3.74	4	54	62.6895	54
Alloway_02	99040015	5	73	2	99040	791	35	3.11	2.78	735	25.1799	735
Alloway_02	47	5	74	2	0	0	0	3.1	3.46	1823	38.8792	1823
Alloway_02	99005005	5	75	2	99005	140	849	4.15	3.56	6607	55.1	6607
Alloway_02	99029010	5	76	2	99029	705	18	4.45	3.35	14	52.3182	14
Alloway_02	99051006	5	77	2	99051	7	816	4.18	3.79	4728	62.9011	4728
Alloway_02	99043055	5	78	2	99043	794	29	3.18	1.7	0	9.62783	0
Alloway_02	99014073	5	79	2	99014	38	246	3.47	3.6	1547	47.1127	1547
Alloway_02	99059012	5	80	2	99059	849	64	3.38	3.33	1779	39.2653	1779
Alloway_02	99032017	5	81	2	99032	8	762	3.92	2.99	2513	36.714	2513
Alloway_02	772	5	82	2	0	0	0	4.31	3.77	6925	64.1746	6925
Alloway_02	99054060	5	83	2	99054	43	828	4.47	4.42	545	91.4862	545
Alloway_02	99047069	5	84	2	99047	6	814	4.31	3.17	5106	45.3732	5106
Alloway_02	99080033	5	85	1	99080	8	6	3.3	3.86	2150	51.51	2150
Alloway_02	38	5	87	1	0	9	0	4.43	3.74	8997	64.9158	8997
Alloway_02	99024025	5	88	1	99024	344	8	3.62	3.46	6274	45.4009	6274
Alloway_02	99045126	5	89	1	99045	199	814	4.43	3.88	5252	69.8668	5252
Alloway_02	99060034	5	90	1	99060	6	849	4.14	3.62	4952	56.8357	4952
Alloway_02	99023007	5	91	1	99023	344	47	4.26	3.13	776	43.7222	776
Alloway_02	99049005	5	93	1	99049	38	816	4.19	4.03	4715	71.2898	4715
Alloway_02	99026026	5	94	1	99026	816	705	3.63	3.04	187	35.1445	187
Alloway_02	99044003	5	95	1	99044	804	18	4.44	4.36	800	88.4218	800
Alloway_02	99034014	5	96	1	99034	772	804	4.64	3.66	0	65.1154	0
Alloway_02	8	5	97	1	0	0	0	3.45	2.31	3356	19.2862	3356
Alloway_02	99050022	5	98	1	99050	4	816	5.01	3.98	696	83.1395	696
Alloway_02	99043029	5	99	1	99043	794	29	3.92	1.86	0	14.2074	0
Alloway_02	99009006	5	100	1	99009	212	835	3.95	2.69	414	29.9437	414
Alloway_02	99072023	6	2	6	99072	64	38	3.9	2.71	1753	30.0059	1753
Amamoor_02	99080021	6	2	19	99080	8	6	3.62	2.91	4925	32.1143	5740.7
Baffle Creek_02	99023062	6	2	36	99023	344	47	4.64	3.16	144	48.5395	144
Newrybar_02	99049018	6	2	30	99049	38	816	3.36	2.32	774.6	18.946	1601.1
Alloway_02	99007004	6	3	6	99007	783	212	4.48	3.04	0	43.3739	0
Amamoor_02	99032003	6	3	19	99032	8	762	2.39	1.98	0	9.81593	0
Baffle Creek_02	99005008	6	3	36	99005	140	849	5.03	3.14	0	51.9554	0
Newrybar_02	99068017	6	3	30	99068	35	199	3.49	2.91	4407.5	30.961	4511.7
Alloway_02	99037002	6	4	6	99037	1	772	3.59	3.65	269	50.1053	269
Amamoor_02	99067018	6	4	19	99067	199	29	4.62	3.66	1496	64.8347	1496
Baffle Creek_02	99001008	6	4	36	99001	660	140	6.01	4.27	0	114.798	0
Newrybar_02	99043057	6	4	30	99043	794	29	3.35	2.17	0	16.526	0
Alloway_02	18	6	5	6	0	0	0	3.65	3.59	5948	49.2816	5948
Amamoor_02	99027034	6	5	19	99027	828	705	1.52	0.95	0	1.43712	0
Baffle Creek_02	99059011	6	5	36	99059	849	64	3.94	3.71	2319	56.813	2319
Newrybar_02	99059016	6	5	30	99059	849	64	3.8	3.46	697.4	47.6584	697.4
Alloway_02	99033004	6	6	6	99033	772	781	3.84	4.05	529	65.9849	529
Amamoor_02	99008006	6	6	24	99008	212	804	5.22	4.27	789	99.7079	789
Baffle Creek_02	99010004	6	6	36	99010	791	248	4.3	2.96	0	39.4689	0
Newrybar_02	99072021	6	6	30	99072	64	38	2.85	1.71	448.9	8.73053	448.9
Alloway_02	99079008	6	7	6	99079	29	43	3.63	3.23	0	39.6748	0
Amamoor_02	99045174	6	7	24	99045	199	814	3.9	3.27	392	43.6881	392
Newrybar_02	99001002	6	7	29	99001	140	660	3.41	3.72	0	49.436	0
Alloway_02	99064006	6	8	6	99064	46	856	4.18	3.9	1852	66.6053	1852
Amamoor_02	99078014	6	8	24	99078	18	1	4.12	3.95	141	67.3434	141
Newrybar_02	99040011	6	8	29	99040	791	35	3.33	3.42	273.7	40.8037	273.7
Amamoor_02	99034010	6	9	24	99034	772	804	4.12	3.7	0	59.0886	0
Newrybar_02	99054015	6	9	29	99054	43	828	NA	NA	93.5	NA	93.5
Alloway_02	99017004	6	10	6	99017	333	842	3.46	3.56	5067	45.9388	5067
Amamoor_02	99046056	6	10	24	99046	814	99	3.77	3.35	0	44.3235	0
Newrybar_02	4	6	10	29	0	0	0	3.55	4.01	4357.8	59.8027	4679.3
Alloway_02	99009027	6	11	6	99009	212	835	3.25	2.54	25	21.9662	25
Amamoor_02	99013010	6	11	24	99013	5	248	4.5	2.26	0	24.0787	0
Alloway_02	99006007	6	12	6	99006	781	212	3.46	2.8	238	28.4181	238
Amamoor_02	6	6	12	23	0	778	0	4.24	3.75	8242	62.4643	9600.6
Alloway_02	99019166	6	13	6	99019	333	16	3.15	3.22	585	34.2157	585
Amamoor_02	99044049	6	13	23	99044	804	18	4.79	3.62	0	65.7591	0
Newrybar_02	99066002	6	13	28	99066	16	24	3.52	2.9	216.3	31.0129	216.3
Alloway_02	99021010	6	14	6	99021	35	333	3.9	3.55	674	51.4902	674
Amamoor_02	99062005	6	14	23	99062	99	856	3.64	3.36	300	43.051	300
Newrybar_02	99039026	6	14	28	99039	14	791	3.07	3.79	0	46.1977	0
Alloway_02	695	6	15	6	0	0	0	3.56	3.22	4807	38.6692	4807
Newrybar_02	99080035	6	15	28	99080	8	6	3.42	3.66	3575	47.9945	3588.4
Alloway_02	99053003	6	16	6	99053	46	828	3.72	3.17	765	39.162	765
Amamoor_02	99019034	6	16	22	99019	16	333	4.63	3.53	0	60.4413	0
Newrybar_02	99006002	6	16	28	99006	781	212	4.88	3.55	4156.9	64.4288	4156.9
Alloway_02	99081050	6	17	6	99081	1	7	4.18	3.38	1634	50.028	1634
Amamoor_02	99046086	6	17	22	99046	814	99	3.64	2.73	603	28.4204	603
Baffle Creek_02	99014124	6	17	34	99014	38	246	2.53	2.07	0	11.357	0
Newrybar_02	99042013	6	17	28	99042	794	46	2.78	2.63	0	20.1446	0
Alloway_02	99055063	6	18	5	99055	835	842	3.91	3.17	96	41.1622	96
Amamoor_02	99011006	6	18	22	99011	248	835	3.93	3.23	0	42.9537	0
Newrybar_02	99047038	6	18	27	99047	6	814	NA	NA	486.7	NA	486.7
Alloway_02	99020008	6	19	5	99020	64	333	4.86	3.95	4678	79.439	4678
Amamoor_02	99023043	6	19	22	99023	344	47	4.13	2.61	1023	29.4737	1023
Newrybar_02	99074039	6	19	27	99074	24	14	2.42	1.98	186.6	9.93915	186.6
Alloway_02	199	6	20	5	0	4	9	3.46	3.62	6232	47.5003	6232
Amamoor_02	99055001	6	20	22	99055	835	842	3.56	0.84	0	2.63155	0
Newrybar_02	99035038	6	20	27	99035	849	772	2.72	2.87	0	23.4712	0
Alloway_02	99072011	6	21	5	99072	64	38	3.8	3.85	2169	59.0077	2169
Amamoor_02	99039016	6	21	21	99039	14	791	2.38	3.04	4633	23.0424	4731.4
Alloway_02	99035026	6	22	5	99035	849	772	4.45	3	2378	41.9571	2378
Amamoor_02	248	6	22	21	0	344	0	4.13	3.13	3820	42.3879	3820
Baffle Creek_02	99035018	6	22	33	99035	849	772	4.8	3.64	1246	66.6266	1246
Newrybar_02	99078018	6	22	27	99078	18	1	2.38	2.24	58.6	12.5105	58.6
Alloway_02	99062021	6	23	5	99062	99	856	3.79	3.04	0	36.6936	0
Amamoor_02	99028033	6	23	21	99028	705	16	4.13	1.97	370	16.7914	370
Newrybar_02	99046055	6	23	26	99046	814	99	3.07	2.66	0	22.7565	0
Alloway_02	99054142	6	24	5	99054	43	828	3.63	3.65	1707	50.6636	1707
Amamoor_02	99021017	6	24	21	99021	35	333	4.43	3.38	0	53.0201	0
Newrybar_02	99067046	6	24	26	99067	199	29	2.6	1.15	0	3.60224	0
Alloway_02	99021016	6	25	5	99021	35	333	3.51	2.81	231	29.0351	231
Amamoor_02	99062002	6	25	21	99062	99	856	4.11	2.56	0	28.2179	0
Baffle Creek_02	99059013	6	25	32	99059	849	64	3.75	3.02	0	35.8301	0
Newrybar_02	99060066	6	25	26	99060	6	849	3.79	3.07	179.3	37.4213	179.3
Alloway_02	99044068	6	26	5	99044	804	18	4.87	3.92	0	78.3979	0
Amamoor_02	99046049	6	26	20	99046	814	99	4.79	2.83	412	40.1894	412
Newrybar_02	99019148	6	26	26	99019	333	16	3.7	3.38	94.7	44.2832	94.7
Alloway_02	814	6	27	5	0	813	0	4.23	3.14	1424	43.6921	1424
Amamoor_02	99035016	6	27	20	99035	849	772	4.99	3.7	2755	71.5661	2755
Baffle Creek_02	842	6	27	32	0	246	0	4.41	3.47	0	55.629	0
Newrybar_02	99081061	6	27	26	99081	1	7	4.17	3.24	6714.5	45.8595	7428
Alloway_02	99049051	6	28	5	99049	38	816	3.97	3.6	3119	53.9013	3119
Amamoor_02	99014082	6	28	20	99014	38	246	4.76	3.37	6230	56.6331	8545.2
Newrybar_02	99023001	6	28	25	99023	344	47	3.77	3.71	63	54.3616	63
Alloway_02	99070047	6	29	5	99070	199	8	2.92	1.32	0	5.33008	0
Baffle Creek_02	99050025	6	29	32	99050	4	816	3.31	2.75	0	26.2239	0
Alloway_02	99027015	6	30	5	99027	828	705	4.05	4	834	67.8857	834
Newrybar_02	99045102	6	30	25	99045	814	199	3.03	3.41	225.7	36.9109	225.7
Alloway_02	99050007	6	31	5	99050	4	816	3.76	3.86	3037	58.6902	3037
Alloway_02	99068016	6	32	5	99068	35	199	4.17	3.93	4703	67.4721	4703
Alloway_02	99041053	6	33	5	99041	856	794	4.19	3.88	23	66.0816	23
Baffle Creek_02	99014033	6	33	31	99014	38	246	3.94	3.67	2040	55.5945	2040
Newrybar_02	99051014	6	33	25	99051	7	816	3.65	3.44	1021.8	45.2494	1021.8
Alloway_02	99081055	6	34	4	99081	1	7	4.03	3.26	4411	44.8687	4411
Alloway_02	212	6	35	4	0	333	0	3.3	3.69	6497	47.0728	6497
Baffle Creek_02	99023017	6	35	31	99023	344	47	3.92	2.35	0	22.6791	0
Alloway_02	99055072	6	36	4	99055	835	842	3.71	3.74	129	54.3651	129
Alloway_02	99001004	6	37	99	99001	140	660	3.55	2.8	NA	29.1573	NA
Baffle Creek_02	99055066	6	37	31	99055	835	842	1.5	0.74	0	0.860514	0
Alloway_02	99041058	6	41	99	99041	856	794	2.49	3.66	NA	34.9434	NA
Alloway_02	99069050	6	42	4	99069	43	199	1.57	1.28	0	2.69478	0
Alloway_02	99037001	6	43	4	99037	772	1	2.54	1.86	0	9.20583	0
Alloway_02	99060033	6	44	4	99060	6	849	3.6	3.35	377	42.3249	377
Alloway_02	99020037	6	45	4	99020	64	333	3.4	3.58	3545	45.6508	3545
Alloway_02	99043054	6	46	4	99043	794	29	3.29	4.17	0	59.9337	0
Alloway_02	99062018	6	48	4	99062	99	856	3.31	4.04	4747	56.5971	4747
Alloway_02	35	6	49	4	0	0	0	4.06	4.39	3340	81.9707	3340
Alloway_02	99040009	6	50	4	99040	791	35	3.69	3.86	1499	57.5976	1499
Alloway_02	99027020	6	51	4	99027	828	705	3.61	3.88	1060	56.9343	1060
Alloway_02	99016011	6	52	4	99016	246	64	4.81	4.14	427	86.3673	427
Alloway_02	99039038	6	53	3	99039	14	791	2.83	3.09	2620	28.3078	2620
Alloway_02	99069048	6	54	3	99069	43	199	4.21	4.53	0	90.5069	0
Alloway_02	99046018	6	55	3	99046	814	99	3.66	3.35	163	43.0303	163
Alloway_02	99081064	6	56	3	99081	1	7	3.86	3.21	3965	41.6678	3965
Alloway_02	140	6	57	3	0	4	0	3.31	3.48	6210	41.9943	6210
Alloway_02	99026038	6	58	3	99026	816	705	4.68	4.23	1235	87.7263	1235
Alloway_02	99063021	6	59	3	99063	856	5	4.29	3.99	1478	71.5495	1478
Alloway_02	99070023	6	60	3	99070	199	8	3.16	3.12	5096	32.2255	5096
Alloway_02	99027008	6	61	3	99027	828	705	3.87	3.65	0	54.0132	0
Alloway_02	4	6	62	3	0	0	0	4.02	3.48	7353	51.0021	7353
Alloway_02	99021029	6	63	3	99021	35	333	3.73	3.78	0	55.8336	0
Alloway_02	99059015	6	64	3	99059	849	64	3.67	3.39	79	44.1844	79
Alloway_02	804	6	65	3	0	246	0	4.14	2.95	1031	37.744	1031
Alloway_02	99017003	6	66	3	99017	333	842	3.79	2.84	1130	32.0243	1130
Alloway_02	99055045	6	68	3	99055	835	842	3.68	3.05	112	35.8634	112
Alloway_02	99060008	6	69	2	99060	6	849	3.74	3.81	413	56.8755	413
Alloway_02	99070029	6	70	2	99070	199	8	1.16	0.79	0	0.75843	0
Alloway_02	99023044	6	71	2	99023	344	47	3.76	3.83	0	57.7815	0
Alloway_02	849	6	72	2	0	246	0	3.47	3.63	6251	47.9012	6251
Alloway_02	99039025	6	73	2	99039	14	791	3.73	3.28	4044	42.0397	4044
Alloway_02	99026023	6	74	2	99026	816	705	3.79	3.88	2153	59.7731	2153
Alloway_02	99041049	6	75	2	99041	856	794	3.85	3.15	5052	40.0207	5052
Alloway_02	99045074	6	76	2	99045	814	199	4.03	4.09	7604	70.6244	7604
Alloway_02	99044043	6	77	2	99044	804	18	4.88	4.31	0	94.9681	0
Alloway_02	99046045	6	78	2	99046	814	99	4.73	3.83	685	72.6879	685
Alloway_02	99062012	6	79	2	99062	99	856	3.08	3.56	4966	40.8935	4966
Alloway_02	791	6	80	2	0	0	0	3.38	3.24	4556	37.1715	4556
Alloway_02	99074049	6	81	2	99074	24	14	3.87	4.08	7751	67.4893	7751
Alloway_02	99028059	6	82	2	99028	705	16	2.98	3.34	427	34.8267	427
Alloway_02	99063017	6	83	2	99063	856	5	3.82	4.17	1219	69.5887	1219
Alloway_02	99012013	6	84	2	99012	248	842	4.54	4.08	925	79.1734	925
Alloway_02	99028065	6	85	1	99028	705	16	2.99	2.08	157	13.5519	157
Alloway_02	99066057	6	86	1	99066	16	24	3.18	3.77	1760	47.3493	1760
Alloway_02	99019103	6	87	1	99019	16	333	3.64	3.85	463	56.5231	463
Alloway_02	99074048	6	88	1	99074	24	14	3.91	3.29	292	44.3376	292
Alloway_02	6	6	89	1	0	778	0	4	3.6	7107	54.3086	7107
Alloway_02	99067030	6	90	1	99067	199	29	4.96	3.06	2121	48.655	2121
Alloway_02	99039021	6	91	1	99039	14	791	3.68	4.06	5438	63.5482	5438
Alloway_02	99046080	6	92	1	99046	814	99	4.35	3.32	1521	50.2307	1521
Alloway_02	99069024	6	93	1	99069	43	199	4.14	4	2090	69.3943	2090
Alloway_02	99014098	6	94	1	99014	38	246	3.95	3.43	6105	48.6843	6105
Alloway_02	99042021	6	95	1	99042	794	46	3.6	2.98	3109	33.4918	3109
Alloway_02	99047111	6	96	1	99047	6	814	3.76	4.49	6879	79.4116	6879
Alloway_02	856	6	97	1	0	685	0	5.02	3.63	2301	69.2979	2301
Alloway_02	99054105	6	98	1	99054	43	828	4.27	3.7	97	61.2399	97
Alloway_02	99029034	6	99	1	99029	705	18	4.11	4.27	893	78.5057	893
Alloway_02	99081009	6	100	1	99081	1	7	3.85	3.65	4233	53.7341	4233
Amamoor_02	99068018	7	2	19	99068	35	199	4.63	3.73	2756	67.4842	2808
Baffle Creek_02	99016012	7	2	36	99016	246	64	4.26	2.41	385	25.9207	385
Newrybar_02	99054024	7	2	30	99054	43	828	2.44	3.26	1255.3	27.1662	1255.3
Amamoor_02	99043013	7	3	19	99043	794	29	3.94	2.91	0	34.9531	0
Baffle Creek_02	4	7	3	36	0	0	0	4.05	3.43	3095	49.9168	3095
Newrybar_02	99032002	7	3	30	99032	8	762	1.52	1.62	876.7	4.17904	876.7
Amamoor_02	99050006	7	4	19	99050	4	816	4.23	2.7	3251	32.3051	3451.5
Newrybar_02	99080027	7	4	30	99080	8	6	2.82	2.83	1201.6	23.6606	1201.6
Amamoor_02	99074085	7	5	19	99074	24	14	4.07	3.22	542	44.2089	542
Baffle Creek_02	99041015	7	5	36	99041	856	794	3.3	2.26	0	17.6577	0
Newrybar_02	99023054	7	5	30	99023	344	47	2.11	1.27	0	3.56528	0
Amamoor_02	99007003	7	6	24	99007	783	212	4.44	3.3	0	50.6541	0
Newrybar_02	99066029	7	6	30	99066	16	24	3.05	2.27	0	16.4647	0
Amamoor_02	99035027	7	7	24	99035	849	772	3.7	2.85	4145	31.4844	4145
Newrybar_02	14	7	7	29	0	4	9	3.18	3.27	4476.5	35.6226	5621
Amamoor_02	99033006	7	8	24	99033	772	781	3.56	2.82	1836	29.6587	2028
Baffle Creek_02	99026033	7	8	35	99026	816	705	2.92	1.64	0	8.22761	0
Newrybar_02	99081021	7	8	29	99081	1	7	4.61	3.63	923.9	63.6382	923.9
Amamoor_02	99070021	7	9	24	99070	199	8	3.08	1.93	0	12.019	0
Newrybar_02	99017030	7	9	29	99017	333	842	2.84	1.96	0	11.4297	0
Amamoor_02	99023016	7	10	24	99023	344	47	4.04	3.13	4999	41.4642	5469
Baffle Creek_02	99016008	7	10	35	99016	246	64	3.55	3.29	20	40.2553	20
Newrybar_02	99050020	7	10	29	99050	4	816	3.95	4.06	26.4	68.2107	26.4
Amamoor_02	99080014	7	12	23	99080	8	6	4.52	3.04	2870	43.7612	3032
Amamoor_02	99023004	7	13	23	99023	344	47	4.3	3.49	2638	54.8685	2638
Newrybar_02	99029014	7	13	28	99029	705	18	2.86	1.84	29.3	10.1439	50
Amamoor_02	99074045	7	14	23	99074	24	14	3.9	3.55	2986	51.4902	2986
Newrybar_02	99012004	7	14	28	99012	248	842	3.02	3.17	0	31.7928	0
Amamoor_02	99072025	7	15	23	99072	64	38	3.68	1.97	1359	14.9618	1359
Newrybar_02	99062049	7	15	28	99062	99	856	3.25	2.64	0	23.7298	0
Amamoor_02	99067019	7	16	22	99067	199	29	4.05	1.9	352	15.3167	362.4
Newrybar_02	99011002	7	16	28	99011	248	835	2.15	2.03	152.5	9.28184	152.5
Amamoor_02	99027017	7	17	22	99027	828	705	3.42	2	0	14.3314	0
Newrybar_02	333	7	17	28	0	0	0	4.03	4.48	1814.4	84.7353	1894.5
Amamoor_02	695	7	18	22	0	0	0	3.83	2.67	5404	28.6039	7303
Amamoor_02	99035031	7	19	22	99035	849	772	2.83	1.08	0	3.4581	0
Newrybar_02	99021003	7	19	27	99021	35	333	2.44	1.98	0	10.0213	0
Amamoor_02	99040024	7	20	22	99040	791	35	3.29	1.66	148	9.49763	148
Newrybar_02	99063007	7	20	27	99063	856	5	3.24	2.64	0	23.6568	0
Amamoor_02	99070048	7	21	21	99070	199	8	4.06	3.06	2615	39.8265	2753.1
Amamoor_02	99023008	7	22	21	99023	344	47	4.06	3.27	0	45.4805	0
Newrybar_02	99016001	7	22	27	99016	246	64	3.32	3.58	382.6	44.5767	382.6
Amamoor_02	99045038	7	23	21	99045	814	199	4.2	3.11	2259	42.5572	2259
Newrybar_02	99033003	7	23	26	99033	772	781	2.93	2.9	0	25.8147	0
Amamoor_02	99049028	7	24	21	99049	38	816	4.74	3.55	342	62.5804	342
Newrybar_02	99032006	7	24	26	99032	8	762	3.23	2.98	0	30.0496	0
Amamoor_02	99063034	7	25	21	99063	856	5	3.83	2.8	90	31.4571	90
Newrybar_02	99050012	7	25	26	99050	4	816	2.59	2.6	531.9	18.3421	531.9
Newrybar_02	791	7	26	26	0	0	0	3.15	3.51	3487.5	40.6563	4060.8
Amamoor_02	99019218	7	27	20	99019	333	16	4.51	3.34	337	52.7076	337
Newrybar_02	99045066	7	27	26	99045	814	199	3.43	3.56	0	45.5405	0
Amamoor_02	18	7	28	20	0	0	0	4.58	3.67	5907	64.6251	6238
Newrybar_02	99080041	7	28	25	99080	8	6	2.25	2.97	2095.3	20.7921	2115.3
Amamoor_02	99055057	7	29	20	99055	835	842	3.79	2.21	0	19.3922	0
Newrybar_02	99032011	7	29	25	99032	8	762	3.39	2.96	6.5	31.1162	19.9
Newrybar_02	99041001	7	30	25	99041	856	794	3.49	4.38	0	70.1418	0
Newrybar_02	99026031	7	31	25	99026	816	705	4.5	2.21	406.2	23.025	406.2
Newrybar_02	99002001	7	32	25	99002	762	140	3.26	3.81	93.9	49.5759	93.9
Newrybar_02	99081030	7	33	25	99081	1	7	4.43	3.25	398.5	49.0201	398.5
Amamoor_03	199	8	2	24	0	4	9	4.2	3.6	1198	57.024	3844
Amamoor_03	2000007011	8	3	24	200007	791	248	4.5	2.6	188	31.8686	188
Amamoor_03	2000083003	8	4	24	200083	38	16	4.4	4.1	468	77.4861	468
Amamoor_03	2000011006	8	5	24	200011	246	333	3.7	2.5	0	24.2262	0
Amamoor_03	814	8	6	24	0	813	0	4.2	2.9	3464	37.004	5956
Amamoor_03	2000095003	8	7	24	200095	18	695	4.2	3.2	1446	45.056	5493.4
Amamoor_03	2000098006	8	8	24	200098	43	29	4.6	3.4	24	55.7082	84
Amamoor_03	248	8	10	23	0	344	0	4.9	3.8	428	74.1253	789
Amamoor_03	2000043014	8	11	23	200043	741	29	4.7	2	0	19.6952	0
Amamoor_03	2000007014	8	12	23	200007	791	248	4.3	3.8	269	65.0488	327
Amamoor_03	2000041020	8	13	23	200041	4	741	5.4	3.8	422	81.6891	422
Amamoor_03	2000100010	8	14	23	200100	1	24	5.2	4.2	1801	96.096	1801
Amamoor_03	2000095004	8	16	22	200095	18	695	4	3.2	2725	42.9105	8045.3
Amamoor_03	772	8	17	22	0	0	0	4	3.3	519	45.6343	4106
Amamoor_03	2000041018	8	18	22	200041	4	741	5.8	3.6	1162	78.7474	2022
Amamoor_03	2000046004	8	19	22	200046	781	772	4.4	5	0	115.238	75
Amamoor_03	2000063005	8	20	22	200063	46	794	4.3	2.6	0	30.4522	0
Amamoor_03	2000060001	8	21	22	200060	5	791	3.6	3.5	76	46.2	232
Amamoor_03	2000083030	8	22	22	200083	38	16	3.2	2.1	1042	14.784	1119
Amamoor_03	856	8	23	21	0	685	0	4	2.9	0	35.2419	0
Amamoor_03	2000042031	8	24	21	200042	741	5	3.4	2.6	0	24.0785	10
Amamoor_03	47	8	25	21	0	0	0	3.8	3.6	2074	51.5931	6197.6
Amamoor_03	2000083014	8	26	21	200083	38	16	3.4	3	1519	32.0571	3904
Amamoor_03	2000007006	8	27	21	200007	791	248	4	2.8	2620	32.8533	4558
Amamoor_03	2000006001	8	28	21	200006	212	842	5.3	3.2	174	56.8564	174
Amamoor_03	2000015008	8	29	21	200015	849	333	3.6	3.4	143	43.5977	256
Amamoor_03	2000041012	9	2	24	200041	4	741	4.8	3.3	797	54.7611	994
Amamoor_03	2000014005	9	3	24	200014	38	246	5.4	4.6	1885	119.705	3818
Amamoor_03	2000052009	9	4	24	200052	1	772	3.9	3.3	0	44.4934	0
Amamoor_03	2000098023	9	5	24	200098	43	29	4.6	3.9	2083	73.2977	2083
Amamoor_03	2000102002	9	7	24	200102	6	8	2.6	2.3	307	14.409	799
Amamoor_03	2000030013	9	9	23	200030	4	660	4.8	3.7	2275	68.8411	4795
Amamoor_03	2000102009	9	10	23	200102	6	8	3.2	3.6	1642	43.4469	2744
Amamoor_03	2000044017	9	12	23	200044	199	762	4.4	3.8	391	66.5615	4557
Amamoor_03	38	9	13	23	0	9	0	5.7	4.2	588	105.336	771
Amamoor_03	2000083020	9	14	23	200083	38	16	3.8	2.3	355	21.0592	413
Amamoor_03	2000085009	9	15	23	200085	29	199	4	2.9	0	35.2419	0
Amamoor_03	2000030006	9	16	22	200030	4	660	4.6	3.1	2225	46.311	4322
Amamoor_03	2000004004	9	17	22	200004	695	140	4.7	3.9	2745	74.8911	3174
Amamoor_03	2000031015	9	18	22	200031	660	18	4.9	3.6	272	66.528	359
Amamoor_03	2000014015	9	19	22	200014	38	246	4.2	3.1	0	42.284	38
Amamoor_03	2000043009	9	20	22	200043	741	29	4.2	2.2	0	21.296	0
Amamoor_03	2000083005	9	21	22	200083	38	16	4.2	2.9	0	37.004	0
Amamoor_03	4	9	22	22	0	0	0	3.6	2.5	517	23.5714	1958.8
Amamoor_03	2000041011	9	23	21	200041	4	741	3.4	1.6	29	9.11848	29
Amamoor_03	2000080002	9	24	21	200080	856	99	3.4	3	0	32.0571	0
Amamoor_03	2000042026	9	25	21	200042	741	5	4.3	2.7	0	32.8397	0
Amamoor_03	741	9	27	21	0	0	0	3.7	1.4	0	7.59733	0
Amamoor_03	2000031007	9	28	21	200031	660	18	5.3	4.6	2928	117.488	4036
Amamoor_03	2000016009	10	2	24	200016	333	99	4.6	3.4	0	55.7082	75
Amamoor_03	212	10	3	24	0	333	0	4.9	3.7	1243	70.2753	4653
Amamoor_03	2000054007	10	4	24	200054	781	14	4.6	4.5	229	97.5857	229
Amamoor_03	849	10	5	24	0	246	0	4.3	3.9	0	68.5174	0
Amamoor_03	2000057003	10	6	24	200057	14	783	5	4.3	424	96.8524	796
Amamoor_03	2000040005	10	7	24	200040	741	804	5	4.7	307	115.71	307
Amamoor_03	2000010010	10	8	24	200010	248	5	4.6	4	133	77.1048	232
Amamoor_03	2000009008	10	9	23	200009	842	248	4.6	3.3	254	52.4794	254
Amamoor_03	248	10	10	23	0	344	0	4.3	3.2	578	46.1288	642
Amamoor_03	2000037005	10	11	23	200037	99	705	4.3	4.2	265	79.464	265
Amamoor_03	2000042030	10	12	23	200042	741	5	4.8	3.3	1172	54.7611	1255
Amamoor_03	2000081007	10	13	23	200081	5	856	3.8	3.2	0	40.765	0
Amamoor_03	8	10	14	23	0	0	0	3.8	2.7	807	29.0211	2961
Amamoor_03	2000013014	10	15	23	200013	246	842	3.7	3.3	41	42.2117	192
Amamoor_03	2000018007	10	16	22	200018	333	35	3.4	2.6	0	24.0785	0
Amamoor_03	2000036015	10	17	22	200036	828	705	4.8	4.9	450	120.736	467
Amamoor_03	35	10	18	22	0	0	0	4	3.5	407	51.3333	1767
Amamoor_03	2000016003	10	19	22	200016	333	99	4.1	3	0	38.6571	0
Amamoor_03	99	10	20	22	0	0	0	3.2	3	65	30.1714	65
Amamoor_03	2000087005	10	21	22	200087	43	199	3.2	2.9	1390	28.1935	1500
Amamoor_03	2000044015	10	23	21	200044	199	762	4.1	2.4	1089	24.7406	3462
Amamoor_03	2000073009	10	24	21	200073	816	4	5	3.9	3810	79.6714	4543
Amamoor_03	2000041015	10	25	21	200041	4	741	4.1	2.3	41	22.7218	41
Amamoor_03	333	10	27	21	0	0	0	4.3	3.8	46	65.0488	958
Amamoor_03	2000063007	10	28	21	200063	46	794	4.5	3.4	31	54.4971	31
Amamoor_03	2000054005	10	29	21	200054	781	14	3.8	3.6	28	51.5931	28
Amamoor_03	2000081001	11	2	24	200081	5	856	4.7	3.8	120	71.0998	120
Amamoor_03	2000018010	11	3	24	200018	333	35	4.2	3.5	17	53.9	17
Amamoor_03	2000036016	11	4	24	200036	828	705	4.5	4.3	98	87.1671	98
Amamoor_03	695	11	5	24	0	0	0	3.4	2.7	2383	25.9663	6075
Amamoor_03	2000072012	11	6	24	200072	38	816	4.9	3.9	1478	78.078	2829
Amamoor_03	2000031011	11	7	24	200031	660	18	5.6	3.6	140	76.032	140
Amamoor_03	2000028006	11	8	24	200028	660	762	4.8	2.9	192	42.2903	250
Amamoor_03	2000072014	11	9	23	200072	38	816	5.1	2.7	1671	38.9494	1694
Amamoor_03	2000042010	11	10	23	200042	741	5	4.2	3.2	0	45.056	0
Amamoor_03	2000088009	11	11	23	200088	199	8	3.7	3	327	34.8857	2063
Amamoor_03	2000036014	11	12	23	200036	828	705	4.4	2.8	0	36.1387	0
Amamoor_03	2000031016	11	13	23	200031	660	18	4.2	3.2	103	45.056	103
Amamoor_03	804	11	14	23	0	246	0	4.2	4.6	270	93.104	270
Amamoor_03	2000094014	11	15	23	200094	695	4	3.9	3.1	2305	39.2637	5293.5
Amamoor_03	2000072010	11	17	22	200072	38	816	5.4	3.7	215	77.4463	350
Amamoor_03	14	11	18	22	0	4	9	3.7	3.4	1301	44.8088	4246.1
Amamoor_03	2000094018	11	19	22	200094	695	4	4.8	3.4	1705	58.1303	3473.1
Amamoor_03	2000084004	11	20	22	200084	24	16	4.1	2	990	17.181	2835
Amamoor_03	2000015012	11	21	22	200015	849	333	4.1	2.7	0	31.3123	0
Amamoor_03	2000016005	11	22	22	200016	333	99	3.2	2.6	80	22.6621	80
Amamoor_03	2000016004	11	23	21	200016	333	99	3.6	2.1	0	16.632	0
Amamoor_03	791	11	24	21	0	0	0	3.9	3.7	1332	55.9334	2617.9
Amamoor_03	2000094016	11	25	21	200094	695	4	4.6	3.9	1866	73.2977	4129.9
Amamoor_03	2000098003	11	26	21	200098	43	29	4.8	2.6	0	33.9931	0
Amamoor_03	2000096015	11	27	21	200096	4	1	4.4	3.3	1250	50.1977	2028
Amamoor_03	2000013015	11	28	21	200013	246	842	3.4	2.9	17	29.9556	17
Amamoor_03	2000014008	11	29	21	200014	38	246	3.1	2.6	0	21.9539	0
Amamoor_03	2000012013	12	2	24	200012	794	246	NA	NA	0	NA	0
Dunoon_03	2000041009	12	2	13	200041	4	741	2.4	3.9	1233.5	38.2423	1233.5
Amamoor_03	2000096017	12	3	24	200096	4	1	5.3	3.6	2986	71.9589	3963
Dunoon_03	2000014007	12	3	13	200014	38	246	4.5	4.3	1405.1	87.1671	1405.1
Amamoor_03	2000094019	12	4	24	200094	695	4	4.3	3.4	4666	52.075	8540.7
Dunoon_03	2000083001	12	4	13	200083	38	16	5.3	4.3	5381.3	102.664	9761.3
Amamoor_03	2000015013	12	5	24	200015	849	333	4.8	3.1	0	48.3246	0
Dunoon_03	47	12	5	13	0	0	0	4.7	4	4077	78.781	4077
Amamoor_03	1	12	6	24	0	9	0	4.5	3.4	817	54.4971	1507.4
Dunoon_03	2000036018	12	6	13	200036	828	705	5.7	4.7	976.7	131.909	976.7
Amamoor_03	2000042015	12	7	24	200042	741	5	4.6	3.4	0	55.7082	0
Dunoon_03	2000094013	12	7	13	200094	695	4	6	4.2	6794.7	110.88	7731.7
Amamoor_03	2000086009	12	8	24	200086	199	35	4.8	4.2	1213	88.704	1340
Dunoon_03	2000098001	12	8	13	200098	43	29	6.6	5.1	295.1	179.841	295.1
Amamoor_03	2000061003	12	9	23	200061	794	856	4	3.2	20	42.9105	20
Amamoor_03	2000017001	12	10	23	200017	333	64	4	3.2	1025	42.9105	1330
Dunoon_03	814	12	10	14	0	813	0	5.6	5	9857.3	146.667	9857.3
Dunoon_03	2000014018	12	12	14	200014	38	246	5.3	4.1	228.4	93.3355	370.2
Amamoor_03	2000015004	12	13	23	200015	849	333	4.7	2.6	0	33.285	0
Dunoon_03	2000058002	12	13	14	200058	814	791	4.7	4	0	78.781	0
Amamoor_03	2000098010	12	14	23	200098	43	29	4.5	3.3	2226	51.3386	2226
Amamoor_03	29	12	15	23	0	0	0	5.4	3.1	85	54.3651	138
Dunoon_03	2000004008	12	15	14	200004	695	140	4.8	3.9	15	76.4846	15
Amamoor_03	2000052006	12	16	22	200052	1	772	3.5	2.3	94	19.3967	129
Dunoon_03	2000046009	12	16	14	200046	781	772	6.5	3.3	222.4	74.1557	222.4
Amamoor_03	2000098020	12	17	22	200098	43	29	3.8	3	66	35.8286	66
Dunoon_03	2000098016	12	17	14	200098	43	29	5.5	3.6	0	74.6743	0
Amamoor_03	2000042016	12	18	22	200042	741	5	4	4	51	67.0476	51
Amamoor_03	2000044003	12	19	22	200044	199	762	4.2	3.1	1303	42.284	3155
Amamoor_03	2000096016	12	20	22	200096	4	1	4.2	2.6	940	29.744	1925
Amamoor_03	18	12	21	22	0	0	0	4	3.6	1084	54.3086	2433
Amamoor_03	2000053006	12	23	21	200053	781	814	3.6	2.3	0	19.9509	0
Amamoor_03	2000028003	12	24	21	200028	660	762	3	3.2	291	32.1829	645
Amamoor_03	2000086006	12	25	21	200086	199	35	4.6	2.6	0	32.5768	0
Amamoor_03	2000081011	12	26	21	200081	5	856	4.6	2.7	16	35.1309	16
Amamoor_03	2000010003	12	27	21	200010	248	5	3	3.3	38	34.2257	38
Amamoor_03	140	12	28	21	0	4	0	4.3	3.2	1007	46.1288	1714
Amamoor_03	2000060004	12	29	21	200060	5	791	3.5	2.9	164	30.8367	263
Dunoon_03	2000013012	13	2	13	200013	246	842	5.3	3.8	0	80.1764	0
Dunoon_03	2000080001	13	3	13	200080	856	99	5.8	4.5	0	123.043	0
Dunoon_03	2000052010	13	4	13	200052	1	772	3.8	4.4	418.9	77.0712	426.7
Dunoon_03	2000015016	13	5	13	200015	849	333	3.5	3.7	0	50.1967	0
Dunoon_03	2000095009	13	6	13	200095	18	695	5	4.7	4413.5	115.71	4413.5
Dunoon_03	2000044013	13	8	13	200044	199	762	5.1	4.1	279.7	89.8134	279.7
Dunoon_03	2000016032	13	12	14	200016	333	99	2.9	1.9	0	10.9675	0
Dunoon_03	2000081002	13	13	14	200081	5	856	5.8	3.9	3141.3	92.4189	3141.3
Dunoon_03	212	13	14	14	0	333	0	6.8	4.5	4984.6	144.257	5106.9
Dunoon_03	2000063004	13	15	14	200063	46	794	3.3	3	0	31.1143	0
Dunoon_03	2000040007	13	16	14	200040	741	804	4.8	3.3	0	54.7611	0
Dunoon_03	2000042018	14	2	13	200042	741	5	5.5	4.3	0	106.538	0
Dunoon_03	2000031005	14	3	13	200031	660	18	7.5	4.8	230.1	181.029	230.1
Dunoon_03	2000007007	14	4	13	200007	791	248	4.4	2.9	0	38.7661	0
Dunoon_03	2000096012	14	5	13	200096	4	1	6	5.8	2652.5	211.451	2652.5
Dunoon_03	2000006015	14	6	13	200006	212	842	5.5	4.1	4753.9	96.8576	4753.9
Dunoon_03	2000060002	14	8	13	200060	5	791	5.8	3.9	0	92.4189	0
Dunoon_03	4	14	9	13	0	0	0	5.1	4.2	11400	94.248	15630.5
Dunoon_03	2000100008	14	12	14	200100	1	24	6.6	4.2	606.7	121.968	606.7
Dunoon_03	2000009005	14	13	14	200009	842	248	6	3.6	60.2	81.4629	60.2
Dunoon_03	2000015009	14	14	14	200015	849	333	3.7	3.8	0	55.9722	0
Dunoon_03	333	14	15	14	0	0	0	5.4	5	1634	141.429	1634
Baffle Creek_03	2000063009	15	2	5	200063	46	794	3.35	2.5	264	21.9345	327
Dunoon_03	849	15	2	13	0	246	0	5.8	4.8	1451.6	139.995	1451.6
Baffle Creek_03	2000009002	15	3	5	200009	842	248	2.98	1.7	1290	9.0223	1290
Dunoon_03	2000054012	15	3	13	200054	781	14	5.6	5	0	146.667	0
Baffle Creek_03	2000007008	15	4	5	200007	791	248	4	3.4	0	48.4419	0
Dunoon_03	2000088007	15	4	13	200088	199	8	5.3	3.3	421.7	60.4654	421.7
Baffle Creek_03	2000052014	15	6	5	200052	1	772	4.53	2	0	18.9829	0
Dunoon_03	2000072003	15	6	13	200072	38	816	7.8	5.5	1848.5	247.186	1848.5
Baffle Creek_03	2000044008	15	8	5	200044	199	762	5.17	5	13217	135.405	16364
Baffle Creek_03	2000018013	15	9	5	200018	333	35	3.72	3.7	378	53.3519	378
Baffle Creek_03	2000030012	15	10	6	200030	4	660	4.54	3.8	987	68.6794	1112
Dunoon_03	2000041007	15	10	14	200041	4	741	5.2	4.9	189.6	130.797	189.6
Baffle Creek_03	2000040002	15	11	6	200040	741	804	5.32	4.4	0	107.9	0
Dunoon_03	199	15	12	14	0	4	9	5.4	4.5	7490.3	114.557	7765.8
Baffle Creek_03	2000085002	15	13	6	200085	29	199	4.74	4.2	6227	87.5952	6233
Dunoon_03	2000011003	15	13	14	200011	246	333	2.4	1.3	0	4.24914	0
Baffle Creek_03	2000058005	15	14	6	200058	814	791	4.07	3.6	2681	55.259	2681
Baffle Creek_03	2000073010	15	15	6	200073	816	4	5.99	5.8	4470	211.099	4894
Dunoon_03	2000016022	15	16	14	200016	333	99	4	1.9	0	15.1276	0
Dunoon_03	2000095006	15	17	14	200095	18	695	5.8	4.6	5927.7	128.572	6470.2
Baffle Creek_03	2000081003	15	18	7	200081	5	856	4.84	5	539	126.762	546
Baffle Creek_03	2000031022	15	19	7	200031	660	18	5.87	5.7	13098	199.798	13188
Baffle Creek_03	2000018009	15	20	7	200018	333	35	4.6	4.3	328	89.1042	328
Baffle Creek_03	2000015020	15	21	7	200015	849	333	4.21	2.7	0	32.1524	0
Baffle Creek_03	199	15	22	7	0	4	9	5.33	4.6	8087	118.153	12155
Baffle Creek_03	2000083013	15	23	7	200083	38	16	4.15	4.2	6873	76.692	8090
Baffle Creek_03	2000088006	15	24	7	200088	199	8	4.63	3.2	1383	49.6689	1446
Baffle Creek_03	2000037003	15	25	7	200037	99	705	4.76	5.3	566	140.075	566
Baffle Creek_03	695	15	27	8	0	0	0	4.14	3.5	4957	53.13	7678
Baffle Creek_03	2000084005	15	29	8	200084	24	16	5.59	3.9	77	89.0727	77
Baffle Creek_03	2000072002	15	30	8	200072	38	816	5.22	4.8	2662	125.996	2912
Baffle Creek_03	2000031012	15	32	8	200031	660	18	5.45	4.3	7826	105.569	8002
Baffle Creek_03	2000042024	15	33	8	200042	741	5	5.17	3.4	129	62.6112	129
Dunoon_03	2000073006	16	2	16	200073	816	4	6.3	5	1722	165	1850.2
Baffle Creek_03	2000102006	16	3	5	200102	6	8	3.05	1.7	0	9.23424	0
Dunoon_03	2000094021	16	3	16	200094	695	4	5.4	4.7	1659.6	124.966	1659.6
Baffle Creek_03	2000094010	16	4	5	200094	695	4	3.53	3.2	7	37.8685	7
Dunoon_03	741	16	4	16	0	0	0	6.6	3.6	0	89.6091	0
Baffle Creek_03	140	16	5	5	0	4	0	4.46	4.1	9195	78.5427	12404
Baffle Creek_03	2000083009	16	10	6	200083	38	16	3.05	2.1	608	14.091	655
Dunoon_03	2000083010	16	10	15	200083	38	16	5.4	4	2724.8	90.5143	2786.7
Baffle Creek_03	2000042022	16	11	6	200042	741	5	5.38	3.9	157	85.7265	157
Dunoon_03	2000046005	16	11	15	200046	781	772	3	3	583.1	28.2857	583.1
Baffle Creek_03	2000014009	16	12	6	200014	38	246	5.05	3.2	833	54.1745	1139
Dunoon_03	2000072011	16	12	15	200072	38	816	6.7	4	830.1	112.305	830.1
Baffle Creek_03	212	16	13	6	0	333	0	5.75	3.8	6382	86.9838	9655
Dunoon_03	2000094001	16	13	15	200094	695	4	5.5	4	7601.3	92.1905	8169.8
Baffle Creek_03	2000054015	16	14	6	200054	781	14	5.12	3.1	1371	51.5462	1378
Baffle Creek_03	2000063012	16	15	6	200063	46	794	4.63	3.5	3161	59.4183	3731
Baffle Creek_03	333	16	17	6	0	0	0	5.03	5.5	8793	159.403	10582
Dunoon_03	2000030004	16	17	15	200030	4	660	4.1	2.5	141.1	26.8452	141.1
Baffle Creek_03	2000100003	16	19	7	200100	1	24	5.79	4.6	616	128.351	616
Baffle Creek_03	2000016020	16	20	7	200016	333	99	4.08	2.5	0	26.7143	0
Baffle Creek_03	741	16	21	7	0	0	0	6.86	3.1	382	69.0639	426
Baffle Creek_03	2000014022	16	23	7	200014	38	246	5.12	3.6	21	69.515	21
Baffle Creek_03	856	16	24	7	0	685	0	6.3	4.1	4022	110.946	4208
Baffle Creek_03	2000044009	16	25	7	200044	199	762	4.74	4.1	11578	83.4737	13847
Baffle Creek_03	2000030015	16	26	8	200030	4	660	5.62	5.4	692	171.683	884
Baffle Creek_03	2000095007	16	27	8	200095	18	695	6.11	3.9	570	97.3585	570
Baffle Creek_03	791	16	28	8	0	0	0	6.45	4.4	2533	130.818	2533
Baffle Creek_03	2000014011	16	29	8	200014	38	246	5.12	4.5	2627	108.617	2627
Baffle Creek_03	2000069002	16	30	8	200069	814	199	4.14	3.7	6398	59.3755	11255
Baffle Creek_03	2000054003	16	32	8	200054	781	14	6.47	4.5	283	137.256	283
Dunoon_03	2000096018	17	2	16	200096	4	1	5.4	3.7	7144.6	77.4463	7389.1
Baffle Creek_03	2000098027	17	3	5	200098	43	29	4.36	3.8	62	65.9564	62
Dunoon_03	2000102005	17	3	16	200102	6	8	4	2.7	1954.7	30.5486	2078.6
Baffle Creek_03	8	17	4	5	0	0	0	4.3	4.1	6037	75.725	8082
Dunoon_03	2000014003	17	4	16	200014	38	246	5.7	3.8	224.9	86.2274	224.9
Baffle Creek_03	2000031021	17	5	5	200031	660	18	6.18	4	4312	103.589	4532
Dunoon_03	18	17	5	16	0	0	0	5.3	4.7	3794.6	122.652	3923.5
Baffle Creek_03	2000080003	17	6	5	200080	856	99	4.49	3.9	2205	71.5449	2268
Baffle Creek_03	47	17	7	5	0	0	0	4.25	4.6	10579	94.2124	12042
Baffle Creek_03	2000036003	17	8	5	200036	828	705	4.55	4.2	0	84.084	0
Dunoon_03	2000031020	17	10	15	200031	660	18	4.6	2.7	122.3	35.1309	122.3
Baffle Creek_03	2000031006	17	11	6	200031	660	18	4.51	4.8	736	108.859	939
Dunoon_03	2000015005	17	11	15	200015	849	333	3.4	2.8	0	27.9253	0
Baffle Creek_03	2000036008	17	12	6	200036	828	705	4.76	4.3	3441	92.2035	3466
Dunoon_03	2000014019	17	12	15	200014	38	246	4.3	1.9	19.7	16.2622	19.7
Dunoon_03	791	17	13	15	0	0	0	2.6	1	0	2.72381	97.8
Baffle Creek_03	2000052017	17	14	6	200052	1	772	5.07	3.8	1786	76.697	1841
Baffle Creek_03	2000096019	17	15	6	200096	4	1	4.7	4.2	5542	86.856	5847
Baffle Creek_03	29	17	16	6	0	0	0	5.96	4	1429	99.901	1508
Baffle Creek_03	2000015019	17	17	6	200015	849	333	4.58	3.9	0	72.979	0
Baffle Creek_03	2000060007	17	18	7	200060	5	791	4.57	3.6	564	62.0475	564
Baffle Creek_03	2000098022	17	19	7	200098	43	29	4.42	2.9	539	38.9423	1391
Baffle Creek_03	2000094017	17	20	7	200094	695	4	5.26	4.3	5576	101.889	9563
Baffle Creek_03	2000042017	17	21	7	200042	741	5	5.13	5.3	2525	150.964	2525
Baffle Creek_03	814	17	22	7	0	813	0	6.1	5.1	17984	166.216	22114
Baffle Creek_03	2000096009	17	23	7	200096	4	1	4.83	4.2	3926	89.2584	4098
Baffle Creek_03	2000094022	17	24	7	200094	695	4	6.59	5.3	728	193.928	747
Baffle Creek_03	2000083033	17	26	8	200083	38	16	4.96	3	219	46.7657	219
Baffle Creek_03	2000098015	17	28	8	200098	43	29	4.9	4.3	1891	94.9153	2037
Baffle Creek_03	2000010013	17	29	8	200010	248	5	4.99	3.5	0	64.0383	0
Baffle Creek_03	18	17	30	8	0	0	0	5.51	4.4	4436	111.753	4552
Baffle Creek_03	2000096011	17	31	8	200096	4	1	4.99	4.2	8508	92.2152	8924
Baffle Creek_03	2000094009	17	32	8	200094	695	4	4.37	3.6	3976	59.3321	7223
Baffle Creek_03	2000086002	18	2	5	200086	199	35	4.97	4.6	3929	110.173	3929
Dunoon_03	2000043012	18	2	16	200043	741	29	2.8	1	0	2.93333	0
Baffle Creek_03	2000014020	18	3	5	200014	38	246	5.16	4.9	15	129.791	75
Dunoon_03	2000054001	18	3	16	200054	781	14	5.8	5.5	0	183.805	0
Baffle Creek_03	29	18	4	5	0	0	0	6.09	4.8	3198	146.995	3278
Dunoon_03	2000036013	18	4	16	200036	828	705	4.1	4.3	443.6	79.419	443.6
Baffle Creek_03	2000031013	18	5	5	200031	660	18	5.43	3.6	1581	73.7239	1732
Dunoon_03	2000094015	18	5	16	200094	695	4	6.5	3.5	6099.5	83.4167	7357
Baffle Creek_03	2000015018	18	6	5	200015	849	333	1.3	1	0	1.3619	0
Dunoon_03	2000016018	18	6	16	200016	333	99	6.2	4.1	4552.3	109.185	7828.8
Baffle Creek_03	2000073002	18	7	5	200073	816	4	5.11	2.9	732	45.0215	807
Dunoon_03	2000042013	18	7	16	200042	741	5	5.6	3.5	0	71.8667	0
Baffle Creek_03	2000096010	18	8	5	200096	4	1	4.68	3	15	44.1257	15
Dunoon_03	1	18	8	16	0	9	0	5.6	5.1	134.7	152.592	155
Baffle Creek_03	2000100005	18	9	5	200100	1	24	5.45	3	6832	51.3857	6832
Dunoon_03	2000012001	18	9	16	200012	794	246	3.2	1.7	0	9.68838	0
Baffle Creek_03	99	18	10	6	0	0	0	4.84	4.1	3274	85.2347	3521
Dunoon_03	2000041008	18	10	15	200041	4	741	3.2	2.6	831.3	22.6621	831.3
Baffle Creek_03	2000098024	18	11	6	200098	43	29	4.53	3.6	4176	61.5045	4540
Dunoon_03	38	18	12	15	0	9	0	3.4	2	0	14.2476	0
Dunoon_03	2000096013	18	13	15	200096	4	1	4.5	3.3	79.5	51.3386	79.5
Baffle Creek_03	2000046006	18	14	6	200046	781	772	5	5.9	6539	182.338	6612
Baffle Creek_03	849	18	15	6	0	246	0	4.21	3.9	4228	67.0833	6386
Dunoon_03	2000057004	18	16	15	200057	14	783	4.3	4.3	0	83.293	0
Baffle Creek_03	2000014021	18	17	6	200014	38	246	4.74	5	6988	124.143	7414
Dunoon_03	2000036005	18	17	15	200036	828	705	3.9	3.7	0	55.9334	0
Baffle Creek_03	2000008005	18	22	7	200008	248	835	1.9	1.2	0	2.86629	0
Baffle Creek_03	2000015010	18	24	7	200015	849	333	4.72	4.7	965	109.23	965
Baffle Creek_03	47	18	25	7	0	0	0	4.46	5.1	7761	121.529	14376
Baffle Creek_03	2000098021	18	26	8	200098	43	29	4.26	3.8	54	64.4437	54
Baffle Creek_03	2000041026	18	28	8	200041	4	741	5.74	3	99	54.12	99
Baffle Creek_03	2000014023	18	30	8	200014	38	246	3.03	1.8	0	10.2847	0
Baffle Creek_03	248	18	32	8	0	344	0	5	4.4	4107	101.41	4381
Baffle Creek_03	2000017002	18	33	8	200017	333	64	4.49	3.4	447	54.376	447
Baffle Creek_03	2000080006	19	2	9	200080	856	99	5.29	4.2	4518	97.7592	4752
Baffle Creek_03	2000073003	19	3	9	200073	816	4	5.52	4.1	8416	97.2098	12314
Dunoon_03	2000098011	19	3	16	200098	43	29	4.9	4.4	3060.7	99.3813	3060.7
Baffle Creek_03	2000087006	19	4	9	200087	43	199	4.44	3.7	1280	63.6781	1300
Dunoon_03	2000086008	19	4	16	200086	199	35	4.3	3.2	0	46.1288	0
Baffle Creek_03	2000014012	19	5	9	200014	38	246	5.71	4.2	3351	105.521	3698
Dunoon_03	248	19	5	16	0	344	0	5	2.9	0	44.0524	0
Baffle Creek_03	2000006012	19	6	9	200006	212	842	4.68	3.3	0	53.3921	0
Dunoon_03	2000083007	19	6	16	200083	38	16	5.3	3.4	4011.4	64.1855	4369.8
Dunoon_03	2000010009	19	8	16	200010	248	5	4.7	5	0	123.095	0
Baffle Creek_03	2000004007	19	9	9	200004	695	140	3.6	3.1	5412	36.2434	8826
Dunoon_03	2000030011	19	9	16	200030	4	660	5.1	4.5	0	108.193	0
Baffle Creek_03	2000084006	19	10	10	200084	24	16	4.98	3.5	3146	63.91	5815
Dunoon_03	804	19	10	15	0	246	0	4.5	4	0	75.4286	0
Baffle Creek_03	2000041025	19	12	10	200041	4	741	5.65	4.2	6375	104.412	9490
Dunoon_03	2000063011	19	12	15	200063	46	794	3.7	3.3	55.6	42.2117	55.6
Baffle Creek_03	2000095005	19	13	10	200095	18	695	4.43	3.4	6884	53.6494	10037
Dunoon_03	2000016029	19	13	15	200016	333	99	1.9	1	0	1.99048	0
Baffle Creek_03	772	19	14	10	0	0	0	4.93	4	4882	82.6362	8138
Baffle Creek_03	2000030003	19	15	10	200030	4	660	5.87	4.4	0	119.055	0
Dunoon_03	2000073004	19	15	15	200073	816	4	5.5	4.2	0	101.64	0
Dunoon_03	2000031010	19	16	15	200031	660	18	5	4.2	261.7	92.4	261.7
Baffle Creek_03	2000052015	19	17	10	200052	1	772	5.01	4.2	11153	92.5848	13957
Dunoon_03	2000098007	19	17	15	200098	43	29	4.4	3.6	0	59.7394	0
Baffle Creek_03	2000083026	19	18	11	200083	38	16	4.63	3.4	736	56.0715	736
Baffle Creek_03	2000037002	19	19	11	200037	99	705	3.87	4.2	3487	71.5176	3635
Baffle Creek_03	2000015022	19	21	11	200015	849	333	3.29	3.1	341	33.1225	341
Baffle Creek_03	2000096021	19	22	11	200096	4	1	5.87	5.4	3742	179.32	3742
Baffle Creek_03	2000094002	19	24	11	200094	695	4	4.32	3.5	3258	55.44	4109
Baffle Creek_03	2000042021	19	25	11	200042	741	5	5.25	4	65	88	65
Baffle Creek_03	2000096014	19	26	12	200096	4	1	4.61	4.2	1381	85.1928	1685
Baffle Creek_03	2000018008	19	27	12	200018	333	35	2.44	1.4	0	5.01013	0
Baffle Creek_03	2000081005	19	29	12	200081	5	856	4.32	3.7	1428	61.957	1513
Baffle Creek_03	2000102001	19	31	12	200102	6	8	3.2	3.6	1503	43.4469	2233
Baffle Creek_03	4	19	32	12	0	0	0	5.05	4.6	2276	111.946	5534
Baffle Creek_03	2000004005	19	33	12	200004	695	140	5.49	4.2	3021	101.455	3021
Baffle Creek_03	2000044012	20	2	9	200044	199	762	6.14	4.7	5468	142.091	6863
Baffle Creek_03	2000084007	20	5	9	200084	24	16	5.17	3.2	3926	55.4618	4906
Baffle Creek_03	2000083031	20	6	9	200083	38	16	5.06	2.7	2682	38.6439	4169
Baffle Creek_03	804	20	7	9	0	246	0	5.81	5.6	2073	190.878	2159
Baffle Creek_03	2000096020	20	8	9	200096	4	1	6.49	5.5	10421	205.671	10843
Baffle Creek_03	2000030014	20	9	9	200030	4	660	5.88	5.3	4720	173.034	4824
Baffle Creek_03	2000031023	20	10	10	200031	660	18	4.16	3	0	39.2229	0
Baffle Creek_03	2000072006	20	11	10	200072	38	816	5.62	3.6	34	76.3035	34
Baffle Creek_03	2000073005	20	12	10	200073	816	4	4.97	4.8	1089	119.962	1136
Baffle Creek_03	140	20	13	10	0	4	0	5.12	4.5	4502	108.617	4569
Baffle Creek_03	2000094012	20	14	10	200094	695	4	4.69	3.7	4504	67.2635	8213
Baffle Creek_03	2000063003	20	15	10	200063	46	794	3.66	2.8	0	30.0608	0
Baffle Creek_03	2000098029	20	17	10	200098	43	29	4.5	4.2	1616	83.16	1616
Baffle Creek_03	2000085004	20	20	11	200085	29	199	4.71	3.5	3526	60.445	3526
Baffle Creek_03	6	20	21	11	0	778	0	4.24	4.6	8609	93.9907	10503
Baffle Creek_03	2000083025	20	22	11	200083	38	16	4.86	3.5	42	62.37	73
Baffle Creek_03	2000043004	20	23	11	200043	741	29	5	4.2	2370	92.4	2370
Baffle Creek_03	2000098017	20	24	11	200098	43	29	3.98	3.4	10	48.1997	10
Baffle Creek_03	2000086003	20	25	11	200086	199	35	4.61	4	7036	77.2724	9586
Baffle Creek_03	2000041017	20	26	12	200041	4	741	4.47	3.8	2327	67.6205	5859
Baffle Creek_03	2000100006	20	27	12	200100	1	24	5.25	4.2	1231	97.02	1242
Baffle Creek_03	2000014024	20	28	12	200014	38	246	5.22	3.7	176	74.8647	176
Baffle Creek_03	804	20	30	12	0	246	0	5.93	4.5	2193	125.801	2193
Baffle Creek_03	2000098025	20	31	12	200098	43	29	5.11	3.3	51	58.2978	912
Baffle Creek_03	2000083028	20	32	12	200083	38	16	5.23	3.6	4701	71.0085	5154
Baffle Creek_03	2000042020	20	33	12	200042	741	5	5.06	2.4	0	30.5335	0
Baffle Creek_03	6	21	4	9	0	778	0	4.71	3.4	5217	57.0403	5708
Baffle Creek_03	2000041023	21	5	9	200041	4	741	5.58	4.8	1692	134.685	1692
Baffle Creek_03	2000042008	21	6	9	200042	741	5	4.74	2.8	0	38.9312	0
Baffle Creek_03	2000018005	21	7	9	200018	333	35	2.91	0.8	0	1.95109	0
Baffle Creek_03	2000057002	21	8	9	200057	14	783	5.06	4.7	2556	117.098	2587
Baffle Creek_03	8	21	9	9	0	0	0	4.92	3.8	8425	74.4279	13708
Baffle Creek_03	2000011005	21	10	10	200011	246	333	2.89	1.8	0	9.80949	0
Baffle Creek_03	2000014013	21	12	10	200014	38	246	4.99	4.5	146	105.859	200
Baffle Creek_03	2000042025	21	14	10	200042	741	5	4	4	0	67.0476	0
Baffle Creek_03	47	21	15	10	0	0	0	3.46	3.2	4477	37.1176	4880
Baffle Creek_03	2000083027	21	16	10	200083	38	16	4.05	3.6	135	54.9874	135
Baffle Creek_03	2000053005	21	17	10	200053	781	814	5.04	3.9	1076	80.3088	1076
Baffle Creek_03	2000031002	21	18	11	200031	660	18	5.92	3.7	2728	84.9041	3069
Baffle Creek_03	2000052007	21	19	11	200052	1	772	3.97	3	632	37.4314	632
Baffle Creek_03	38	21	22	11	0	9	0	4.7	3.6	415	63.8126	440
Baffle Creek_03	2000046007	21	24	11	200046	781	772	5.63	4.6	1520	124.804	1692
Baffle Creek_03	2000009004	21	25	11	200009	842	248	5.07	3	0	47.8029	0
Baffle Creek_03	2000044002	21	26	12	200044	199	762	5.58	3.7	8556	80.0278	9308
Baffle Creek_03	2000063002	21	27	12	200063	46	794	2.68	2.8	132	22.0117	132
Baffle Creek_03	248	21	28	12	0	344	0	5.02	4.7	4796	116.172	5283
Baffle Creek_03	2000094023	21	29	12	200094	695	4	3.85	2.8	1595	31.6213	1595
Baffle Creek_03	2000054011	21	30	12	200054	781	14	5.53	2.2	0	28.0397	0
Baffle Creek_03	856	21	31	12	0	685	0	4.99	3.5	10	64.0383	10
Baffle Creek_03	2000058003	21	32	12	200058	814	791	2.93	1.3	0	5.1875	0
Baffle Creek_03	2000060006	21	33	12	200060	5	791	3.73	2.1	0	17.2326	0
Baffle Creek_03	18	22	3	9	0	0	0	5.53	4.2	6031	102.194	6585
Baffle Creek_03	2000094011	22	5	9	200094	695	4	6.72	5.6	2597	220.774	3668
Baffle Creek_03	99	22	6	9	0	0	0	4.9	4.7	8282	113.395	8993
Baffle Creek_03	2000009001	22	8	9	200009	842	248	3.93	2.7	0	30.014	0
Baffle Creek_03	2000098028	22	9	9	200098	43	29	4.95	4.5	8430	105.011	9774
Baffle Creek_03	2000096022	22	11	10	200096	4	1	4.98	4.7	6288	115.247	10119
Baffle Creek_03	2000041005	22	12	10	200041	4	741	6.4	4.6	7549	141.873	8571
Baffle Creek_03	2000044005	22	13	10	200044	199	762	5.65	3.5	5641	72.5083	6050
Baffle Creek_03	2000036004	22	14	10	200036	828	705	3.82	3.6	0	51.8647	0
Baffle Creek_03	212	22	17	10	0	333	0	4.99	4.6	7334	110.616	10160
Baffle Creek_03	248	22	20	11	0	344	0	4.28	3.4	1211	51.8328	1211
Baffle Creek_03	2000036009	22	23	11	200036	828	705	5.56	5.2	3317	157.502	3317
Baffle Creek_03	2000041027	22	24	11	200041	4	741	4.1	2.7	155	31.3123	185
Baffle Creek_03	2000098009	22	30	12	200098	43	29	6.22	2.9	166	54.8012	166
Baffle Creek_03	2000030008	22	31	12	200030	4	660	4.67	2.3	0	25.8807	0
Baffle Creek_03	2000028007	22	33	12	200028	660	762	4.07	1.8	8	13.8147	8
Bundaberg_03	2000098018	33	4	20	200098	43	29	4.37	3.5	8274	56.0817	12208
Bundaberg_03	2000012010	33	5	20	200012	794	246	3.65	1.8	0	12.3891	0
Bundaberg_03	2000072009	33	6	20	200072	38	816	4.12	2.3	2750	22.8326	2863
Bundaberg_03	6	33	7	20	0	778	0	3.63	3.4	5192	43.961	7333
Bundaberg_03	2000007013	33	8	20	200007	791	248	3.63	3.2	7722	38.9413	11153
Bundaberg_03	2000006005	33	11	19	200006	212	842	4.24	4.2	7808	78.3552	8580
Bundaberg_03	2000083023	33	12	19	200083	38	16	3.14	2.5	1953	20.5595	4290
Bundaberg_03	2000052018	33	13	19	200052	1	772	3.68	3.7	7373	52.7782	10196
Bundaberg_03	2000031017	33	14	19	200031	660	18	4.53	3.1	2198	45.6063	2321
Bundaberg_03	2000098026	33	15	19	200098	43	29	2.94	2.3	1998	16.2932	1998
Bundaberg_03	2000081015	33	16	19	200081	5	856	3.81	2.7	1823	29.0975	2656
Bundaberg_03	2000046008	34	2	20	200046	781	772	4.71	3.5	3904	60.445	5205
Bundaberg_03	2000081014	34	3	20	200081	5	856	4.48	4.1	8491	78.8949	11323
Bundaberg_03	2000069004	34	4	20	200069	814	199	4.69	4.1	9859	82.5931	12641
Bundaberg_03	47	34	5	20	0	0	0	3.92	2.7	3933	29.9376	7107
Bundaberg_03	2000015001	34	6	20	200015	849	333	3.84	3.3	76	43.8089	104
Bundaberg_03	2000083029	34	7	20	200083	38	16	3.95	3.6	4703	53.6297	9025
Bundaberg_03	2000018006	34	8	20	200018	333	35	3.46	3.2	3086	37.1176	3252
Bundaberg_03	856	34	9	19	0	685	0	3.84	3	2015	36.2057	3807
Bundaberg_03	2000041016	34	10	19	200041	4	741	5.33	3.7	8487	76.4424	15951
Bundaberg_03	856	34	11	19	0	685	0	5.05	4.7	4634	116.867	8484
Bundaberg_03	2000042001	34	12	19	200042	741	5	4.74	2.9	2518	41.7617	2936
Bundaberg_03	2000063010	34	13	19	200063	46	794	2.68	1.2	379	4.04297	708
Bundaberg_03	2000018011	34	14	19	200018	333	35	3.23	2.7	3015	24.668	5377
Bundaberg_03	2000087002	34	15	19	200087	43	199	2.82	2.2	2390	14.2987	5340
Bundaberg_03	4	34	16	19	0	0	0	2.9	1.3	1048	5.13438	2405
Bundaberg_03	2000013005	35	2	20	200013	246	842	4.4	3	73	41.4857	73
Bundaberg_03	2000010004	35	3	20	200010	248	5	4.51	4.4	200	91.4714	200
Bundaberg_03	2000036010	35	4	20	200036	828	705	4.44	4.5	2838	94.1914	2838
Bundaberg_03	38	35	5	20	0	9	0	4.52	3.7	7326	64.8254	11148
Bundaberg_03	2000014001	35	6	20	200014	38	246	4.58	4.2	8649	84.6384	13726
Bundaberg_03	2000061004	35	7	20	200061	794	856	3.66	2.9	0	32.2463	0
Bundaberg_03	18	35	8	20	0	0	0	3.87	3.2	5285	41.5159	9074
Bundaberg_03	2000102012	35	10	19	200102	6	8	4	2.8	3860	32.8533	6243
Bundaberg_03	2000095010	35	11	19	200095	18	695	3.22	2.6	2778	22.8037	7985
Bundaberg_03	804	35	12	19	0	246	0	3.92	3.4	2161	47.4731	4286
Bundaberg_03	2000015015	35	13	19	200015	849	333	3.21	2.6	1362	22.7329	1568
Bundaberg_03	2000043018	35	14	19	200043	741	29	4.95	2.6	574	35.0554	586
Bundaberg_03	2000054002	35	15	19	200054	781	14	3.54	3.8	5625	53.5518	9128
Bundaberg_03	2000030010	35	16	19	200030	4	660	3.79	2.7	3487	28.9448	5909
Bundaberg_03	2000102013	36	2	20	200102	6	8	4.79	4	12159	80.2895	18661
Bundaberg_03	2000042023	36	3	20	200042	741	5	4.37	3.2	3302	46.8797	3591
Bundaberg_03	2000094005	36	5	20	200094	695	4	4.76	4.1	8147	83.8259	11791
Bundaberg_03	333	36	6	20	0	0	0	4.72	5.2	5817	133.706	11702
Bundaberg_03	2000044004	36	7	20	200044	199	762	4.81	3.2	6651	51.5998	11671
Bundaberg_03	2000096001	36	8	20	200096	4	1	4.65	4.1	5985	81.8887	9723
Bundaberg_03	2000073001	36	9	19	200073	816	4	4.19	3.3	6863	47.8019	11584
Bundaberg_03	2000014010	36	10	19	200014	38	246	4.06	3.7	5939	58.2281	13917
Bundaberg_03	2000094020	36	11	19	200094	695	4	4.02	3.5	6715	51.59	12812
Bundaberg_03	29	36	12	19	0	0	0	3.7	2.6	525	26.203	1119
Bundaberg_03	2000098030	36	13	19	200098	43	29	4.29	3.4	5143	51.9539	9649
Bundaberg_03	2000044007	36	14	19	200044	199	762	3.74	3	3190	35.2629	4890
Bundaberg_03	212	36	15	19	0	333	0	3.49	3.3	4113	39.8159	8024
Bundaberg_03	2000036012	36	16	19	200036	828	705	2.93	3	1890	27.6257	2143
Bundaberg_03	2000041010	37	2	20	200041	4	741	6.23	3.2	10156	66.8331	16502
Bundaberg_03	2000016027	37	3	20	200016	333	99	3.72	2.9	4389	32.775	4920
Bundaberg_03	2000100001	37	4	20	200100	1	24	4.7	4.4	6861	95.325	7645
Bundaberg_03	1	37	5	20	0	9	0	5.15	3.7	6737	73.8608	9560
Bundaberg_03	2000028002	37	6	20	200028	660	762	4.63	3.5	5295	59.4183	9362
Bundaberg_03	47	37	7	20	0	0	0	3.61	2.5	3798	23.6369	6223
Bundaberg_03	2000041029	37	8	20	200041	4	741	4.7	3.4	2646	56.9192	2996
Bundaberg_03	2000004003	37	9	19	200004	695	140	3.82	3.7	4726	54.7861	6491
Bundaberg_03	2000081008	37	10	19	200081	5	856	3.55	3.7	2060	50.9138	2350
Bundaberg_03	2000096007	37	11	19	200096	4	1	3.89	3.1	6114	39.163	11039
Bundaberg_03	2000013004	37	12	19	200013	246	842	2.44	1.9	0	9.22785	0
Bundaberg_03	99	37	14	19	0	0	0	3.02	2.9	1013	26.6076	1308
Bundaberg_03	2000100011	37	15	19	200100	1	24	1.99	1.6	26	5.33699	26

## Sheet: Supplementary Data 2
Supplementary Data 2. BLUPs of subeset genotypes used for GWAS
Genotype	Height	Canopy width	Total nut-in-shell mass	Cumulative nut-in-shell mass	Canopy volume
PrecVig1	4.22122	3.20956	1218.53	1456.37	50.8919
PrecVig10	3.61367	3.09434	1886.34	3804.59	42.8823
PrecVig100	3.79738	2.91642	765.079	926.581	38.5725
PrecVig101	3.7676	3.01694	1187.37	1296.61	43.2586
PrecVig102	3.75141	2.97573	707.151	876.871	41.4686
PrecVig104	3.61151	2.92075	825.239	1020.92	39.3612
PrecVig105	3.70047	2.91739	869.36	1012.55	38.8296
PrecVig11	4.27791	3.31362	2404.04	3245.29	53.1956
PrecVig111	3.76323	3.01362	1532.18	2095.48	41.7386
PrecVig112	3.9195	3.03937	1915.41	2470.8	43.2457
PrecVig113	3.89592	3.04492	1135.44	1656.53	44.2996
PrecVig114	3.7292	2.98869	1560.57	2072.67	40.2468
PrecVig118	3.78462	3.05335	1205.83	1761.41	43.1123
PrecVig12	3.69979	2.98735	830.426	810.239	39.0732
PrecVig123	3.70269	3.00578	1213.13	1765.52	41.2964
PrecVig13	4.01409	3.37512	2450.78	2610.16	56.5963
PrecVig14	4.10931	3.16916	2674.31	3612.6	51.4258
PrecVig145	3.8159	2.95784	1505.33	2091.69	41.9504
PrecVig146	3.42635	2.91688	1251.84	1816.06	37.8877
PrecVig147	3.68764	2.97578	1222.83	1850.09	41.3394
PrecVig148	3.68549	3.00351	1591.29	2166.98	43.645
PrecVig149	3.66899	2.89015	1323.51	1950.52	39.0981
PrecVig150	3.76778	2.95101	1261.36	1880.71	41.8358
PrecVig153	3.96433	3.16093	1923.29	2680.68	48.5438
PrecVig156	4.00601	3.14944	1458.83	2265.25	47.6796
PrecVig157	3.92122	3.05873	1534.57	2272.59	42.7783
PrecVig158	3.98683	3.07852	1630.67	2454.4	45.0473
PrecVig159	3.98337	3.1181	2432.17	3319.59	46.5705
PrecVig162	3.94428	3.05251	1763.57	2586.51	43.4198
PrecVig163	4.04404	3.1035	1776.53	2533.17	46.5881
PrecVig166	4.01033	3.06935	1882.64	2682.83	45.0106
PrecVig167	4.08276	3.04425	1664.36	2407.23	42.9399
PrecVig168	4.0148	3.13416	1595.88	2436.85	46.4587
PrecVig17	3.81254	3.12581	1211.37	1495.09	47.6655
PrecVig177	4.33362	3.40844	1185.66	1479.96	62.6542
PrecVig178	4.26038	3.36328	1499.41	1778.14	59.4852
PrecVig181	4.29955	3.38986	1360.33	1647.98	60.8697
PrecVig182	4.22321	3.30129	1173.46	1476.16	56.4312
PrecVig183	4.38411	3.33248	1564.35	1803.78	59.3222
PrecVig185	4.37983	3.35286	1258.66	1553.21	59.9397
PrecVig188	4.25347	3.39551	1249.46	1518.15	61.0463
PrecVig19	3.88464	3.05335	3233.52	5201.19	42.7329
PrecVig190	4.55292	3.4209	1291.37	1580.5	65.661
PrecVig194	4.53711	3.42748	1296.27	1567.74	64.9036
PrecVig195	4.49841	3.301	1237.83	1460.03	58.1545
PrecVig20	4.66512	2.84304	462.45	293.512	45.2375
PrecVig207	3.58989	2.99951	1137.34	1550.57	40.4912
PrecVig208	3.81061	3.09544	1752.32	2131.62	44.4729
PrecVig209	3.83493	2.99786	1103.93	1543.98	40.7782
PrecVig21	4.01158	3.29122	2360.67	3357.81	52.9334
PrecVig210	3.85936	3.08958	1176.65	1619.28	44.5647
PrecVig213	3.64915	3.06035	930.944	1423.6	41.65
PrecVig214	3.60679	2.92599	945.875	1426.08	37.5355
PrecVig217	4.10556	3.29968	1353.49	1752.17	55.2344
PrecVig22	3.63437	2.81243	1410.99	2067.84	35.1431
PrecVig221	4.03343	3.31283	1511.32	1862.88	55.5728
PrecVig222	3.8912	3.27638	1452.19	1785.36	53.195
PrecVig224	4.01113	3.33382	1584.26	1941	56.303
PrecVig228	3.33648	2.88729	1512.34	2567.8	37.4372
PrecVig229	3.40744	2.83749	1236.66	2263.52	33.9029
PrecVig23	4.38863	3.64033	182.597	363.204	68.9933
PrecVig231	3.54396	2.9556	1372.92	2369.8	38.6477
PrecVig233	3.63453	2.93332	1541.43	2592.03	38.0056
PrecVig234	3.77219	2.98686	1307.97	2415.94	41.635
PrecVig235	3.75859	2.87876	1532.23	2618.6	36.3536
PrecVig24	4.12795	3.16869	3271.69	4091.76	51.6567
PrecVig246	4.26958	3.51967	1125.15	1665.81	62.6289
PrecVig247	4.14609	3.53688	1222.2	1765.34	63.4351
PrecVig248	4.31066	3.45841	1137.76	1753.72	60.9413
PrecVig25	3.76253	2.83148	473.049	507.106	35.8631
PrecVig250	4.03068	3.23735	1325	1929.15	50.627
PrecVig251	3.87462	3.20474	1335.86	1936.35	48.0574
PrecVig255	4.04307	3.12973	1420.1	2005.17	45.5212
PrecVig256	3.89376	3.19932	1884.02	2486.55	46.7294
PrecVig26	3.86268	3.07484	383.909	572.696	42.0086
PrecVig261	4.09418	3.21607	1411.11	1974.91	49.2989
PrecVig264	3.657	3.1095	1818.95	2520.31	46.0901
PrecVig266	3.60921	3.17395	2508.34	3322.95	45.6721
PrecVig267	3.80766	3.19704	2252.73	3003.75	49.5524
PrecVig269	3.95022	3.11745	2071.15	2855.16	46.0808
PrecVig273	3.74547	3.0944	1191.77	1681.7	45.404
PrecVig274	3.81985	3.07484	1343.34	1804.77	45.3117
PrecVig276	3.67339	2.95914	1278.6	1750.44	38.6971
PrecVig277	3.73474	2.97864	1337.22	1830.92	40.556
PrecVig279	3.69108	2.93834	1171.88	1648.93	38.9041
PrecVig3	3.66295	3.1418	3193.13	3638.61	44.1965
PrecVig307	4.30047	3.58246	1239.28	1626.77	68.1626
PrecVig309	4.41078	3.58081	1096.59	1519.27	70.0533
PrecVig310	4.24573	3.56414	1164.05	1564.72	66.2679
PrecVig313	4.40158	3.58926	1023.13	1376.08	68.9441
PrecVig315	4.43269	3.54037	1165.74	1562.33	67.0757
PrecVig316	4.334	3.54386	1162.47	1531.89	65.3379
PrecVig319	4.12459	3.1893	3039.48	3790.6	52.1844
PrecVig323	4.11848	3.23013	3379.35	4190.92	54.4833
PrecVig328	3.82063	3.07201	1978.77	2362.11	44.3232
PrecVig329	3.94851	3.04078	1946.89	2341.81	43.7359
PrecVig330	3.84759	3.09572	1998.44	2318.01	45.4889
PrecVig332	4.13153	3.12866	2009.04	2397.11	49.7677
PrecVig333	4.14715	3.07977	1961.32	2330.98	46.0386
PrecVig334	3.76863	2.94064	2025.46	2375.7	41.7366
PrecVig336	3.91685	3.14063	1930.73	2270.3	47.426
PrecVig337	3.96657	3.07394	2094.49	2472.89	45.5411
PrecVig338	3.87164	3.08191	2055.98	2405.06	44.3803
PrecVig339	3.83412	3.12378	3291.42	3920.78	46.2677
PrecVig344	4.03544	3.12746	3331.08	3950.65	47.2066
PrecVig347	3.82686	3.13721	3298.17	3861.04	46.911
PrecVig348	3.82187	3.26294	3520.87	4120.86	52.6849
PrecVig349	3.83996	3.12549	2930.27	3502.92	46.7481
PrecVig35	4.09928	3.27477	1334.02	1540.41	52.2568
PrecVig350	3.79023	3.1697	3082.74	3652.29	47.1566
PrecVig351	3.79077	3.13632	3013.25	3604.99	46.3167
PrecVig352	4.6371	3.42064	2150.41	2464.62	66.1019
PrecVig353	4.55258	3.3019	1825.95	2173.27	59.8479
PrecVig357	4.64466	3.45052	1823.49	2211.64	68.272
PrecVig359	4.73005	3.35306	1841.75	2170.62	63.2543
PrecVig360	4.5748	3.37863	2010.36	2337.13	63.6732
PrecVig369	4.61031	3.46189	2505.71	3013.06	66.3271
PrecVig37	3.99619	3.26925	1393.22	1552.66	52.1603
PrecVig372	4.78812	3.26352	2527.48	3387.68	58.839
PrecVig373	4.82175	3.38402	3188.92	4124.12	63.8167
PrecVig374	4.77744	3.361	2771.63	3601.37	62.2666
PrecVig375	4.82984	3.38855	3165.96	4131.45	64.4945
PrecVig376	4.89711	3.35629	2961.94	3797.44	63.353
PrecVig377	4.68478	3.33818	2272.39	3064.99	60.4562
PrecVig38	4.0116	3.22384	1797.38	1905.84	49.2654
PrecVig4	3.49018	2.70936	1565.73	2487.16	31.1839
PrecVig403	3.97879	3.17913	1424.94	1931.69	45.8702
PrecVig41	3.80949	3.16317	1421.52	1625.74	46.7865
PrecVig443	3.70183	2.90331	1528.65	2109.83	40.633
PrecVig445	3.98553	3.01387	1485.29	2081.68	44.5211
PrecVig446	4.0144	3.06888	1472.15	2094.24	46.5877
PrecVig448	3.81638	3.05269	1663.88	2284.92	43.9652
PrecVig449	4.03173	2.94123	1428.58	2089.22	42.308
PrecVig475	3.78978	2.96066	2464.68	3343.95	40.4557
PrecVig488	4.12474	3.29584	2332.4	3010.16	55.6693
PrecVig490	4.10746	3.37827	2432.88	3104.17	58.6928
PrecVig491	4.07158	3.26748	1835.88	2571.32	53.7915
PrecVig492	4.1359	3.35164	2662.51	3295.73	58.0903
PrecVig496	4.21679	3.31088	1970.65	2619.65	55.558
PrecVig5	4.0367	3.46082	2637.57	3540.53	58.5664
PrecVig508	3.62358	2.91057	2302.36	3015.41	37.0974
PrecVig509	3.772	2.96432	2433.76	3165.8	40.7817
PrecVig510	3.56618	2.92675	2831.72	3633.96	37.2472
PrecVig512	3.47209	2.98547	2347.3	3053.14	38.8172
PrecVig515	4.36274	3.21302	2400.83	3115.16	52.0362
PrecVig516	4.56079	3.2061	2546.87	3299.19	52.7964
PrecVig517	4.40005	3.15009	2501.61	3265.26	49.7753
PrecVig520	4.52821	3.18082	2098.96	2761.7	51.4526
PrecVig521	4.28301	3.20372	2446.21	3154.74	50.9211
PrecVig522	4.52822	3.20099	2380.48	3067.94	51.6896
PrecVig523	4.50918	3.20313	2121	2870.45	53.3884
PrecVig524	4.14816	3.11184	2003.81	2700.68	47.5657
PrecVig525	4.51359	3.17501	2414.88	3127.43	51.3543
PrecVig526	4.41857	3.18895	2615.44	3366.38	51.4585
PrecVig527	4.47558	3.19766	3201.75	4255.32	51.6053
PrecVig528	4.4377	3.16099	2367.99	3089.86	49.6855
PrecVig568	4.24626	3.3017	2291.58	3133.41	60.268
PrecVig570	3.79008	3.07763	1260.93	1394.36	47.4356
PrecVig576	4.00943	3.10489	1288.6	1448.14	48.8612
PrecVig6	4.17885	3.42875	2229.98	2847.56	62.1934
PrecVig618	4.14715	3.13586	1163.32	2081.19	49.8714
PrecVig619	3.9436	3.16751	1034.77	1801.85	49.9454
PrecVig620	4.28182	3.07769	871.376	1590.64	48.572
PrecVig624	4.4919	3.29671	2913.56	3586.34	58.4157
PrecVig629	4.44127	3.34039	2906.45	3815.25	60.3389
PrecVig637	4.62744	3.31003	1139.36	1429.21	60.7229
PrecVig638	4.44338	3.34555	1874.82	2456.54	61.1126
PrecVig640	4.47291	3.33926	1167.29	1563.8	60.8289
PrecVig641	4.27866	3.28985	1140.73	1477.8	57.7755
PrecVig642	4.67722	3.32319	1398.28	1784.79	61.0721
PrecVig661	3.80498	3.20995	730.49	938.423	48.504
PrecVig663	4.60758	3.40498	528.463	856.657	64.2581
PrecVig669	4.83938	3.0857	2520.6	2947.84	53.0093
PrecVig670	4.21214	2.97036	1939.26	2060.85	48.8969
PrecVig671	4.43492	3.11101	2045.83	2016.58	51.3777
PrecVig672	4.32458	3.00224	1581.72	1685.9	48.535
PrecVig673	4.69428	3.14978	2514.92	2990.35	54.0989
PrecVig675	4.79735	3.17552	2335.18	2680.64	57.0441
PrecVig676	4.56072	3.1859	1897.11	2060.76	55.5138
PrecVig681	4.43638	3.10044	1872.46	2136.78	52.1712
PrecVig682	4.57211	3.10232	702.851	694.709	47.4705
PrecVig684	4.26199	3.0965	676.836	864.36	48.3291
PrecVig686	4.28945	3.11038	639.819	824.194	47.7695
PrecVig687	4.27847	3.22364	722.19	763.81	52.4718
PrecVig693	4.10194	3.01796	553.415	588.838	45.3787
PrecVig696	4.35893	3.06106	696.439	646.344	47.262
PrecVig697	4.39885	3.08945	1314.41	1297.41	48.4418
PrecVig698	4.1441	3.02818	590.997	535.588	45.5437
PrecVig7	4.47993	2.89983	935.181	868.442	46.2943
PrecVig700	4.50335	2.81611	833.619	926.255	43.3538
PrecVig702	4.5565	2.73677	747.879	711.605	40.6876
PrecVig703	4.84893	2.85129	526.355	385.83	45.9243
PrecVig714	3.99662	3.20925	1645.93	4000.51	49.4773
PrecVig732	4.27362	3.56114	1972.02	2299.02	63.0886
PrecVig734	4.19775	3.47887	1537.51	1577.36	59.9249
PrecVig735	4.28286	3.53288	1621.61	1573.87	64.2986
PrecVig767	4.82947	3.40455	1537.3	1671.88	66.4794
PrecVig769	4.58772	3.41353	2288.57	2912.59	65.1429
PrecVig770	4.68184	3.26973	2383.98	2385.26	60.2139
PrecVig777	4.73064	3.48282	4088.94	4035.96	68.5748
PrecVig8	3.89823	3.25394	1239.91	1501.65	51.152
PrecVig80	3.97816	3.17393	1762.03	2215.02	50.6636
PrecVig81	4.03429	3.16618	1227.22	1492.98	51.497
PrecVig810	3.98119	2.89947	1659.43	2871.38	41.18
PrecVig836	3.91631	3.18901	3652.62	5099.5	49.3429
PrecVig838	4.16304	3.34718	3376.86	4601.96	56.7509
PrecVig840	4.21954	3.24176	3297.75	4038.43	54.2605
PrecVig841	3.98667	3.19423	4829.56	6463.81	50.3161
PrecVig846	4.0334	3.18932	2514.96	4525.33	50.4628
PrecVig847	4.0168	3.24298	3223.43	5608.65	51.5097
PrecVig852	3.54498	3.13171	2489.56	3906.47	48.3379
PrecVig86	4.14884	3.19254	2329.69	3129.04	53.5968
PrecVig87	3.98968	3.13019	1857.27	2150.11	49.549
PrecVig88	4.00944	3.11502	1181.45	1562.53	49.2597
PrecVig899	3.21855	2.81213	1910.58	2180.1	32.9775
PrecVig9	4.26563	3.25659	2152.42	2363.79	57.6942
PrecVig902	3.38896	3.01212	2602.49	3112.06	38.5227
PrecVig903	3.74396	2.90763	2306.78	2921.66	37.2366
PrecVig904	3.66664	3.01595	2946.97	3716.63	40.6601
PrecVig91	4.01049	3.14575	1686.92	1997.72	50.7614

## Sheet: Supplementary Data 3
Supplementary Data 3. Unfiltered genotypic data used for GWAS
SNP_ID	alleles	chrom	pos	strand	assembly	center	protLSID	assayLSID	panelLSID	QCcode	PrecVig1	PrecVig10	PrecVig100	PrecVig101	PrecVig102	PrecVig104	PrecVig105	PrecVig11	PrecVig111	PrecVig112	PrecVig113	PrecVig114	PrecVig118	PrecVig12	PrecVig123	PrecVig13	PrecVig14	PrecVig145	PrecVig146	PrecVig147	PrecVig148	PrecVig149	PrecVig150	PrecVig153	PrecVig156	PrecVig157	PrecVig158	PrecVig159	PrecVig162	PrecVig163	PrecVig166	PrecVig167	PrecVig168	PrecVig17	PrecVig177	PrecVig178	PrecVig181	PrecVig182	PrecVig183
Mint00017	T/A	LG0	17	+	NA	NA	NA	NA	NA	NA	AA	NN	NN	NN	NN	NN	NN	TT	NN	NN	TT	NN	NN	NN	NN	TT	AA	NN	NN	NN	TT	TT	TT	NN	AA	NN	NN	NN	NN	NN	NN	AA	NN	NN	NN	TT	NN	NN	NN
Mint00023	G/C	LG0	23	+	NA	NA	NA	NA	NA	NA	GC	NN	GG	GG	NN	NN	NN	NN	GG	GG	GG	GG	NN	NN	GG	NN	GG	GG	GG	GG	GG	NN	GG	NN	NN	NN	NN	GG	GG	GG	NN	GG	NN	GG	NN	GG	GG	GG	NN
Mint00038	C/T	LG0	38	+	NA	NA	NA	NA	NA	NA	NN	NN	NN	NN	NN	NN	NN	NN	NN	NN	NN	NN	NN	NN	NN	CC	NN	NN	NN	NN	NN	NN	NN	NN	NN	NN	CC	NN	NN	NN	NN	NN	NN	NN	NN	NN	NN	NN	NN
Mint00041	G/A	LG0	41	+	NA	NA	NA	NA	NA	NA	GG	GG	GG	GG	NN	NN	GG	GG	GG	GG	GG	GG	GG	GG	NN	GG	GG	GG	GG	GG	GG	GG	GG	GG	GG	GG	GG	GG	GG	GG	GG	GG	NN	GG	GG	GG	GG	NN	NN
Mint00050	T/G	LG0	50	+	NA	NA	NA	NA	NA	NA	NN	GG	NN	NN	NN	NN	NN	NN	NN	NN	NN	GG	NN	NN	NN	NN	NN	NN	NN	NN	NN	NN	NN	GG	NN	GG	NN	GG	NN	GG	NN	GG	NN	NN	NN	GG	NN	NN	NN
Mint00076	A/G	LG0	76	+	NA	NA	NA	NA	NA	NA	NN	NN	NN	AA	NN	NN	AA	NN	AA	NN	NN	AA	AA	NN	NN	NN	AA	NN	AA	NN	NN	NN	AA	AA	NN	AA	NN	AA	AA	AA	AA	NN	NN	AA	NN	AA	NN	NN	NN
Mint00326	T/G	LG0	326	+	NA	NA	NA	NA	NA	NA	NN	NN	TT	NN	NN	NN	TT	NN	NN	TT	TT	TT	NN	NN	NN	NN	NN	NN	NN	NN	NN	NN	NN	NN	TT	NN	TT	TT	TT	NN	NN	TT	NN	NN	NN	TT	NN	NN	NN
Mint00327	G/A	LG0	327	+	NA	NA	NA	NA	NA	NA	NN	GG	GG	GG	NN	NN	NN	NN	NN	NN	GG	GG	NN	GG	NN	GG	GG	GA	GA	GA	GG	GG	GG	GG	NN	GG	NN	GG	GG	GG	GG	NN	NN	GG	NN	AA	AA	NN	NN
Mint00340	G/A	LG0	340	+	NA	NA	NA	NA	NA	NA	GA	GA	GG	GG	NN	NN	GG	AA	GG	GG	GA	GA	GG	GG	NN	AA	GG	GG	GG	GG	GG	GG	GG	GA	GG	GA	GG	GG	GA	GG	GA	GA	NN	GG	GG	GA	GG	NN	NN
Mint00378	T/C	LG0	378	+	NA	NA	NA	NA	NA	NA	TT	NN	NN	NN	NN	NN	NN	NN	NN	NN	NN	NN	NN	TT	NN	NN	TT	NN	TT	NN	TT	TT	NN	NN	TC	NN	NN	NN	CC	NN	NN	NN	NN	TT	NN	NN	NN	NN	NN
Mint00385	C/T	LG0	385	+	NA	NA	NA	NA	NA	NA	TT	NN	NN	NN	NN	NN	NN	NN	NN	TT	TT	TT	NN	CC	TT	CC	NN	TT	TT	TT	NN	NN	NN	NN	CC	NN	NN	NN	NN	NN	CC	NN	NN	NN	NN	NN	NN	NN	NN
Mint00386	A/T	LG0	386	+	NA	NA	NA	NA	NA	NA	TT	NN	NN	NN	NN	NN	NN	NN	NN	NN	TT	NN	NN	NN	NN	TT	NN	NN	TT	TT	TT	TT	NN	NN	NN	TT	NN	NN	TT	NN	NN	NN	NN	NN	NN	NN	NN	NN	NN
Mint00389	A/G	LG0	389	+	NA	NA	NA	NA	NA	NA	GG	NN	NN	NN	NN	NN	NN	GG	GG	NN	NN	GG	GG	GG	NN	GG	AA	NN	NN	NN	NN	NN	NN	NN	NN	NN	NN	NN	NN	NN	NN	NN	NN	NN	NN	NN	NN	NN	NN
Mint00423	T/C	LG0	423	+	NA	NA	NA	NA	NA	NA	TT	CC	TT	TT	NN	NN	TT	NN	TT	TC	TC	TC	CC	TT	CC	NN	TC	TC	TC	TT	TT	TT	CC	TT	NN	TC	TC	TC	TC	TT	CC	NN	NN	TC	TT	TT	TC	TT	NN
Mint00427	T/C	LG0	427	+	NA	NA	NA	NA	NA	NA	NN	NN	TT	NN	NN	NN	TT	NN	NN	NN	TT	TT	CC	TT	NN	NN	NN	TT	NN	NN	NN	NN	NN	NN	NN	NN	NN	NN	NN	NN	NN	NN	NN	TT	NN	NN	NN	NN	NN
Mint00437	T/A	LG0	437	+	NA	NA	NA	NA	NA	NA	TT	TT	TT	TT	NN	NN	TT	TT	TT	NN	TT	TT	TT	TT	NN	NN	NN	NN	NN	NN	NN	TT	TT	TT	TT	TT	NN	TT	TT	TT	TT	TT	NN	TT	NN	TT	TT	NN	NN
Mint00463	A/G	LG0	463	+	NA	NA	NA	NA	NA	NA	AA	AA	NN	NN	NN	NN	NN	NN	NN	AA	NN	NN	NN	NN	AA	NN	AA	NN	NN	NN	GG	NN	NN	NN	AA	NN	NN	NN	AA	NN	NN	AA	NN	NN	NN	NN	NN	NN	AA
Mint00467	G/T	LG0	467	+	NA	NA	NA	NA	NA	NA	TT	GT	NN	NN	NN	NN	NN	NN	NN	GG	TT	TT	NN	TT	NN	NN	NN	NN	NN	NN	NN	NN	NN	TT	GG	TT	NN	NN	GG	TT	TT	GG	NN	NN	TT	GG	TT	NN	NN
Mint00478	G/A	LG0	478	+	NA	NA	NA	NA	NA	NA	NN	GG	NN	GG	NN	GG	GG	NN	NN	NN	GG	GG	GG	GG	GG	NN	GG	NN	GG	GG	NN	GG	GG	GG	GG	NN	GG	GG	GG	GG	GG	NN	GG	GG	GG	NN	GG	NN	GG
Mint00491	G/A	LG0	491	+	NA	NA	NA	NA	NA	NA	NN	NN	NN	NN	NN	NN	NN	GG	AA	AA	AA	AA	NN	NN	NN	AA	NN	NN	NN	NN	AA	AA	NN	NN	NN	NN	NN	NN	NN	NN	NN	NN	NN	NN	AA	AA	AA	NN	NN
Mint00496	T/G	LG0	496	+	NA	NA	NA	NA	NA	NA	TT	TT	TT	TT	TT	TT	TT	TT	TT	TT	TT	TT	TT	TT	TT	TT	TT	TT	TT	TT	TT	TT	TT	TT	TT	TG	TT	TG	TG	TT	TG	TT	TT	TT	TT	TT	TG	TT	TG
Mint00500	A/T	LG0	500	+	NA	NA	NA	NA	NA	NA	TT	TT	TT	TT	TT	TT	TT	TT	TT	AT	TT	TT	TT	TT	TT	TT	TT	TT	TT	TT	TT	TT	TT	TT	TT	TT	TT	TT	TT	TT	TT	NN	TT	TT	TT	TT	TT	TT	TT
Mint00503	T/C	LG0	503	+	NA	NA	NA	NA	NA	NA	TC	CC	TC	CC	TC	TC	CC	CC	CC	TC	CC	CC	CC	TC	CC	CC	CC	CC	TC	TC	TC	CC	TC	CC	CC	CC	CC	CC	CC	CC	CC	CC	CC	CC	CC	CC	CC	TC	CC
Mint00512	G/T	LG0	512	+	NA	NA	NA	NA	NA	NA	GG	GG	GG	GG	GG	GG	GG	GT	GG	GG	GG	GG	GG	GG	GG	GT	GG	GG	GG	GG	GG	GG	NN	GG	GG	GG	NN	GG	GG	GG	GG	GG	GG	GG	GG	GG	GG	GG	GG
Mint00517	G/C	LG0	517	+	NA	NA	NA	NA	NA	NA	GG	NN	GG	GG	GG	GG	GG	GC	GG	GG	GG	GG	GG	GG	GG	GC	GG	GG	GG	GG	GG	GG	GG	NN	NN	NN	GG	NN	NN	NN	GG	NN	NN	GG	GG	GG	GG	GG	GG
Mint00522	C/T	LG0	522	+	NA	NA	NA	NA	NA	NA	NN	NN	CC	NN	CC	CC	CC	NN	CC	CC	NN	NN	NN	CC	NN	CC	NN	NN	CC	NN	CC	NN	NN	NN	NN	NN	NN	NN	NN	NN	NN	NN	NN	CC	NN	NN	CC	CC	NN
Mint00528	A/T	LG0	528	+	NA	NA	NA	NA	NA	NA	AA	TT	AA	AA	TT	AA	TT	TT	NN	NN	AA	AA	AA	NN	AA	TT	AA	TT	AA	AT	AA	AA	AT	TT	TT	NN	TT	NN	TT	TT	TT	NN	NN	AA	TT	AA	TT	AA	AT
Mint00533	A/G	LG0	533	+	NA	NA	NA	NA	NA	NA	NN	NN	NN	NN	NN	NN	NN	NN	NN	NN	NN	NN	NN	AA	NN	NN	NN	AA	NN	AA	AA	NN	NN	NN	GG	GG	NN	NN	NN	NN	GG	NN	GG	NN	AA	NN	NN	NN	AA
Mint00535	G/A	LG0	535	+	NA	NA	NA	NA	NA	NA	GG	NN	NN	NN	NN	NN	AA	NN	NN	NN	AA	NN	NN	GG	NN	NN	GA	AA	AA	AA	AA	AA	AA	GA	GA	NN	NN	GG	NN	NN	NN	NN	NN	AA	NN	GG	NN	NN	AA
Mint00595	A/G	LG0	595	+	NA	NA	NA	NA	NA	NA	NN	NN	NN	NN	NN	NN	NN	NN	NN	NN	NN	NN	NN	GG	NN	NN	GG	NN	NN	NN	NN	NN	NN	NN	NN	NN	NN	NN	NN	NN	NN	NN	NN	NN	NN	NN	NN	NN	NN
Mint00614	C/A	LG0	614	+	NA	NA	NA	NA	NA	NA	NN	CC	CC	CC	NN	CC	CC	CC	CC	CC	CC	CC	CC	CC	CC	CC	NN	NN	NN	NN	NN	NN	NN	CC	CC	CC	CC	CC	CC	CC	CC	CC	CC	NN	NN	CC	NN	NN	NN
Mint00624	T/A	LG0	624	+	NA	NA	NA	NA	NA	NA	NN	NN	NN	NN	NN	NN	NN	TT	NN	TT	NN	NN	TT	NN	NN	NN	NN	NN	TT	TT	NN	NN	TT	NN	NN	NN	NN	NN	NN	NN	NN	NN	NN	NN	TT	TT	TT	TT	TT
Mint00625	T/A	LG0	625	+	NA	NA	NA	NA	NA	NA	AA	NN	NN	NN	NN	NN	NN	TT	NN	TT	NN	NN	TT	NN	NN	AA	NN	NN	TT	TT	NN	NN	TT	NN	NN	NN	NN	NN	NN	NN	NN	NN	NN	NN	TT	TT	TT	TT	TT
Mint00646	T/C	LG0	646	+	NA	NA	NA	NA	NA	NA	TT	TT	TT	TT	NN	TT	TT	TT	TT	TT	TT	TT	TT	TT	TT	TT	TT	TT	TT	TT	TT	TT	TT	TT	TT	TT	TT	TT	TT	TT	TT	TT	TT	TT	TT	NN	TC	TT	TT
Mint00659	A/T	LG0	659	+	NA	NA	NA	NA	NA	NA	AA	AA	NN	AA	NN	NN	NN	NN	AA	NN	AA	AA	NN	AA	NN	AT	NN	AA	AA	AA	AA	AA	AA	AA	NN	AA	AA	AA	NN	AA	NN	AA	NN	AA	AA	NN	NN	AA	AA
Mint00683	A/C	LG0	683	+	NA	NA	NA	NA	NA	NA	CC	CC	CC	CC	NN	CC	CC	CC	CC	CC	CC	NN	NN	CC	CC	CC	CC	CC	CC	NN	CC	CC	NN	CC	CC	CC	CC	CC	CC	CC	CC	CC	CC	CC	NN	CC	NN	NN	NN
Mint00731	C/G	LG0	731	+	NA	NA	NA	NA	NA	NA	NN	CC	CC	NN	NN	NN	NN	CC	NN	CC	CC	NN	NN	CC	NN	CC	NN	NN	NN	NN	CC	CC	CC	CC	CC	CC	NN	CC	CC	CC	CC	CC	NN	CC	NN	NN	CC	NN	NN
Mint00732	T/C	LG0	732	+	NA	NA	NA	NA	NA	NA	CC	NN	NN	NN	NN	NN	NN	NN	NN	NN	NN	NN	NN	NN	NN	NN	CC	NN	NN	NN	NN	NN	NN	NN	NN	NN	NN	NN	NN	NN	NN	NN	NN	NN	NN	NN	NN	NN	NN
Mint00944	A/G	LG0	944	+	NA	NA	NA	NA	NA	NA	NN	NN	NN	NN	NN	NN	NN	AA	NN	NN	NN	NN	NN	NN	NN	NN	AA	NN	AA	NN	NN	NN	NN	NN	NN	NN	NN	NN	NN	NN	NN	NN	NN	NN	NN	NN	NN	NN	AA
Mint00945	T/A	LG0	945	+	NA	NA	NA	NA	NA	NA	TT	NN	TT	NN	NN	TT	TT	NN	AA	TT	TT	NN	TT	TT	TT	TT	TA	TT	TT	TT	TT	NN	NN	NN	NN	NN	NN	NN	NN	NN	AA	NN	NN	TT	NN	TT	TT	NN	NN
Mint01040	A/G	LG0	1040	+	NA	NA	NA	NA	NA	NA	NN	NN	AA	NN	NN	AA	AA	NN	AA	NN	AA	NN	AA	NN	NN	AA	AA	AA	NN	AA	AA	AA	NN	AA	AA	NN	AA	NN	NN	AA	NN	AA	AA	AA	NN	NN	NN	NN	NN
Mint01045	C/A	LG0	1045	+	NA	NA	NA	NA	NA	NA	NN	CC	CC	CC	NN	NN	CC	CC	CC	NN	NN	CC	NN	CC	NN	NN	NN	NN	CC	CC	NN	CC	NN	CC	CC	CC	CC	NN	CC	CC	CC	NN	NN	CC	CC	CC	NN	CC	NN
Mint01046	C/T	LG0	1046	+	NA	NA	NA	NA	NA	NA	NN	CC	CC	CC	NN	NN	CC	CC	CC	NN	NN	CC	NN	CC	NN	NN	NN	NN	CC	CC	NN	CC	NN	CC	CC	CC	CC	NN	CC	CC	CC	NN	NN	CC	CC	CC	NN	CC	NN
Mint01097	T/C	LG0	1097	+	NA	NA	NA	NA	NA	NA	NN	TT	NN	NN	NN	NN	NN	NN	TT	NN	TT	TT	NN	TT	NN	NN	TT	NN	NN	NN	NN	TT	TT	NN	NN	TT	TT	TT	NN	TT	NN	TT	NN	TT	TT	NN	NN	NN	NN
Mint01098	G/A	LG0	1098	+	NA	NA	NA	NA	NA	NA	NN	AA	NN	NN	NN	NN	NN	NN	AA	NN	AA	AA	NN	AA	NN	NN	AA	NN	NN	NN	NN	AA	AA	NN	NN	AA	AA	AA	NN	GA	GG	GA	NN	AA	AA	NN	NN	NN	NN
Mint01160	G/C	LG0	1160	+	NA	NA	NA	NA	NA	NA	GG	NN	NN	GG	NN	GG	GG	NN	NN	GG	GG	GG	GG	GG	GG	GG	NN	NN	GG	NN	NN	NN	GG	NN	NN	NN	NN	NN	NN	NN	NN	NN	NN	GG	GG	NN	GG	GG	GG
Mint01172	C/A	LG0	1172	+	NA	NA	NA	NA	NA	NA	CC	CC	CC	CC	NN	NN	CC	NN	CC	CC	CC	CC	NN	CC	CC	CC	CC	NN	CC	NN	NN	NN	CC	NN	CC	CC	NN	NN	CC	CC	CC	CC	CC	CC	CC	CC	CC	NN	NN
Mint01173	T/C	LG0	1173	+	NA	NA	NA	NA	NA	NA	NN	NN	TT	NN	NN	NN	TT	NN	NN	NN	NN	TT	NN	TT	TT	NN	TT	NN	NN	NN	NN	NN	TT	NN	NN	NN	NN	NN	NN	NN	NN	NN	NN	TT	NN	NN	NN	NN	NN
Mint01196	T/C	LG0	1196	+	NA	NA	NA	NA	NA	NA	CC	TT	TT	TT	NN	NN	TT	TT	TT	TT	TT	TT	TT	TT	TT	TT	TT	TT	TT	TT	TT	TT	TT	TT	TT	TT	TT	TT	TT	TT	NN	NN	NN	TT	TC	TC	TT	TT	TT
Mint01198	G/A	LG0	1198	+	NA	NA	NA	NA	NA	NA	GG	GG	GG	GG	NN	GG	GG	GG	GG	GG	GG	GG	GG	GG	GG	GG	GG	GG	GG	GG	GG	GG	GG	GG	GG	GG	GG	GG	GG	GG	GG	GG	GG	GG	GA	GG	GG	GA	GG
Mint01205	A/G	LG0	1205	+	NA	NA	NA	NA	NA	NA	NN	AA	AA	AA	NN	NN	AA	NN	NN	NN	NN	AA	NN	NN	NN	AA	NN	NN	AA	AA	NN	AA	AA	AA	NN	NN	NN	NN	AA	NN	AA	AA	NN	AA	AA	AA	NN	NN	NN
Mint01222	C/T	LG0	1222	+	NA	NA	NA	NA	NA	NA	NN	NN	NN	CC	NN	CC	NN	NN	CC	NN	CC	CC	CC	CC	NN	CC	CC	NN	CC	CC	CC	NN	CC	NN	NN	NN	NN	NN	NN	NN	NN	NN	NN	CC	CC	NN	CC	CC	NN
Mint01227	G/T	LG0	1227	+	NA	NA	NA	NA	NA	NA	NN	GG	GG	GG	GG	GG	GG	NN	GG	NN	NN	GG	NN	GG	NN	NN	NN	NN	GG	GG	NN	GG	NN	GG	GG	GG	GG	NN	GG	GG	GG	NN	NN	GG	GG	NN	NN	NN	NN
Mint01232	G/A	LG0	1232	+	NA	NA	NA	NA	NA	NA	NN	NN	NN	NN	NN	NN	NN	AA	NN	NN	NN	NN	NN	NN	NN	NN	NN	NN	NN	NN	NN	NN	NN	NN	NN	NN	NN	NN	NN	NN	NN	NN	NN	NN	NN	NN	AA	NN	NN
Mint01238	G/A	LG0	1238	+	NA	NA	NA	NA	NA	NA	AA	AA	AA	AA	NN	NN	AA	AA	NN	AA	AA	AA	NN	NN	NN	NN	NN	AA	NN	NN	AA	NN	NN	AA	AA	AA	AA	AA	AA	AA	AA	AA	NN	NN	AA	AA	AA	AA	AA
Mint01239	T/C	LG0	1239	+	NA	NA	NA	NA	NA	NA	TC	TC	NN	NN	NN	NN	NN	NN	CC	CC	TT	TT	TT	TT	TT	NN	CC	NN	TT	TT	TT	NN	TT	TT	CC	TT	TT	NN	CC	TT	TT	CC	TT	NN	TT	TC	TT	TT	TT
Mint01255	T/A	LG0	1255	+	NA	NA	NA	NA	NA	NA	NN	NN	NN	NN	NN	NN	NN	NN	NN	NN	NN	NN	NN	NN	NN	NN	NN	TT	TT	TT	TT	TT	TT	NN	NN	NN	NN	NN	NN	NN	NN	NN	NN	NN	TT	NN	NN	NN	NN
Mint01257	C/T	LG0	1257	+	NA	NA	NA	NA	NA	NA	NN	NN	NN	NN	NN	NN	NN	NN	NN	NN	NN	NN	NN	NN	NN	NN	NN	CC	CC	CC	CC	NN	CC	NN	NN	NN	NN	NN	NN	NN	NN	NN	NN	NN	NN	NN	NN	NN	NN
Mint01270	G/A	LG0	1270	+	NA	NA	NA	NA	NA	NA	NN	NN	GG	NN	NN	NN	NN	GG	NN	GG	NN	GG	GG	GG	NN	NN	GG	GG	GG	GG	NN	NN	NN	NN	NN	NN	NN	NN	NN	NN	NN	NN	NN	GG	NN	NN	NN	NN	NN
Mint01280	C/T	LG0	1280	+	NA	NA	NA	NA	NA	NA	NN	CC	CT	CT	CC	TT	CT	CT	CC	TT	CC	CC	CC	CC	TT	NN	CT	CT	NN	NN	CT	CT	CC	NN	TT	TT	CT	TT	TT	TT	CC	CC	CT	CT	NN	NN	NN	NN	NN
Mint01285	G/A	LG0	1285	+	NA	NA	NA	NA	NA	NA	NN	NN	AA	NN	NN	NN	NN	NN	NN	NN	NN	NN	NN	AA	NN	NN	AA	AA	NN	NN	NN	NN	AA	NN	NN	NN	NN	NN	NN	NN	NN	NN	NN	NN	NN	NN	AA	AA	AA
Mint01286	G/A	LG0	1286	+	NA	NA	NA	NA	NA	NA	GG	NN	NN	NN	NN	NN	NN	NN	NN	NN	GG	NN	NN	NN	GG	GG	NN	GG	NN	NN	NN	GG	GG	NN	NN	NN	NN	NN	NN	NN	NN	NN	NN	NN	NN	NN	NN	NN	NN
Mint01289	G/A	LG0	1289	+	NA	NA	NA	NA	NA	NA	GG	GG	GG	GG	GG	GG	GG	GG	GG	GG	AA	GA	GG	NN	GA	GG	GG	GG	GG	GG	GG	GG	GG	GG	GG	GG	GG	GG	GG	GG	GG	GG	GG	GG	GG	GA	AA	AA	GA
Mint01290	A/G	LG0	1290	+	NA	NA	NA	NA	NA	NA	NN	NN	NN	NN	NN	GG	NN	AA	NN	NN	AA	AA	NN	NN	AA	NN	NN	AA	NN	NN	GG	NN	NN	NN	NN	NN	NN	NN	NN	NN	NN	NN	NN	NN	NN	AA	AA	AA	AA
Mint01300	C/G	LG0	1300	+	NA	NA	NA	NA	NA	NA	CC	NN	CC	NN	CC	NN	CC	NN	CC	CC	CC	NN	NN	CC	NN	NN	CC	NN	NN	CC	CC	CC	CC	CC	CC	NN	NN	CC	NN	CC	NN	NN	CC	CC	CC	CC	NN	NN	CC
Mint01304	C/T	LG0	1304	+	NA	NA	NA	NA	NA	NA	CC	CC	CC	CC	CC	CC	CC	NN	CC	CC	CC	CC	CC	CC	CC	CC	CC	CC	CC	CC	CC	CC	CC	CC	CC	CC	CC	CC	CC	CC	CC	CC	CC	CC	CC	CC	CC	CC	CC
Mint01305	A/G	LG0	1305	+	NA	NA	NA	NA	NA	NA	NN	AA	AA	AA	AA	NN	AA	AA	NN	AA	AA	NN	AA	AA	AA	AA	AA	AA	AA	NN	AA	NN	AA	NN	AA	AA	NN	AA	AA	AA	NN	AA	AA	AA	AA	AA	AA	AA	AA
Mint01306	A/G	LG0	1306	+	NA	NA	NA	NA	NA	NA	NN	AA	AA	AA	AA	NN	AA	AA	NN	AA	AA	NN	AA	AA	AA	AA	AA	AA	AA	NN	AA	NN	AA	NN	AA	AA	NN	AA	AA	AA	NN	AA	AA	AA	AA	AA	AA	AA	AA
Mint01307	T/G	LG0	1307	+	NA	NA	NA	NA	NA	NA	NN	GG	NN	NN	GG	NN	NN	GG	NN	GG	NN	NN	NN	NN	GG	NN	GG	GG	TT	GG	GG	GG	GG	NN	NN	NN	NN	GG	GG	GG	NN	NN	GG	NN	NN	NN	GG	GG	GG
Mint01311	G/T	LG0	1311	+	NA	NA	NA	NA	NA	NA	GG	NN	GG	GG	GG	GG	GG	NN	NN	NN	NN	NN	NN	NN	NN	GG	NN	NN	NN	NN	NN	NN	NN	NN	NN	NN	NN	NN	NN	NN	NN	NN	NN	NN	NN	NN	NN	NN	GG
Mint01317	C/G	LG0	1317	+	NA	NA	NA	NA	NA	NA	CC	CC	CC	CC	CC	CC	CC	CC	CC	CC	CC	CC	CC	CC	CC	CC	CC	CC	CC	CC	CC	CC	CC	CC	CC	CC	CC	CC	CC	CC	CC	CC	CC	CC	CC	CC	CC	CC	CC
Mint01321	T/C	LG0	1321	+	NA	NA	NA	NA	NA	NA	CC	CC	TC	TC	TC	TC	TC	CC	CC	TT	TC	TT	CC	CC	TT	CC	CC	TC	TT	CC	TT	TT	TC	TC	CC	CC	TC	TC	TC	TC	CC	TC	CC	TC	CC	NN	TC	TT	TC
Mint01322	C/T	LG0	1322	+	NA	NA	NA	NA	NA	NA	NN	CC	NN	NN	NN	NN	CC	CC	CC	CC	CC	CC	CC	CC	CC	NN	CC	CC	CC	NN	CC	CC	CC	NN	CC	CC	NN	CC	NN	NN	CC	CC	CC	CC	NN	CC	NN	NN	NN
Mint01323	T/C	LG0	1323	+	NA	NA	NA	NA	NA	NA	TT	NN	TT	TT	NN	TT	TT	TT	CC	NN	NN	CC	CC	NN	CC	TT	NN	TT	NN	NN	NN	NN	TT	NN	NN	NN	NN	NN	NN	NN	NN	NN	NN	NN	TT	CC	CC	CC	TT
Mint01324	C/G	LG0	1324	+	NA	NA	NA	NA	NA	NA	CG	CG	CC	CG	CC	CG	CG	CG	CG	GG	CC	GG	CC	GG	CG	GG	CC	CG	GG	CC	CG	CG	CG	CG	CG	CG	CC	CG	GG	CG	CC	CG	CG	CG	CG	CG	CG	CG	CG
Mint01325	A/T	LG0	1325	+	NA	NA	NA	NA	NA	NA	NN	NN	NN	NN	NN	NN	NN	NN	NN	NN	NN	NN	NN	NN	NN	NN	NN	NN	TT	NN	TT	TT	TT	TT	TT	TT	TT	TT	TT	TT	NN	TT	TT	NN	TT	NN	TT	NN	TT
Mint01326	G/T	LG0	1326	+	NA	NA	NA	NA	NA	NA	GG	GG	GG	GG	GG	GG	GG	GG	GG	NN	GG	NN	NN	GG	GG	GG	GG	GG	TT	GG	GT	TT	GT	TT	GT	TT	GT	GT	TT	GT	NN	TT	GT	GG	GT	GG	GT	GG	GT
Mint01329	C/T	LG0	1329	+	NA	NA	NA	NA	NA	NA	CC	NN	CC	NN	CC	NN	CC	TT	NN	NN	CC	CC	NN	CC	CC	CC	CC	NN	NN	CC	CC	NN	NN	NN	CC	NN	NN	NN	NN	NN	NN	NN	CC	CC	NN	NN	CC	NN	CC
Mint01376	T/G	LG0	1376	+	NA	NA	NA	NA	NA	NA	GG	TG	TT	TT	NN	NN	NN	GG	NN	TT	GG	NN	NN	NN	NN	TT	NN	NN	TT	TT	NN	NN	TT	TT	TT	NN	NN	GG	NN	TT	GG	TT	NN	TT	TT	GG	TT	NN	NN
Mint01427	T/G	LG0	1427	+	NA	NA	NA	NA	NA	NA	GG	TG	GG	GG	NN	NN	GG	GG	GG	NN	GG	GG	NN	GG	GG	TG	GG	TG	TG	TG	TG	TG	TG	TG	TT	TG	TG	TT	TG	TT	TT	TT	NN	GG	TG	TG	GG	GG	NN
Mint01428	T/C	LG0	1428	+	NA	NA	NA	NA	NA	NA	NN	TT	NN	NN	NN	NN	NN	NN	NN	NN	NN	NN	NN	NN	NN	TT	NN	TT	TT	TT	TT	TT	TT	TT	TT	TT	TT	TT	TT	TT	TT	TT	NN	NN	TT	TT	NN	NN	NN
Mint01430	A/C	LG0	1430	+	NA	NA	NA	NA	NA	NA	NN	CC	CC	CC	CC	CC	CC	NN	CC	NN	CC	NN	NN	CC	NN	NN	CC	NN	NN	NN	CC	CC	CC	NN	CC	NN	CC	CC	NN	NN	NN	NN	NN	CC	NN	NN	NN	NN	NN
Mint01469	C/G	LG0	1469	+	NA	NA	NA	NA	NA	NA	CC	CC	NN	NN	NN	NN	NN	CC	NN	NN	CC	CC	NN	NN	NN	CC	NN	NN	NN	NN	NN	NN	NN	NN	NN	CC	NN	NN	NN	NN	CC	NN	NN	NN	NN	CC	NN	NN	NN
Mint01470	T/A	LG0	1470	+	NA	NA	NA	NA	NA	NA	TT	TT	NN	NN	NN	NN	NN	TT	NN	NN	TT	TT	NN	NN	NN	TT	NN	NN	NN	NN	NN	NN	NN	NN	NN	TT	NN	NN	NN	NN	TT	NN	NN	NN	NN	TT	NN	NN	NN
Mint01557	G/C	LG0	1557	+	NA	NA	NA	NA	NA	NA	NN	NN	NN	NN	NN	NN	NN	NN	NN	NN	NN	NN	NN	GG	NN	GG	NN	NN	NN	NN	NN	NN	NN	NN	GG	NN	NN	NN	GG	GG	NN	GG	NN	NN	NN	NN	GG	NN	NN
Mint01558	C/G	LG0	1558	+	NA	NA	NA	NA	NA	NA	NN	NN	NN	NN	NN	NN	NN	NN	NN	NN	NN	NN	NN	CC	NN	CC	NN	NN	NN	NN	NN	NN	NN	NN	CC	NN	NN	NN	CC	CC	NN	CC	NN	NN	NN	NN	CC	NN	NN
Mint01574	G/T	LG0	1574	+	NA	NA	NA	NA	NA	NA	NN	NN	NN	NN	NN	NN	NN	GG	NN	NN	NN	NN	GG	GG	NN	NN	GG	GG	NN	NN	GG	NN	NN	NN	NN	NN	NN	NN	NN	NN	NN	NN	NN	NN	NN	GG	GG	NN	NN
Mint01584	C/T	LG0	1584	+	NA	NA	NA	NA	NA	NA	NN	NN	CC	CC	NN	CC	CC	NN	NN	NN	NN	NN	NN	NN	NN	CC	TT	CC	CC	CC	NN	CC	CC	NN	NN	NN	NN	NN	NN	NN	NN	NN	NN	NN	NN	CC	CC	CC	CC
Mint01585	C/A	LG0	1585	+	NA	NA	NA	NA	NA	NA	CC	CC	AA	AA	NN	AA	AA	CC	NN	CC	NN	CC	CC	NN	NN	AA	CC	AA	AA	AA	NN	AA	AA	NN	CC	NN	NN	NN	CC	NN	CC	NN	NN	NN	NN	AA	CA	AA	AA
Mint01604	A/T	LG0	1604	+	NA	NA	NA	NA	NA	NA	TT	AA	AA	AA	NN	NN	AA	TT	AA	AT	TT	TT	NN	AA	TT	NN	NN	AA	AA	AA	AA	AA	AA	AA	NN	NN	AA	AA	AA	AA	TT	NN	NN	AA	AA	TT	TT	TT	AA
Mint01606	T/G	LG0	1606	+	NA	NA	NA	NA	NA	NA	NN	NN	TT	TT	TT	NN	TT	TT	TT	TT	TT	TT	TT	NN	TT	TT	TT	TT	TT	TT	TT	TT	TT	TT	NN	TT	NN	TT	TT	TT	NN	TT	TT	TT	NN	NN	NN	NN	NN
Mint01607	G/T	LG0	1607	+	NA	NA	NA	NA	NA	NA	NN	GG	NN	NN	NN	NN	NN	NN	NN	NN	NN	NN	NN	NN	NN	NN	GG	NN	NN	NN	NN	NN	NN	NN	GG	NN	NN	NN	GG	NN	GG	NN	NN	NN	NN	NN	NN	NN	GG
Mint01667	A/T	LG0	1667	+	NA	NA	NA	NA	NA	NA	TT	TT	TT	TT	NN	NN	AT	AA	AA	AA	NN	AA	AA	NN	NN	AT	AA	NN	AT	NN	NN	AT	TT	TT	TT	TT	TT	TT	TT	TT	TT	TT	NN	AA	NN	NN	NN	NN	TT
Mint01668	T/G	LG0	1668	+	NA	NA	NA	NA	NA	NA	GG	GG	GG	GG	NN	NN	GG	NN	NN	NN	NN	NN	NN	NN	NN	GG	NN	NN	GG	NN	NN	GG	GG	GG	GG	GG	GG	GG	GG	GG	GG	GG	NN	NN	NN	NN	NN	NN	GG
Mint01669	G/T	LG0	1669	+	NA	NA	NA	NA	NA	NA	GG	GG	GG	GG	NN	NN	GG	NN	NN	NN	NN	NN	NN	NN	NN	GT	NN	NN	GG	NN	NN	GG	GG	GG	GG	GG	GG	GG	GG	GG	GG	GG	NN	NN	NN	NN	NN	NN	GG
Mint01709	C/G	LG0	1709	+	NA	NA	NA	NA	NA	NA	NN	CC	NN	NN	NN	NN	NN	NN	CC	CC	NN	NN	NN	NN	NN	NN	NN	CC	CC	NN	CC	CC	NN	CC	CC	NN	NN	NN	CC	CC	NN	CC	NN	NN	NN	CC	NN	NN	NN
Mint01743	G/A	LG0	1743	+	NA	NA	NA	NA	NA	NA	NN	GA	AA	AA	NN	NN	AA	GG	NN	NN	AA	NN	NN	AA	NN	GG	AA	GA	AA	AA	AA	GG	AA	AA	GA	GG	AA	NN	AA	AA	AA	NN	NN	AA	NN	AA	AA	NN	NN
Mint01744	G/C	LG0	1744	+	NA	NA	NA	NA	NA	NA	NN	CC	CC	CC	NN	NN	CC	NN	NN	NN	CC	NN	NN	CC	NN	NN	CC	CC	CC	CC	CC	NN	CC	CC	CC	NN	CC	NN	CC	CC	CC	NN	NN	CC	NN	CC	CC	NN	NN
Mint01745	T/G	LG0	1745	+	NA	NA	NA	NA	NA	NA	NN	TT	TT	TT	NN	NN	TT	NN	NN	NN	TT	NN	NN	TT	NN	NN	TT	TT	TT	TT	TT	NN	TT	TT	TT	NN	TT	NN	TT	TT	TT	NN	NN	TT	NN	TT	TT	NN	NN
Mint01747	G/C	LG0	1747	+	NA	NA	NA	NA	NA	NA	GG	GG	GG	GG	GG	GG	GG	GG	GG	GG	GG	GG	GG	GG	GG	GG	GG	GG	GG	GG	GG	GG	GG	GG	GG	GG	GG	GG	GG	GG	GG	GG	GG	GG	GG	GG	GG	GG	GG
Mint01910	C/G	LG0	1910	+	NA	NA	NA	NA	NA	NA	GG	NN	NN	NN	NN	NN	GG	NN	GG	GG	CC	GG	CC	NN	CC	CC	NN	CC	NN	NN	NN	CC	CC	NN	NN	NN	NN	NN	NN	NN	NN	NN	NN	GG	NN	GG	NN	NN	NN
Mint01930	T/A	LG0	1930	+	NA	NA	NA	NA	NA	NA	NN	NN	NN	NN	NN	NN	NN	NN	NN	NN	NN	NN	NN	NN	NN	NN	NN	NN	NN	NN	NN	NN	NN	NN	NN	NN	NN	NN	NN	NN	NN	NN	NN	NN	NN	NN	NN	NN	NN
Mint01982	C/G	LG0	1982	+	NA	NA	NA	NA	NA	NA	NN	NN	CC	NN	NN	NN	NN	CC	NN	NN	NN	NN	NN	NN	NN	NN	CC	NN	NN	NN	CC	CC	CC	NN	NN	CC	NN	NN	NN	NN	CC	CC	NN	NN	NN	NN	NN	NN	NN
Mint02098	T/C	LG0	2098	+	NA	NA	NA	NA	NA	NA	NN	NN	NN	NN	NN	NN	NN	NN	NN	NN	NN	NN	NN	NN	NN	NN	NN	NN	NN	NN	NN	NN	NN	TT	NN	TT	TT	NN	NN	NN	TT	NN	NN	NN	TT	NN	NN	NN	NN
Mint02114	C/G	LG0	2114	+	NA	NA	NA	NA	NA	NA	NN	NN	NN	NN	NN	NN	NN	GG	NN	NN	NN	NN	NN	NN	NN	NN	CC	NN	NN	NN	NN	NN	NN	NN	NN	GG	NN	GG	NN	NN	NN	NN	NN	NN	NN	CC	NN	NN	NN
Mint02115	C/T	LG0	2115	+	NA	NA	NA	NA	NA	NA	CC	NN	NN	NN	NN	NN	NN	NN	NN	CC	CC	CC	NN	CC	NN	CC	TT	NN	CC	CC	NN	CC	CC	NN	NN	NN	NN	NN	NN	NN	NN	NN	NN	CC	CC	TT	CC	NN	NN
Mint02133	C/T	LG0	2133	+	NA	NA	NA	NA	NA	NA	CC	CC	NN	CC	NN	NN	NN	NN	NN	NN	CC	NN	NN	NN	NN	NN	CC	CC	CC	CC	CC	CC	CC	CC	NN	NN	NN	CC	NN	CC	CC	NN	NN	CC	NN	CC	CC	NN	NN
Mint02169	A/T	LG0	2169	+	NA	NA	NA	NA	NA	NA	NN	TT	NN	NN	NN	NN	NN	TT	NN	NN	NN	NN	NN	NN	NN	NN	NN	NN	NN	TT	NN	NN	TT	NN	NN	NN	NN	NN	TT	NN	NN	NN	NN	NN	NN	NN	NN	NN	NN
Mint02170	C/T	LG0	2170	+	NA	NA	NA	NA	NA	NA	NN	CC	NN	NN	NN	NN	NN	CC	NN	NN	NN	NN	NN	NN	NN	NN	NN	NN	NN	CC	NN	NN	CC	NN	NN	NN	NN	NN	CC	NN	NN	NN	NN	NN	NN	NN	NN	NN	NN
Mint02171	C/G	LG0	2171	+	NA	NA	NA	NA	NA	NA	NN	CC	NN	NN	NN	NN	NN	CC	NN	NN	NN	NN	NN	NN	NN	NN	NN	NN	NN	CC	NN	NN	CC	NN	NN	NN	NN	NN	CC	NN	NN	NN	NN	NN	NN	NN	NN	NN	NN
Mint02224	C/A	LG0	2224	+	NA	NA	NA	NA	NA	NA	CC	NN	NN	NN	NN	NN	NN	NN	CC	CC	NN	NN	CC	NN	NN	NN	CC	NN	CC	CC	NN	NN	CC	NN	NN	NN	NN	NN	NN	NN	NN	NN	NN	NN	CC	CC	NN	CC	NN
Mint02225	G/A	LG0	2225	+	NA	NA	NA	NA	NA	NA	NN	GG	NN	NN	NN	NN	NN	GG	NN	NN	NN	NN	NN	NN	NN	GG	AA	NN	NN	NN	NN	GG	NN	GG	NN	NN	NN	NN	GG	NN	GG	GG	NN	NN	GG	NN	GG	NN	NN
Mint02226	G/T	LG0	2226	+	NA	NA	NA	NA	NA	NA	NN	TT	NN	NN	NN	NN	NN	TT	NN	NN	NN	NN	NN	NN	NN	TT	NN	NN	NN	NN	NN	TT	NN	TT	NN	NN	NN	NN	TT	NN	TT	TT	NN	NN	TT	NN	TT	NN	NN
Mint02228	G/A	LG0	2228	+	NA	NA	NA	NA	NA	NA	NN	AA	NN	NN	NN	NN	NN	GG	NN	NN	NN	NN	NN	NN	NN	NN	NN	NN	AA	NN	NN	NN	NN	NN	AA	NN	NN	NN	AA	AA	NN	AA	NN	NN	NN	NN	NN	NN	NN
Mint02234	G/T	LG0	2234	+	NA	NA	NA	NA	NA	NA	NN	TT	NN	NN	NN	NN	NN	TT	TT	GG	GG	GG	GG	NN	GG	TT	GG	NN	NN	NN	TT	TT	TT	NN	TT	TT	NN	NN	NN	NN	NN	TT	NN	NN	NN	GG	NN	NN	NN
Mint02257	T/G	LG0	2257	+	NA	NA	NA	NA	NA	NA	NN	TT	NN	NN	NN	NN	NN	TT	NN	NN	NN	NN	NN	TT	NN	NN	NN	NN	TT	TT	TT	TT	NN	TT	NN	TT	NN	TT	TT	TT	NN	TT	TT	NN	NN	NN	NN	NN	TT
Mint02266	A/G	LG0	2266	+	NA	NA	NA	NA	NA	NA	NN	GG	NN	NN	NN	NN	NN	NN	NN	NN	NN	NN	NN	GG	NN	GG	NN	NN	NN	NN	NN	NN	NN	GG	NN	GG	GG	NN	NN	GG	GG	GG	NN	NN	GG	NN	GG	GG	NN
Mint02287	G/A	LG0	2287	+	NA	NA	NA	NA	NA	NA	AA	GG	GG	GG	NN	GG	GG	NN	AA	NN	GA	GG	GA	NN	GA	NN	GG	NN	NN	GG	NN	NN	GG	NN	GG	NN	GG	NN	GG	NN	GG	NN	NN	GG	NN	NN	NN	GG	NN
Mint02306	G/A	LG0	2306	+	NA	NA	NA	NA	NA	NA	GG	GG	GG	GG	GG	GG	GG	GG	GG	GG	GG	GG	GG	GG	GG	NN	GG	GG	GG	GG	GG	GG	GG	GG	GG	GG	GG	GG	GG	GG	GG	NN	NN	GG	GG	GG	GG	GG	GG
Mint02309	T/C	LG0	2309	+	NA	NA	NA	NA	NA	NA	CC	TT	CC	CC	CC	NN	CC	TC	CC	TC	TC	CC	TC	CC	CC	CC	CC	CC	CC	CC	CC	CC	CC	CC	CC	TC	CC	TC	CC	CC	CC	TC	TC	CC	CC	CC	CC	CC	CC
Mint02314	G/T	LG0	2314	+	NA	NA	NA	NA	NA	NA	GG	GG	GG	GG	GG	GG	GG	GG	GG	GG	GG	GG	GG	GG	GG	GG	GG	GG	GG	GG	GG	GG	GG	GG	GG	GG	GG	GG	GG	GG	GG	GG	GG	GG	GG	GG	GG	GG	GG
Mint02317	A/T	LG0	2317	+	NA	NA	NA	NA	NA	NA	AA	AA	NN	NN	AA	NN	AA	NN	NN	AA	NN	NN	NN	NN	AA	NN	AA	NN	AA	NN	NN	NN	NN	NN	NN	NN	NN	NN	NN	NN	NN	NN	NN	NN	AA	NN	NN	AA	AA
Mint02324	G/T	LG0	2324	+	NA	NA	NA	NA	NA	NA	GG	GG	GG	GG	GG	GG	GG	GG	GG	GG	GG	GG	GG	GG	GG	GG	GG	GG	GG	GG	GG	GG	GG	GG	GG	GG	GG	GG	GG	GG	GG	GG	GG	GG	GG	GG	GG	GG	GG
Mint02333	A/G	LG0	2333	+	NA	NA	NA	NA	NA	NA	NN	NN	AA	NN	AA	AA	AA	AA	NN	NN	AA	NN	AA	AA	AA	AA	AA	AA	NN	AA	AA	AA	AA	AA	AA	GG	GG	AA	GG	GG	NN	AA	GG	AA	AA	AA	AG	AA	AG
Mint02346	T/C	LG0	2346	+	NA	NA	NA	NA	NA	NA	NN	CC	CC	CC	CC	CC	CC	CC	NN	CC	CC	CC	CC	CC	CC	CC	CC	CC	CC	NN	CC	CC	CC	CC	NN	CC	NN	CC	NN	NN	CC	CC	CC	CC	CC	CC	CC	CC	NN
Mint02361	T/C	LG0	2361	+	NA	NA	NA	NA	NA	NA	NN	CC	NN	TT	NN	CC	NN	NN	TT	TT	TT	NN	NN	TT	NN	TT	NN	NN	TT	NN	NN	TT	TT	NN	NN	NN	NN	NN	NN	NN	NN	NN	TC	TT	TT	NN	NN	TT	TT
Mint02367	C/A	LG0	2367	+	NA	NA	NA	NA	NA	NA	CC	NN	CC	NN	NN	CC	CC	NN	NN	NN	NN	NN	NN	CC	NN	CC	NN	NN	NN	NN	CC	CC	NN	NN	NN	NN	NN	NN	NN	NN	NN	NN	NN	NN	CC	CC	CC	CC	CC
Mint02376	A/G	LG0	2376	+	NA	NA	NA	NA	NA	NA	AG	AA	NN	AA	NN	NN	AA	AA	GG	GG	AA	NN	NN	AA	GG	AA	AG	AA	AA	AA	AA	AA	AA	AA	AA	NN	NN	AA	AA	NN	NN	AA	AA	AA	NN	AG	AA	NN	NN
Mint02377	G/A	LG0	2377	+	NA	NA	NA	NA	NA	NA	GG	GG	NN	GG	NN	NN	GG	GG	GG	GG	GG	GG	GG	NN	NN	GG	GG	GA	GG	GG	GG	GG	GG	GG	GG	GG	GG	GG	GG	GG	NN	GG	GG	GG	GG	GG	GG	GG	GG
Mint02380	C/G	LG0	2380	+	NA	NA	NA	NA	NA	NA	GG	CG	CC	CC	CC	CC	CC	CG	CC	CG	CG	CG	CC	CC	CC	CG	CC	CC	CC	CC	CC	CC	CC	CG	CC	CG	CC	CC	CG	CG	CG	CG	CG	CC	CC	CG	CC	CC	CC
Mint02381	C/T	LG0	2381	+	NA	NA	NA	NA	NA	NA	CT	CC	NN	NN	NN	NN	NN	CC	NN	CC	CC	CC	NN	TT	NN	CC	TT	TT	TT	NN	TT	TT	NN	CC	NN	CC	NN	NN	CC	CC	CC	CC	CC	TT	NN	CC	NN	NN	NN
Mint02382	C/T	LG0	2382	+	NA	NA	NA	NA	NA	NA	CC	NN	NN	NN	NN	NN	NN	CC	CC	NN	CC	NN	NN	NN	NN	NN	CC	NN	CC	NN	NN	NN	NN	NN	CC	NN	NN	NN	NN	NN	NN	NN	CC	NN	NN	NN	NN	NN	NN
Mint02383	G/A	LG0	2383	+	NA	NA	NA	NA	NA	NA	AA	NN	NN	NN	NN	NN	NN	AA	AA	NN	AA	NN	NN	NN	NN	NN	GA	GG	GA	GG	GG	GG	NN	NN	AA	NN	NN	NN	NN	NN	NN	NN	AA	NN	NN	NN	NN	NN	GG
Mint02385	G/A	LG0	2385	+	NA	NA	NA	NA	NA	NA	AA	GA	GA	AA	GA	AA	GA	AA	GA	AA	GA	GA	GA	AA	AA	AA	GA	GA	GA	GA	GA	GA	AA	AA	GA	GA	GA	GA	AA	GA	GG	GG	GA	GA	AA	AA	AA	AA	AA
Mint02388	T/C	LG0	2388	+	NA	NA	NA	NA	NA	NA	NN	CC	TT	NN	NN	NN	NN	TT	NN	NN	TC	NN	NN	TC	NN	TT	CC	TC	TT	NN	TT	CC	TT	NN	CC	NN	NN	CC	NN	CC	CC	CC	NN	TC	CC	NN	TT	NN	NN
Mint02407	T/G	LG0	2407	+	NA	NA	NA	NA	NA	NA	NN	NN	NN	NN	NN	NN	NN	NN	NN	NN	NN	NN	NN	NN	NN	NN	NN	NN	NN	NN	NN	NN	NN	NN	NN	NN	NN	NN	NN	NN	NN	NN	NN	NN	NN	TT	NN	NN	NN
Mint02408	T/C	LG0	2408	+	NA	NA	NA	NA	NA	NA	TT	TT	TT	NN	NN	NN	NN	TT	NN	TT	TT	TT	NN	TT	NN	TT	TT	TT	TT	TT	TT	TT	TT	TT	TT	TT	NN	TT	TT	TT	TT	TT	NN	TT	TT	CC	TT	NN	NN
Mint02418	C/A	LG0	2418	+	NA	NA	NA	NA	NA	NA	CC	NN	CC	CC	NN	NN	CC	NN	CC	CC	CC	NN	NN	CC	CC	CC	NN	CA	CC	AA	CC	CC	AA	AA	NN	NN	NN	NN	NN	CC	CC	NN	NN	CC	NN	NN	NN	NN	NN
Mint02420	A/C	LG0	2420	+	NA	NA	NA	NA	NA	NA	AC	CC	AC	AC	NN	CC	AA	CC	AA	AC	AC	CC	CC	AC	AC	AC	CC	AA	AC	CC	AC	AC	CC	CC	CC	CC	CC	CC	CC	AA	AA	CC	CC	AC	CC	CC	CC	CC	CC
Mint02567	T/A	LG0	2567	+	NA	NA	NA	NA	NA	NA	NN	TT	NN	AA	NN	NN	NN	NN	NN	NN	AA	AA	NN	TT	NN	TT	NN	NN	NN	AA	AA	AA	AA	TT	NN	TT	NN	TT	NN	TT	TT	TT	NN	AA	TT	NN	NN	TT	TT
Mint02588	T/G	LG0	2588	+	NA	NA	NA	NA	NA	NA	NN	TT	NN	NN	NN	NN	NN	TT	NN	NN	NN	NN	NN	NN	NN	NN	NN	NN	NN	NN	NN	NN	NN	TT	TT	TT	NN	TT	TT	NN	NN	TT	NN	NN	NN	NN	NN	NN	NN
Mint02589	A/T	LG0	2589	+	NA	NA	NA	NA	NA	NA	AA	AA	AA	AA	NN	NN	NN	NN	NN	NN	AA	AA	NN	AA	NN	NN	AA	AA	NN	AA	AA	AA	NN	NN	NN	AA	NN	NN	NN	AA	AA	NN	NN	AA	NN	NN	NN	NN	NN
Mint02600	G/C	LG0	2600	+	NA	NA	NA	NA	NA	NA	GG	GG	GG	GG	NN	NN	GG	GG	GG	GG	GG	GG	GG	GG	GG	GG	NN	NN	NN	GG	GG	GG	GG	GG	GG	GG	GG	GG	GG	GG	GG	GG	GG	GG	GG	GG	NN	NN	GG
Mint02601	A/T	LG0	2601	+	NA	NA	NA	NA	NA	NA	AA	AA	AA	AA	NN	NN	AA	AA	AA	AA	AA	AA	AA	AA	AA	AA	NN	NN	NN	AA	AA	AA	AA	AA	AA	AA	AA	AA	AA	AA	AA	AA	AA	AA	AA	AA	NN	NN	AA
Mint02931	G/C	LG0	2931	+	NA	NA	NA	NA	NA	NA	GG	GG	NN	NN	NN	NN	NN	GG	GG	GG	NN	NN	NN	NN	NN	NN	NN	NN	NN	NN	NN	NN	NN	NN	GG	GG	NN	GG	NN	NN	NN	GG	NN	NN	NN	GG	NN	NN	NN
Mint02946	A/G	LG0	2946	+	NA	NA	NA	NA	NA	NA	AA	AA	AA	AA	NN	NN	AA	AA	AA	AA	AA	AA	NN	AA	NN	AG	AA	NN	NN	AA	AA	AA	AA	AA	AA	AA	AA	AA	AA	AA	AA	AA	NN	AA	AA	AA	AA	NN	NN
Mint02954	T/C	LG0	2954	+	NA	NA	NA	NA	NA	NA	NN	NN	NN	NN	NN	NN	NN	TT	NN	NN	NN	NN	NN	NN	NN	NN	CC	CC	CC	CC	NN	NN	CC	NN	NN	NN	NN	NN	NN	NN	NN	NN	NN	NN	NN	CC	CC	NN	NN
Mint02960	A/C	LG0	2960	+	NA	NA	NA	NA	NA	NA	CC	AC	AA	AA	NN	NN	AA	CC	AC	AC	AC	AC	CC	NN	CC	AA	CC	AA	AC	AC	AA	AC	AC	CC	CC	CC	NN	AA	CC	CC	AA	CC	AA	AC	CC	CC	CC	CC	CC
Mint02968	C/T	LG0	2968	+	NA	NA	NA	NA	NA	NA	CC	CC	CC	CC	NN	NN	NN	CC	NN	NN	NN	NN	NN	CC	NN	NN	CC	NN	CC	CC	NN	CC	NN	NN	CC	CC	NN	NN	NN	CC	NN	NN	NN	CC	CC	NN	CC	NN	NN
Mint02969	G/T	LG0	2969	+	NA	NA	NA	NA	NA	NA	GG	GG	GG	GG	NN	NN	NN	GG	NN	NN	NN	NN	NN	GG	NN	NN	GG	NN	GG	GG	NN	GG	NN	NN	GG	GG	NN	NN	NN	GG	NN	NN	NN	GG	GG	NN	GG	NN	NN
Mint03004	A/G	LG0	3004	+	NA	NA	NA	NA	NA	NA	NN	NN	NN	NN	NN	NN	NN	NN	NN	NN	NN	NN	NN	GG	NN	NN	NN	NN	NN	NN	NN	NN	NN	NN	NN	NN	NN	NN	NN	NN	NN	NN	NN	NN	GG	NN	GG	GG	NN
Mint03042	T/C	LG0	3042	+	NA	NA	NA	NA	NA	NA	NN	NN	TT	NN	NN	NN	NN	NN	NN	NN	NN	NN	NN	NN	NN	NN	NN	NN	NN	NN	NN	NN	NN	NN	NN	NN	NN	NN	NN	NN	NN	NN	NN	NN	NN	NN	NN	NN	NN
Mint03092	T/C	LG0	3092	+	NA	NA	NA	NA	NA	NA	NN	NN	NN	NN	NN	NN	NN	NN	NN	NN	NN	NN	NN	NN	NN	TT	NN	NN	NN	NN	NN	NN	NN	NN	NN	NN	TT	TT	NN	TT	NN	NN	NN	NN	NN	NN	TT	NN	TT
Mint03093	A/T	LG0	3093	+	NA	NA	NA	NA	NA	NA	NN	NN	NN	NN	NN	NN	NN	NN	NN	NN	NN	NN	NN	NN	NN	AA	NN	NN	NN	NN	NN	NN	NN	NN	NN	NN	AA	AA	NN	AA	NN	NN	NN	NN	NN	NN	AA	NN	AA
Mint03122	T/C	LG0	3122	+	NA	NA	NA	NA	NA	NA	TC	TT	TT	TT	NN	NN	TT	NN	TT	TC	TC	TT	CC	NN	NN	NN	NN	TT	TT	TT	TC	CC	TC	NN	TT	CC	NN	TT	CC	CC	TC	CC	NN	TT	NN	CC	NN	NN	CC
Mint03141	G/C	LG0	3141	+	NA	NA	NA	NA	NA	NA	GG	NN	NN	NN	GG	NN	NN	GG	NN	GG	NN	NN	GG	NN	GG	NN	NN	GG	NN	GG	NN	NN	GG	NN	NN	NN	NN	NN	NN	NN	NN	NN	NN	NN	NN	GC	NN	NN	NN
Mint03180	T/C	LG0	3180	+	NA	NA	NA	NA	NA	NA	TT	NN	NN	TT	TT	NN	TT	CC	CC	NN	TT	CC	TT	TT	TC	TT	TT	TT	NN	TT	TT	TT	TT	TT	TT	TT	TT	TT	TT	TT	TT	TT	TT	TT	TT	TT	TT	TT	TT
Mint03181	C/T	LG0	3181	+	NA	NA	NA	NA	NA	NA	CT	NN	NN	CC	CC	NN	CC	NN	NN	NN	CC	NN	CC	CC	CC	CC	CC	CC	NN	CC	CC	CC	CC	CC	CC	CC	CC	CC	CC	CC	CC	CC	CC	CC	CC	CC	CC	CC	CC
Mint03208	C/A	LG0	3208	+	NA	NA	NA	NA	NA	NA	NN	NN	NN	CC	NN	NN	CC	NN	CC	CC	NN	NN	NN	NN	NN	CC	CC	NN	CC	NN	CC	CC	CC	CC	NN	NN	NN	CC	CC	CC	NN	CC	NN	CC	NN	NN	CC	CC	NN
Mint03272	A/G	LG0	3272	+	NA	NA	NA	NA	NA	NA	AA	AA	NN	NN	NN	NN	NN	AA	GG	AA	AA	AA	GG	NN	GG	AA	AA	AA	NN	AA	AA	AA	NN	AA	NN	AA	NN	NN	AA	AA	AA	AA	AA	NN	NN	AA	AA	NN	AA
Mint03292	A/G	LG0	3292	+	NA	NA	NA	NA	NA	NA	AA	AA	AA	AA	NN	NN	AA	AA	NN	NN	NN	NN	AA	NN	NN	NN	AA	NN	AA	AA	NN	AA	AA	NN	AA	AA	AA	AA	AA	NN	AA	AA	NN	NN	NN	NN	NN	NN	NN
Mint03315	G/C	LG0	3315	+	NA	NA	NA	NA	NA	NA	GG	GG	GG	GG	GG	GG	GG	GG	GG	GG	GG	GG	GG	GG	GG	GG	GG	GG	GG	GG	GG	GG	GG	GG	GG	GG	GG	GG	GG	GG	GG	GG	GG	GG	GG	GG	GG	GG	GG
Mint03326	G/T	LG0	3326	+	NA	NA	NA	NA	NA	NA	GG	GG	NN	NN	GG	NN	NN	GG	GG	GG	GG	GG	NN	NN	NN	GG	GG	NN	GG	NN	GG	GG	NN	NN	NN	GG	GG	GG	NN	NN	NN	NN	NN	NN	GG	GG	GG	GG	GG
Mint03334	C/T	LG0	3334	+	NA	NA	NA	NA	NA	NA	CC	TT	NN	NN	NN	NN	NN	TT	TT	NN	NN	NN	TT	NN	NN	CT	NN	NN	NN	NN	NN	NN	NN	TT	CT	NN	NN	NN	CT	TT	CC	CC	CC	NN	CT	CT	CC	CC	CC
Mint03348	G/T	LG0	3348	+	NA	NA	NA	NA	NA	NA	TT	TT	TT	TT	NN	NN	NN	TT	TT	TT	TT	TT	NN	NN	TT	NN	NN	TT	TT	TT	TT	TT	TT	TT	TT	TT	TT	TT	TT	TT	TT	TT	TT	TT	TT	TT	TT	TT	TT
Mint03349	A/T	LG0	3349	+	NA	NA	NA	NA	NA	NA	NN	NN	TT	TT	TT	TT	TT	TT	TT	TT	TT	TT	TT	TT	TT	TT	TT	TT	TT	TT	NN	TT	NN	TT	TT	TT	TT	NN	NN	NN	TT	NN	NN	TT	NN	NN	TT	NN	TT
Mint03351	G/A	LG0	3351	+	NA	NA	NA	NA	NA	NA	GG	GG	GG	GG	GA	GG	GG	NN	GG	GG	GG	GG	GG	GG	GG	NN	GG	GG	GG	GG	GG	GG	GG	NN	GG	NN	NN	GG	NN	NN	NN	NN	GG	GG	NN	NN	NN	NN	NN
Mint03352	G/C	LG0	3352	+	NA	NA	NA	NA	NA	NA	GG	GG	GG	GG	GG	GG	GG	NN	GG	GG	GG	GG	GG	GG	GG	NN	GG	GG	GG	GG	GG	GG	GG	NN	GG	NN	NN	GG	NN	NN	NN	NN	GG	GG	NN	NN	NN	NN	NN
Mint03360	A/G	LG0	3360	+	NA	NA	NA	NA	NA	NA	AG	AA	GG	AG	GG	GG	AG	AA	AA	AG	AG	AG	AA	AA	AG	AA	AG	AA	AG	AG	AG	AG	AG	AG	AA	AA	AG	AG	AG	AG	AA	AG	AA	AG	AA	AA	AA	AA	AA
Mint03364	C/G	LG0	3364	+	NA	NA	NA	NA	NA	NA	NN	NN	NN	NN	NN	NN	NN	NN	NN	CC	NN	NN	NN	NN	NN	NN	NN	NN	NN	NN	NN	NN	NN	NN	NN	NN	CC	NN	NN	CC	CC	CC	CC	NN	NN	NN	NN	NN	NN
Mint03366	A/C	LG0	3366	+	NA	NA	NA	NA	NA	NA	AA	AC	CC	CC	CC	CC	CC	CC	CC	AC	AC	AC	AC	CC	CC	NN	CC	CC	CC	CC	CC	CC	CC	AA	CC	AA	CC	CC	AA	CC	AA	AA	CC	CC	NN	AA	CC	CC	CC
Mint03367	A/G	LG0	3367	+	NA	NA	NA	NA	NA	NA	AA	AA	NN	GG	NN	NN	NN	NN	NN	AA	AA	AA	AA	NN	NN	NN	NN	NN	GG	NN	GG	GG	GG	AG	GG	AG	GG	GG	AG	GG	AG	AG	GG	NN	NN	AA	NN	NN	NN
Mint03372	A/T	LG0	3372	+	NA	NA	NA	NA	NA	NA	AA	AA	NN	NN	NN	NN	AA	NN	NN	NN	AA	NN	NN	AA	NN	NN	AA	AA	AA	AA	AA	NN	AA	AA	AA	NN	NN	AA	NN	NN	NN	AA	AA	AA	NN	AA	AA	NN	NN
Mint03373	A/G	LG0	3373	+	NA	NA	NA	NA	NA	NA	NN	NN	NN	NN	NN	NN	NN	NN	NN	NN	NN	NN	NN	NN	NN	NN	GG	NN	NN	NN	NN	NN	NN	NN	NN	NN	NN	GG	NN	GG	NN	NN	NN	GG	NN	NN	NN	NN	NN
Mint03374	T/G	LG0	3374	+	NA	NA	NA	NA	NA	NA	TG	TG	TT	TT	TT	TT	TT	TG	TT	TG	TG	TT	TG	TT	TT	TG	TT	TT	TG	TT	TT	TT	TT	TG	TT	TG	TT	TG	TT	TT	TT	TG	TG	TT	TT	TG	TT	TG	TT
Mint03376	C/T	LG0	3376	+	NA	NA	NA	NA	NA	NA	NN	CC	CC	CC	CC	CC	CC	NN	CC	NN	CC	NN	CC	NN	NN	TT	CC	CC	TT	CC	CC	CC	NN	NN	CC	CC	CC	CC	NN	CC	CC	CC	CC	CC	NN	NN	NN	NN	NN
Mint03377	G/A	LG0	3377	+	NA	NA	NA	NA	NA	NA	NN	GG	GG	GG	GG	GG	GG	AA	GG	NN	GG	NN	GG	NN	NN	NN	GA	GG	NN	GG	GG	GG	AA	NN	GG	GG	GG	GG	NN	GG	GG	GG	GG	GG	NN	NN	NN	NN	NN
Mint03380	G/C	LG0	3380	+	NA	NA	NA	NA	NA	NA	CC	CC	CC	CC	NN	NN	CC	NN	CC	NN	CC	CC	CC	CC	NN	CC	CC	CC	CC	CC	CC	CC	CC	CC	CC	CC	CC	CC	CC	CC	CC	CC	NN	CC	CC	CC	CC	NN	CC
Mint03414	A/G	LG0	3414	+	NA	NA	NA	NA	NA	NA	NN	AA	AA	NN	NN	NN	NN	NN	NN	AA	NN	AA	NN	AA	NN	NN	AA	AA	AA	AA	AA	NN	AA	NN	NN	AA	NN	AA	NN	NN	AA	AA	NN	AA	AA	NN	NN	NN	NN
Mint03472	C/T	LG0	3472	+	NA	NA	NA	NA	NA	NA	TT	TT	TT	TT	NN	NN	NN	CT	NN	TT	CT	CT	NN	TT	NN	NN	TT	TT	TT	TT	TT	TT	TT	TT	TT	TT	TT	TT	TT	TT	TT	TT	NN	TT	NN	CT	TT	NN	NN
Mint03473	G/T	LG0	3473	+	NA	NA	NA	NA	NA	NA	TT	TT	TT	TT	NN	NN	NN	TT	NN	TT	TT	TT	NN	TT	NN	NN	TT	TT	TT	TT	TT	TT	TT	TT	TT	TT	TT	TT	TT	TT	TT	TT	NN	TT	NN	TT	TT	NN	NN
Mint03479	T/A	LG0	3479	+	NA	NA	NA	NA	NA	NA	NN	NN	NN	NN	NN	NN	NN	AA	NN	NN	NN	NN	NN	NN	NN	NN	NN	AA	NN	NN	NN	NN	AA	NN	AA	NN	AA	AA	AA	NN	AA	NN	NN	NN	AA	TT	TT	TT	AA
Mint03480	A/C	LG0	3480	+	NA	NA	NA	NA	NA	NA	AA	AA	AA	AA	NN	AA	AA	NN	AA	AA	AA	AA	AA	AA	NN	AA	AA	AA	AA	AA	AA	AA	AA	AA	NN	AA	NN	NN	NN	AA	AA	AA	NN	AA	NN	NN	AA	NN	AA
Mint03481	C/G	LG0	3481	+	NA	NA	NA	NA	NA	NA	CG	CG	GG	GG	NN	GG	GG	NN	GG	GG	GG	GG	GG	CG	NN	GG	GG	GG	CG	CG	CG	CG	GG	CG	CC	CG	NN	CC	CC	CG	GG	CG	NN	GG	NN	NN	GG	NN	GG
Mint03482	G/C	LG0	3482	+	NA	NA	NA	NA	NA	NA	GG	GG	GG	GG	NN	GG	GG	CC	GG	GG	GG	GG	GG	GG	NN	GG	GG	GC	GG	GG	GG	GG	GC	GG	CC	GG	CC	CC	CC	GG	GC	GG	NN	GG	CC	NN	GG	NN	GC
Mint03571	G/A	LG0	3571	+	NA	NA	NA	NA	NA	NA	GG	GA	GG	GG	NN	NN	GG	GG	GG	GA	GA	GG	GA	GG	GG	GG	GG	GG	GG	GG	GG	GG	GG	GG	GG	GA	GG	GA	GG	GG	GG	GA	AA	GG	GG	GG	GG	GG	GG
Mint03585	G/A	LG0	3585	+	NA	NA	NA	NA	NA	NA	GG	NN	GG	NN	NN	NN	NN	NN	NN	NN	GG	NN	NN	GG	NN	NN	GG	GG	NN	GG	GG	NN	GG	NN	NN	NN	NN	NN	NN	NN	NN	NN	NN	GG	GG	NN	GG	NN	NN
Mint03587	A/G	LG0	3587	+	NA	NA	NA	NA	NA	NA	NN	AG	NN	AA	NN	NN	AA	AA	NN	GG	GG	GG	NN	NN	NN	AA	NN	NN	AA	NN	NN	AA	AA	NN	AA	AG	AG	AA	AA	GG	NN	AA	NN	AA	NN	NN	NN	NN	NN
Mint03588	G/T	LG0	3588	+	NA	NA	NA	NA	NA	NA	GG	TT	GG	TT	NN	NN	TT	TT	NN	NN	GG	NN	NN	GG	NN	TT	GG	GG	TT	GG	GG	TT	GT	NN	TT	TT	TT	TT	TT	NN	NN	TT	NN	GT	GG	NN	GG	NN	NN
Mint03623	C/T	LG0	3623	+	NA	NA	NA	NA	NA	NA	NN	TT	NN	NN	NN	NN	NN	NN	NN	TT	TT	NN	TT	NN	NN	CC	NN	NN	NN	NN	NN	NN	NN	NN	TT	TT	NN	TT	TT	NN	NN	TT	NN	NN	NN	NN	NN	NN	NN
Mint03624	G/T	LG0	3624	+	NA	NA	NA	NA	NA	NA	GG	NN	GG	GG	NN	NN	NN	NN	NN	NN	GG	NN	NN	NN	NN	TT	GG	GG	GG	NN	GG	NN	GG	NN	NN	NN	NN	GG	GG	GG	NN	GG	NN	GG	NN	NN	GG	GG	NN
Mint03625	C/A	LG0	3625	+	NA	NA	NA	NA	NA	NA	CA	AA	CA	CA	NN	NN	AA	AA	NN	NN	CC	AA	NN	AA	NN	NN	CC	CC	CC	AA	CC	AA	CC	AA	AA	AA	AA	CC	CC	CA	AA	CC	NN	CA	AA	AA	CC	CA	NN
Mint03711	A/G	LG0	3711	+	NA	NA	NA	NA	NA	NA	GG	GG	GG	NN	NN	NN	NN	NN	NN	NN	GG	GG	NN	GG	NN	GG	GG	GG	GG	GG	GG	GG	GG	GG	NN	GG	NN	GG	NN	NN	NN	GG	NN	GG	NN	GG	AA	NN	NN
Mint03785	G/A	LG0	3785	+	NA	NA	NA	NA	NA	NA	GG	AA	NN	GG	NN	NN	GG	AA	NN	GG	GG	GG	GG	NN	NN	NN	NN	NN	GG	NN	GG	GG	NN	AA	NN	AA	NN	NN	NN	NN	NN	NN	NN	GG	NN	NN	NN	NN	NN
Mint03895	T/C	LG0	3895	+	NA	NA	NA	NA	NA	NA	TT	NN	NN	NN	NN	NN	NN	TT	NN	NN	NN	NN	NN	TT	NN	NN	TT	NN	NN	NN	TT	TT	NN	NN	NN	TT	TT	NN	NN	TT	NN	TT	NN	NN	NN	NN	NN	NN	TT
Mint03896	A/G	LG0	3896	+	NA	NA	NA	NA	NA	NA	AA	NN	NN	NN	NN	NN	NN	AA	NN	NN	NN	NN	NN	AA	NN	GG	AA	NN	NN	NN	AA	AA	NN	NN	NN	AA	AA	NN	NN	AA	NN	AA	NN	NN	NN	NN	NN	NN	AA
Mint03947	T/A	LG0	3947	+	NA	NA	NA	NA	NA	NA	TT	NN	TT	TT	NN	NN	TT	TT	TT	NN	TT	NN	NN	NN	NN	TT	NN	NN	NN	NN	NN	NN	NN	NN	NN	NN	NN	TT	NN	TT	NN	NN	NN	NN	NN	TT	NN	NN	NN
Mint03948	C/T	LG0	3948	+	NA	NA	NA	NA	NA	NA	CT	NN	CT	CT	NN	NN	CT	CC	CC	TT	CC	NN	NN	TT	NN	CT	TT	TT	NN	NN	TT	TT	TT	NN	TT	TT	NN	CC	TT	CC	NN	NN	NN	TT	TT	CT	TT	NN	NN
Mint03949	T/C	LG0	3949	+	NA	NA	NA	NA	NA	NA	TT	CC	TT	TT	NN	NN	TT	TC	TT	CC	TT	CC	NN	NN	NN	TT	NN	NN	NN	NN	NN	NN	NN	NN	CC	NN	NN	TT	CC	TT	CC	NN	NN	NN	NN	TT	NN	NN	NN
Mint03954	T/G	LG0	3954	+	NA	NA	NA	NA	NA	NA	GG	GG	GG	GG	NN	NN	NN	GG	NN	NN	GG	NN	NN	GG	NN	NN	GG	GG	NN	NN	GG	GG	NN	NN	GG	NN	NN	GG	GG	NN	GG	NN	NN	GG	NN	NN	NN	NN	NN
Mint03986	G/A	LG0	3986	+	NA	NA	NA	NA	NA	NA	GA	GG	GG	GG	NN	GG	GG	GA	GG	GG	GA	GA	GA	GG	GG	GG	GA	GG	GG	GG	GG	GG	GG	GG	GG	NN	NN	NN	GG	NN	GG	NN	NN	GG	GG	GA	GA	GA	GA
Mint03987	C/T	LG0	3987	+	NA	NA	NA	NA	NA	NA	CC	NN	NN	NN	NN	NN	NN	CC	NN	NN	CC	CC	CC	NN	NN	NN	CC	NN	NN	NN	NN	NN	NN	NN	NN	NN	NN	NN	NN	NN	NN	NN	NN	NN	NN	CC	CC	CC	CC
Mint04018	A/G	LG0	4018	+	NA	NA	NA	NA	NA	NA	NN	AA	AA	AA	NN	NN	NN	NN	NN	NN	AA	NN	NN	AA	NN	NN	AA	AA	AA	AA	AA	NN	NN	AA	NN	NN	NN	AA	AA	AA	AA	NN	NN	NN	NN	NN	NN	NN	NN
Mint04044	C/A	LG0	4044	+	NA	NA	NA	NA	NA	NA	CC	CC	CC	CC	NN	NN	CC	CC	NN	CC	CC	CC	NN	CC	NN	CC	CC	CC	CC	CC	CC	CC	CC	CC	CC	CC	NN	CC	CC	CC	CC	CC	NN	CC	CC	CC	CC	NN	NN
Mint04045	A/C	LG0	4045	+	NA	NA	NA	NA	NA	NA	AA	AA	AA	AA	NN	NN	AA	AA	NN	AA	AA	AA	NN	AA	NN	AA	AA	AA	AA	AA	AA	AA	AA	AA	AA	AA	NN	AA	AA	AA	AA	AA	NN	AA	AA	AA	AA	NN	NN
Mint04046	A/T	LG0	4046	+	NA	NA	NA	NA	NA	NA	AA	AA	AA	AA	NN	NN	AA	AA	NN	AA	AT	AA	NN	AA	NN	AA	AA	AT	AA	AA	AA	AT	AT	AA	AA	AA	NN	AA	AA	AA	AA	AA	NN	AA	AA	AA	AA	NN	NN
Mint04078	A/G	LG0	4078	+	NA	NA	NA	NA	NA	NA	GG	GG	NN	NN	NN	NN	NN	NN	NN	NN	NN	NN	NN	GG	NN	NN	GG	GG	GG	NN	NN	NN	GG	AA	NN	AG	AG	GG	GG	AA	GG	GG	NN	GG	NN	NN	GG	NN	NN
Mint04109	A/G	LG0	4109	+	NA	NA	NA	NA	NA	NA	NN	AA	GG	NN	NN	NN	GG	AA	NN	NN	NN	GG	NN	GG	GG	NN	GG	NN	NN	NN	NN	NN	GG	NN	NN	NN	NN	AA	NN	NN	NN	NN	NN	GG	NN	NN	GG	GG	GG
Mint04110	G/C	LG0	4110	+	NA	NA	NA	NA	NA	NA	NN	GG	CC	NN	NN	NN	NN	GG	NN	NN	NN	NN	NN	NN	NN	NN	NN	NN	CC	CC	CC	NN	CC	NN	NN	NN	NN	GG	NN	NN	NN	NN	NN	NN	NN	NN	NN	CC	CC
Mint04138	A/G	LG0	4138	+	NA	NA	NA	NA	NA	NA	NN	AA	AA	AA	NN	NN	NN	NN	AA	NN	AA	AA	NN	AA	NN	AA	AA	AA	AA	NN	AA	AA	AA	NN	NN	NN	AA	NN	AA	NN	AA	AA	NN	AA	NN	NN	GG	NN	NN
Mint04139	C/T	LG0	4139	+	NA	NA	NA	NA	NA	NA	NN	CC	CC	CC	NN	NN	NN	NN	CC	NN	CC	CC	NN	CC	NN	CC	CC	CC	CC	NN	CC	CC	CC	NN	NN	NN	CC	NN	CC	NN	CC	CC	NN	CC	NN	NN	NN	NN	NN
Mint04155	C/T	LG0	4155	+	NA	NA	NA	NA	NA	NA	CT	NN	NN	NN	CC	NN	NN	NN	CC	CC	CC	CC	CC	NN	CC	NN	CC	NN	CC	NN	CC	CC	NN	NN	NN	NN	NN	NN	NN	NN	NN	NN	NN	NN	CC	CC	NN	CC	NN
Mint04238	T/C	LG0	4238	+	NA	NA	NA	NA	NA	NA	CC	NN	NN	NN	NN	NN	NN	NN	NN	NN	NN	NN	NN	NN	NN	NN	CC	TC	CC	NN	CC	TC	CC	CC	CC	CC	NN	NN	NN	CC	CC	CC	NN	CC	NN	TT	NN	NN	NN
Mint04331	C/A	LG0	4331	+	NA	NA	NA	NA	NA	NA	CC	CC	CC	CC	NN	CC	CC	CC	CC	CC	NN	CC	CC	CC	CC	NN	CC	NN	NN	NN	NN	CC	CC	CC	CC	CC	CA	CA	CC	CA	CC	CC	CC	CC	NN	NN	AA	NN	AA
Mint04373	C/T	LG0	4373	+	NA	NA	NA	NA	NA	NA	NN	TT	TT	TT	NN	NN	TT	NN	NN	NN	CC	NN	NN	TT	NN	NN	TT	CC	CT	CT	CT	CT	CC	TT	TT	NN	NN	NN	TT	NN	TT	TT	NN	TT	CC	CC	NN	NN	NN
Mint04374	G/T	LG0	4374	+	NA	NA	NA	NA	NA	NA	NN	NN	NN	NN	NN	NN	NN	NN	NN	NN	GG	NN	NN	NN	NN	NN	NN	GG	GG	GG	GG	GG	GG	NN	NN	NN	NN	NN	NN	NN	NN	NN	NN	NN	GG	GG	NN	NN	NN
Mint04444	A/G	LG0	4444	+	NA	NA	NA	NA	NA	NA	AA	AA	NN	AA	NN	NN	NN	NN	NN	NN	AA	NN	NN	AA	NN	NN	AA	NN	NN	NN	NN	NN	NN	NN	AA	AA	NN	NN	NN	NN	NN	AA	NN	NN	AA	AA	AA	NN	NN
Mint04454	A/T	LG0	4454	+	NA	NA	NA	NA	NA	NA	AA	NN	NN	NN	NN	NN	NN	NN	NN	NN	NN	NN	NN	NN	NN	NN	TT	NN	NN	NN	NN	NN	NN	NN	NN	NN	NN	NN	NN	NN	NN	NN	NN	NN	TT	NN	NN	NN	NN
Mint04455	G/C	LG0	4455	+	NA	NA	NA	NA	NA	NA	GG	GG	NN	NN	NN	NN	NN	GG	NN	NN	NN	NN	NN	NN	NN	NN	NN	GG	NN	GG	NN	NN	GG	GG	NN	NN	GG	NN	GG	NN	NN	NN	NN	NN	NN	NN	NN	NN	NN
Mint04462	T/C	LG0	4462	+	NA	NA	NA	NA	NA	NA	NN	NN	NN	TT	NN	NN	TT	NN	TT	TT	NN	NN	NN	TT	TT	TT	TT	NN	TT	NN	TT	TT	TT	TT	NN	NN	NN	TT	TT	TT	NN	TT	NN	TT	NN	NN	TT	TT	NN
Mint04464	G/T	LG0	4464	+	NA	NA	NA	NA	NA	NA	GG	NN	NN	NN	NN	NN	NN	TT	NN	NN	NN	NN	NN	GG	NN	NN	NN	NN	TT	TT	TT	NN	TT	NN	GG	NN	NN	NN	NN	NN	NN	NN	NN	NN	TT	NN	TT	NN	NN
Mint04470	C/A	LG0	4470	+	NA	NA	NA	NA	NA	NA	CC	CC	CC	CC	CC	CC	CC	CC	CC	CC	CC	CC	CC	CC	CC	CC	NN	CC	CC	CC	CC	CC	CC	CC	CC	NN	NN	NN	CC	CC	NN	NN	NN	CC	CC	CC	CC	CC	CC
Mint04471	C/T	LG0	4471	+	NA	NA	NA	NA	NA	NA	CC	CC	CC	CC	CT	CT	CC	CC	CC	CT	CC	CC	CT	CT	CT	TT	CC	CT	CT	CT	CC	TT	CT	CC	CC	CC	CC	CC	CC	CC	CC	CC	CC	CT	CC	CC	CC	CC	CC
Mint04473	A/C	LG0	4473	+	NA	NA	NA	NA	NA	NA	NN	NN	NN	NN	AA	AA	NN	NN	NN	AA	NN	NN	AA	AA	AA	AA	CC	AA	AA	AA	NN	AA	AA	NN	NN	NN	NN	NN	NN	NN	NN	NN	NN	AA	NN	NN	NN	NN	NN
Mint04488	T/C	LG0	4488	+	NA	NA	NA	NA	NA	NA	TT	TT	TT	TT	TT	TT	TT	TT	TT	TT	TT	TT	TT	TT	TT	TT	TT	TT	TC	TC	TT	TT	TT	TT	TT	TT	TT	TT	TT	TT	TT	TT	TT	TT	TT	TT	TT	TT	TT
Mint04492	G/A	LG0	4492	+	NA	NA	NA	NA	NA	NA	NN	AA	NN	NN	NN	NN	NN	AA	NN	AA	AA	AA	NN	AA	NN	NN	NN	AA	NN	AA	AA	AA	NN	AA	NN	AA	AA	NN	NN	AA	AA	NN	AA	NN	NN	AA	AA	AA	AA
Mint04495	C/T	LG0	4495	+	NA	NA	NA	NA	NA	NA	CC	CC	CC	CC	CC	CC	CC	CC	CC	CC	CC	CC	CC	NN	CC	CC	CC	CC	CC	CC	CC	CC	CC	CC	CC	NN	NN	CC	CC	CC	CC	NN	NN	CC	CC	CC	CC	CC	CC
Mint04496	C/T	LG0	4496	+	NA	NA	NA	NA	NA	NA	NN	NN	NN	NN	CC	NN	NN	NN	NN	NN	CC	NN	NN	NN	NN	NN	NN	NN	CT	NN	NN	TT	NN	NN	NN	NN	NN	NN	NN	NN	NN	NN	NN	CC	NN	NN	NN	NN	NN
Mint04502	T/C	LG0	4502	+	NA	NA	NA	NA	NA	NA	TT	TT	TT	TT	TT	TT	TT	TT	TT	TT	TT	TT	NN	TT	TT	NN	TT	TT	TT	TT	TT	TT	TT	TT	TT	TT	TT	TT	TT	TT	TT	TT	TT	TT	TT	TT	TT	NN	TT
Mint04510	G/A	LG0	4510	+	NA	NA	NA	NA	NA	NA	AA	AA	GG	GG	GG	NN	GG	GA	GA	GA	NN	NN	GG	NN	GG	NN	GG	GG	GA	GG	GG	GG	GG	GG	AA	GG	GG	NN	AA	GG	AA	AA	GG	GG	GG	AA	GG	GG	AA
Mint04516	A/T	LG0	4516	+	NA	NA	NA	NA	NA	NA	TT	TT	AT	AT	AT	AT	AT	TT	AA	AA	AA	AA	AA	AT	AA	AA	AT	AA	AT	AT	AA	AT	AA	TT	TT	TT	TT	TT	TT	TT	TT	TT	TT	AA	TT	NN	AT	AT	TT
Mint04526	T/C	LG0	4526	+	NA	NA	NA	NA	NA	NA	NN	TT	NN	TT	TT	TT	TT	NN	TT	TT	TT	NN	TT	TT	NN	TT	NN	TT	TT	TT	TT	TC	NN	TT	TT	TT	TT	TT	TT	TT	TT	TT	TT	TT	TT	NN	TT	NN	NN
Mint04527	C/T	LG0	4527	+	NA	NA	NA	NA	NA	NA	NN	CC	NN	CC	CC	CC	CC	NN	CC	CC	CC	NN	CC	CC	NN	CC	NN	CC	CC	CC	CC	CC	NN	CC	CC	CC	CC	CC	CC	CC	CC	CC	CC	CC	CC	NN	CC	NN	NN
Mint04533	G/A	LG0	4533	+	NA	NA	NA	NA	NA	NA	NN	GG	GG	GG	NN	NN	GG	GG	GG	GG	GG	GG	NN	NN	GG	NN	NN	NN	NN	GG	GG	NN	GG	GG	GG	GG	GG	GG	GG	GG	NN	GG	GG	GG	NN	GG	NN	NN	NN
Mint04534	C/G	LG0	4534	+	NA	NA	NA	NA	NA	NA	CC	GG	CG	CG	CC	CC	CG	CG	CG	GG	GG	GG	CC	CC	CG	CC	CC	CC	CC	CG	CG	CC	CG	CG	CG	CG	CG	CG	CG	CG	NN	CG	CG	CG	CC	CG	CC	CC	CC
Mint04535	A/G	LG0	4535	+	NA	NA	NA	NA	NA	NA	AG	NN	GG	GG	GG	GG	GG	NN	GG	GG	GG	NN	NN	NN	GG	GG	GG	GG	GG	GG	GG	GG	GG	GG	NN	NN	NN	GG	NN	GG	GG	GG	GG	NN	GG	GG	GG	GG	GG
Mint04538	G/C	LG0	4538	+	NA	NA	NA	NA	NA	NA	GG	NN	GG	NN	NN	NN	GG	NN	NN	NN	GG	NN	NN	NN	NN	NN	GG	GG	GG	GG	NN	GG	NN	NN	NN	NN	NN	NN	NN	NN	NN	NN	NN	GG	NN	NN	NN	NN	NN
Mint04539	G/A	LG0	4539	+	NA	NA	NA	NA	NA	NA	GA	GG	AA	GG	NN	NN	GA	GG	NN	NN	GA	NN	NN	GG	NN	GG	GA	GA	GA	GG	GG	GA	GG	GG	GG	GG	GG	GG	NN	NN	NN	GG	GG	GA	GG	GG	GG	NN	NN
Mint04555	G/T	LG0	4555	+	NA	NA	NA	NA	NA	NA	NN	GT	GG	GG	GG	GG	GG	TT	NN	TT	NN	TT	TT	GG	NN	GG	NN	NN	NN	NN	NN	NN	NN	GG	TT	GG	GG	GG	TT	GG	GG	GG	GG	NN	GG	NN	NN	GG	GG
Mint04586	C/T	LG0	4586	+	NA	NA	NA	NA	NA	NA	CC	CC	TT	NN	NN	NN	NN	CC	CC	CC	CC	CC	CC	CC	NN	CC	NN	NN	CC	CC	NN	CC	CC	CC	CC	CC	CC	CC	CC	CC	CC	CC	NN	CC	CC	CC	CC	CC	CC
Mint04587	C/T	LG0	4587	+	NA	NA	NA	NA	NA	NA	NN	NN	TT	NN	NN	NN	NN	NN	NN	NN	NN	NN	NN	NN	NN	NN	CC	NN	NN	NN	NN	NN	NN	NN	NN	NN	NN	NN	NN	NN	NN	NN	NN	NN	NN	NN	NN	NN	NN
Mint04687	C/G	LG0	4687	+	NA	NA	NA	NA	NA	NA	NN	GG	NN	GG	NN	NN	NN	GG	NN	NN	NN	NN	NN	NN	NN	NN	GG	NN	NN	NN	NN	NN	NN	NN	NN	GG	GG	GG	NN	NN	GG	NN	GG	NN	NN	NN	GG	NN	GG
Mint04722	A/G	LG0	4722	+	NA	NA	NA	NA	NA	NA	AA	AA	AA	AA	AA	AA	AA	AA	AA	AA	AA	AA	AA	AA	AA	NN	AA	AA	AA	AA	AA	AA	AA	AA	AA	AA	AA	AA	AA	AA	NN	AA	AA	AA	AA	AA	AA	AA	AA
Mint04723	G/C	LG0	4723	+	NA	NA	NA	NA	NA	NA	GG	GG	GG	GG	GG	GG	GG	GG	GG	GG	GG	GG	GG	GG	GG	NN	GG	GC	GC	GC	GG	GC	GC	GG	GG	GG	GG	GG	GG	GG	NN	GG	GG	GG	GG	GG	GG	GG	GG
Mint04724	C/T	LG0	4724	+	NA	NA	NA	NA	NA	NA	CC	CC	CC	CC	CC	CC	CC	CC	CC	CC	CC	CC	CC	CC	CC	NN	CC	CC	CC	CC	CC	CC	CC	CC	CC	CC	CC	CC	CC	CC	NN	CC	CC	CC	CC	CC	CC	CC	CC
Mint04729	G/C	LG0	4729	+	NA	NA	NA	NA	NA	NA	NN	NN	NN	GG	GG	GG	GG	NN	NN	GG	NN	NN	NN	GG	GG	NN	NN	NN	NN	NN	NN	NN	GG	NN	NN	NN	NN	NN	NN	NN	NN	NN	NN	GG	GG	NN	NN	NN	NN
Mint04747	T/G	LG0	4747	+	NA	NA	NA	NA	NA	NA	TT	TT	TT	TT	NN	NN	TT	TT	TT	NN	TT	NN	NN	TT	NN	TT	TT	TT	TT	TT	TT	TT	TT	TT	TT	TT	TT	TT	TT	TT	TT	TT	NN	TT	TT	TG	TT	NN	NN
Mint04768	T/C	LG0	4768	+	NA	NA	NA	NA	NA	NA	NN	NN	TT	NN	NN	NN	NN	TT	NN	TT	NN	TT	NN	NN	NN	TT	TT	TT	TT	TT	NN	NN	NN	NN	NN	NN	NN	NN	NN	NN	NN	NN	NN	TT	NN	NN	TT	NN	NN
Mint04777	G/T	LG0	4777	+	NA	NA	NA	NA	NA	NA	GG	GG	GG	GG	NN	GG	GG	GG	GG	GG	GG	GG	NN	GG	NN	GG	NN	GG	GG	GG	GG	GG	GG	GG	GG	GG	GG	GG	GG	GG	GG	GG	GG	GG	GG	GG	GG	GG	GG
Mint04778	T/A	LG0	4778	+	NA	NA	NA	NA	NA	NA	TT	TT	TT	TT	NN	TT	TT	TT	TA	TT	TT	TT	AA	TT	AA	TT	NN	TT	TT	TT	TT	TT	TT	TT	TT	TT	TT	TT	TT	TT	TT	TT	TT	TT	TT	TT	TT	TT	TT
Mint04783	A/T	LG0	4783	+	NA	NA	NA	NA	NA	NA	AA	AA	NN	NN	NN	NN	NN	TT	NN	NN	AA	NN	NN	NN	NN	TT	NN	TT	NN	NN	NN	TT	NN	AA	AA	AA	NN	AA	AA	NN	NN	AA	NN	NN	AA	NN	AA	NN	NN
Mint04784	G/T	LG0	4784	+	NA	NA	NA	NA	NA	NA	NN	NN	NN	NN	NN	NN	NN	GG	NN	NN	NN	NN	NN	NN	NN	GG	NN	GG	NN	NN	NN	GG	NN	NN	NN	NN	NN	NN	NN	NN	NN	NN	NN	NN	NN	NN	NN	NN	NN
Mint04798	G/A	LG0	4798	+	NA	NA	NA	NA	NA	NA	AA	GA	GG	GG	NN	NN	GG	AA	AA	AA	GG	GG	AA	GG	GG	AA	GG	AA	GG	GG	GA	GG	AA	GA	GG	AA	GG	GA	GA	GA	GA	AA	AA	GG	AA	AA	GG	GG	AA
Mint04799	A/G	LG0	4799	+	NA	NA	NA	NA	NA	NA	GG	GG	GG	NN	NN	NN	NN	GG	GG	GG	NN	NN	GG	NN	NN	GG	NN	GG	NN	NN	GG	GG	GG	GG	NN	GG	GG	GG	GG	GG	GG	GG	GG	NN	GG	GG	NN	NN	GG
Mint04800	G/C	LG0	4800	+	NA	NA	NA	NA	NA	NA	CC	CC	CC	NN	NN	NN	NN	CC	CC	CC	NN	NN	CC	NN	NN	CC	NN	CC	NN	NN	CC	CC	CC	CC	NN	CC	CC	CC	CC	CC	CC	CC	CC	NN	CC	CC	NN	NN	CC
Mint04814	G/T	LG0	4814	+	NA	NA	NA	NA	NA	NA	TT	TT	TT	TT	NN	NN	TT	NN	TT	TT	TT	TT	TT	TT	NN	NN	TT	TT	TT	TT	TT	TT	TT	TT	TT	TT	TT	TT	TT	TT	NN	TT	NN	TT	TT	TT	TT	NN	TT
Mint04836	T/C	LG0	4836	+	NA	NA	NA	NA	NA	NA	TT	NN	NN	NN	NN	NN	NN	TT	NN	NN	TT	NN	NN	TT	NN	NN	TT	TT	TT	TC	TT	NN	TT	NN	TT	TT	NN	TT	NN	TT	TT	TT	NN	TT	TT	TT	NN	NN	NN
Mint04935	A/C	LG0	4935	+	NA	NA	NA	NA	NA	NA	AA	CC	CC	CC	CC	CC	CC	NN	CC	CC	CC	CC	CC	CC	CC	CC	AC	CC	AC	CC	AC	AC	CC	CC	CC	CC	CC	CC	CC	CC	CC	CC	CC	CC	CC	NN	AC	NN	AC
Mint04953	G/C	LG0	4953	+	NA	NA	NA	NA	NA	NA	GG	GG	GG	GG	GG	GG	GG	GG	NN	NN	GG	GG	GG	GG	GG	GG	GG	GG	GG	GG	NN	GG	GG	GG	GG	GG	GG	GG	GG	GG	GG	GG	GG	GG	GG	GG	GG	GG	GG
Mint04954	C/G	LG0	4954	+	NA	NA	NA	NA	NA	NA	CG	CC	CC	CC	CC	CC	CC	CC	NN	NN	CC	CC	CC	CC	CC	CG	CC	CC	CC	CC	GG	CC	CC	CC	CC	CC	CG	CC	CC	CG	CG	CG	CG	CC	CG	CC	CC	CC	CG
Mint04955	G/T	LG0	4955	+	NA	NA	NA	NA	NA	NA	NN	TT	GG	NN	NN	NN	NN	NN	NN	NN	NN	NN	NN	TT	NN	NN	TT	NN	NN	NN	NN	NN	TT	NN	NN	NN	NN	NN	NN	NN	NN	NN	NN	TT	TT	NN	NN	NN	NN
Mint04956	C/T	LG0	4956	+	NA	NA	NA	NA	NA	NA	CC	CT	NN	NN	NN	NN	NN	CC	NN	NN	CC	NN	NN	TT	NN	NN	TT	CC	CC	NN	CC	NN	CT	NN	NN	NN	NN	CC	NN	CC	NN	NN	NN	TT	TT	NN	CC	NN	NN
Mint04957	C/A	LG0	4957	+	NA	NA	NA	NA	NA	NA	NN	NN	CA	CC	NN	NN	CC	NN	NN	CC	CC	CC	NN	NN	NN	NN	NN	NN	CC	CC	CC	CC	NN	CC	NN	NN	CC	CC	CC	CC	NN	CC	NN	CC	NN	NN	NN	NN	NN
Mint04962	C/T	LG0	4962	+	NA	NA	NA	NA	NA	NA	TT	NN	CC	CC	NN	NN	CC	NN	CC	NN	NN	CC	NN	CC	CC	NN	CC	CC	CC	CC	CC	NN	CC	NN	NN	NN	NN	NN	NN	NN	NN	NN	NN	CC	NN	NN	NN	CC	NN
Mint04963	C/G	LG0	4963	+	NA	NA	NA	NA	NA	NA	NN	NN	CC	CC	NN	NN	CC	NN	CC	NN	NN	CC	NN	CC	CC	NN	CC	CC	CC	CC	CC	NN	CC	NN	NN	NN	NN	NN	NN	NN	NN	NN	NN	CC	NN	NN	NN	CC	NN
Mint05051	G/A	LG0	5051	+	NA	NA	NA	NA	NA	NA	GG	GG	GG	GG	NN	NN	NN	AA	NN	NN	NN	NN	NN	GG	NN	GA	GA	GG	GG	GG	GG	GG	GG	NN	GG	GG	NN	GG	GG	GG	GG	GG	NN	GG	NN	NN	GG	NN	NN
Mint05059	T/G	LG0	5059	+	NA	NA	NA	NA	NA	NA	NN	NN	NN	NN	NN	NN	NN	NN	NN	NN	NN	NN	NN	NN	NN	NN	NN	NN	NN	NN	NN	NN	NN	NN	TT	TT	TT	TT	TT	TT	NN	TT	NN	NN	NN	NN	TT	TT	TT
Mint05060	A/G	LG0	5060	+	NA	NA	NA	NA	NA	NA	GG	NN	NN	NN	NN	NN	NN	GG	NN	NN	NN	GG	GG	NN	NN	NN	NN	NN	GG	GG	GG	NN	GG	GG	NN	NN	NN	NN	NN	NN	GG	NN	GG	NN	GG	GG	GG	GG	GG
Mint05061	A/G	LG0	5061	+	NA	NA	NA	NA	NA	NA	GG	NN	NN	NN	NN	NN	NN	GG	NN	NN	NN	GG	GG	NN	NN	NN	NN	NN	GG	GG	GG	NN	GG	GG	NN	NN	NN	NN	NN	NN	GG	NN	GG	NN	GG	GG	GG	GG	GG
Mint05077	T/G	LG0	5077	+	NA	NA	NA	NA	NA	NA	NN	TT	TT	TT	NN	NN	TT	TT	TT	TT	TT	TT	NN	NN	NN	TT	TT	TT	TT	TT	TT	TT	TT	TT	TT	TT	TT	TT	TT	TT	TT	TT	NN	TT	TG	TT	TT	NN	TT
Mint05119	C/A	LG0	5119	+	NA	NA	NA	NA	NA	NA	NN	NN	NN	NN	NN	NN	NN	AA	NN	NN	NN	NN	NN	NN	NN	NN	AA	NN	NN	NN	NN	NN	NN	NN	AA	NN	NN	AA	NN	NN	AA	NN	NN	NN	NN	NN	NN	NN	NN
Mint05176	G/A	LG0	5176	+	NA	NA	NA	NA	NA	NA	GG	NN	NN	NN	NN	NN	NN	AA	NN	NN	GG	NN	NN	NN	NN	NN	NN	NN	NN	GG	NN	NN	GG	NN	NN	NN	NN	NN	NN	NN	NN	NN	NN	NN	GG	NN	GG	GG	NN
Mint05256	T/A	LG0	5256	+	NA	NA	NA	NA	NA	NA	TT	TT	TT	TT	TT	TT	TT	AA	TA	AA	TT	NN	NN	TT	TA	TT	TT	NN	NN	NN	TT	NN	TT	NN	TT	NN	TT	TT	NN	TT	NN	NN	TT	TT	TT	TT	TT	TT	TT
Mint05257	C/T	LG0	5257	+	NA	NA	NA	NA	NA	NA	NN	NN	CC	NN	CC	NN	NN	CC	NN	CC	NN	CC	CC	NN	NN	NN	CC	CC	CC	CC	NN	CC	NN	NN	NN	NN	NN	NN	NN	NN	NN	NN	NN	CC	NN	NN	NN	NN	NN
Mint05258	C/T	LG0	5258	+	NA	NA	NA	NA	NA	NA	CC	CC	CT	CC	CT	CC	CC	TT	CC	TT	CC	TT	TT	CC	CC	CC	CT	TT	TT	TT	CC	TT	CC	NN	CC	NN	CC	CC	NN	CC	NN	NN	CC	CT	CC	CC	CC	CC	CC
Mint05259	C/A	LG0	5259	+	NA	NA	NA	NA	NA	NA	NN	NN	NN	NN	NN	NN	NN	CC	CC	CC	NN	NN	NN	NN	CC	AA	NN	AA	NN	AA	NN	NN	NN	NN	AA	NN	NN	NN	NN	NN	NN	NN	NN	NN	NN	NN	AA	AA	AA
Mint05268	T/C	LG0	5268	+	NA	NA	NA	NA	NA	NA	NN	NN	NN	NN	NN	NN	NN	CC	NN	NN	NN	NN	NN	NN	NN	NN	CC	NN	NN	NN	NN	NN	NN	NN	CC	NN	CC	NN	NN	NN	NN	CC	NN	NN	CC	NN	CC	NN	NN
Mint05278	C/T	LG0	5278	+	NA	NA	NA	NA	NA	NA	CC	CC	CC	NN	NN	NN	CC	CC	CC	CC	CC	CC	NN	CC	NN	CC	CC	CC	CC	CC	CC	CC	CC	NN	NN	NN	NN	CC	NN	NN	NN	NN	NN	CC	CC	CC	CC	CC	CC
Mint05279	T/G	LG0	5279	+	NA	NA	NA	NA	NA	NA	TT	TT	TT	NN	NN	NN	TT	TT	TT	TT	TT	TT	NN	TT	NN	TT	TT	TT	TT	TT	TT	TT	TT	NN	NN	NN	NN	TT	NN	NN	NN	NN	NN	TT	TT	TT	TT	TT	TT
Mint05419	C/G	LG0	5419	+	NA	NA	NA	NA	NA	NA	NN	CC	CC	CC	NN	NN	NN	CC	NN	NN	CC	CC	NN	CC	NN	NN	CC	CC	CC	CC	CC	CC	CC	NN	CC	CC	NN	CC	CC	CC	CC	CC	NN	CC	CC	NN	CC	NN	NN
Mint05420	T/A	LG0	5420	+	NA	NA	NA	NA	NA	NA	NN	TT	NN	NN	NN	NN	NN	AA	NN	NN	NN	NN	NN	NN	NN	NN	NN	NN	NN	NN	NN	NN	NN	NN	TT	TT	NN	NN	TT	NN	TT	NN	NN	NN	NN	NN	NN	NN	NN
Mint05421	C/T	LG0	5421	+	NA	NA	NA	NA	NA	NA	TT	NN	NN	NN	NN	NN	NN	CC	NN	NN	NN	NN	NN	TT	NN	TT	NN	NN	NN	NN	NN	NN	NN	NN	NN	NN	NN	NN	NN	NN	NN	NN	NN	NN	NN	NN	NN	NN	NN
Mint05431	C/A	LG0	5431	+	NA	NA	NA	NA	NA	NA	AA	AA	AA	AA	NN	NN	AA	AA	AA	AA	AA	AA	AA	AA	AA	AA	AA	AA	AA	AA	AA	AA	AA	AA	AA	AA	AA	AA	AA	AA	AA	AA	AA	AA	AA	NN	AA	NN	NN
Mint05459	A/G	LG0	5459	+	NA	NA	NA	NA	NA	NA	AA	AA	AA	AA	NN	NN	NN	NN	NN	NN	AA	NN	NN	AA	NN	NN	NN	AA	NN	AA	AA	AA	AA	NN	NN	NN	NN	NN	NN	NN	AA	NN	NN	AA	NN	NN	AA	NN	NN
Mint05460	G/T	LG0	5460	+	NA	NA	NA	NA	NA	NA	TT	TT	TT	TT	NN	NN	NN	NN	NN	NN	TT	NN	NN	TT	NN	NN	NN	TT	NN	TT	TT	TT	TT	NN	NN	NN	NN	NN	NN	NN	TT	NN	NN	TT	NN	NN	TT	NN	NN
Mint05485	G/T	LG0	5485	+	NA	NA	NA	NA	NA	NA	NN	NN	GG	GG	NN	GG	GG	NN	NN	GG	NN	GG	NN	GG	GG	NN	NN	NN	GG	NN	NN	NN	GG	GG	GG	GG	GG	GG	GG	GG	GG	GG	GG	GG	GG	NN	GG	GG	GG
Mint05486	C/G	LG0	5486	+	NA	NA	NA	NA	NA	NA	NN	NN	CC	CC	NN	CC	CC	NN	NN	CC	NN	CC	NN	CC	CC	NN	NN	NN	CC	NN	NN	NN	CC	CC	CC	CC	CC	CC	CC	CC	CC	CC	CC	CC	CC	NN	CC	CC	CC
Mint05564	A/G	LG0	5564	+	NA	NA	NA	NA	NA	NA	NN	AA	NN	AA	NN	NN	NN	AA	NN	NN	NN	NN	NN	NN	NN	NN	NN	NN	NN	NN	NN	NN	NN	NN	NN	AA	AA	AA	AA	NN	AA	NN	AA	NN	NN	NN	NN	NN	NN
Mint05566	T/G	LG0	5566	+	NA	NA	NA	NA	NA	NA	NN	NN	NN	TT	NN	NN	TT	TT	NN	TT	GG	TT	NN	TT	TT	NN	NN	NN	TT	NN	NN	NN	TT	NN	NN	NN	NN	NN	NN	NN	NN	NN	NN	TT	TT	NN	NN	TT	NN
Mint05571	A/C	LG0	5571	+	NA	NA	NA	NA	NA	NA	CC	CC	NN	NN	NN	NN	NN	NN	CC	NN	NN	CC	CC	NN	CC	NN	NN	NN	AA	NN	NN	NN	CC	CC	CC	CC	CC	NN	CC	CC	NN	CC	NN	NN	NN	NN	CC	NN	CC
Mint05591	C/T	LG0	5591	+	NA	NA	NA	NA	NA	NA	CC	TT	NN	TT	TT	TT	NN	NN	TT	TT	TT	TT	NN	TT	NN	NN	CT	NN	TT	NN	NN	NN	NN	TT	TT	TT	TT	TT	TT	TT	TT	TT	TT	TT	NN	NN	NN	NN	TT
Mint05592	G/A	LG0	5592	+	NA	NA	NA	NA	NA	NA	NN	AA	GG	AA	GA	GA	GG	GG	GG	GA	GA	AA	NN	GA	GG	GG	AA	GG	GA	NN	GG	NN	NN	AA	AA	AA	AA	AA	AA	AA	AA	AA	AA	GA	NN	GG	GG	GG	AA
Mint05593	G/C	LG0	5593	+	NA	NA	NA	NA	NA	NA	NN	GG	NN	GG	GG	GG	NN	NN	GG	GG	GG	GG	NN	GG	NN	NN	GG	NN	GG	NN	NN	NN	NN	GG	GG	GG	GG	GG	GG	GG	GG	GG	GG	GG	NN	NN	NN	NN	GG
Mint05597	G/C	LG0	5597	+	NA	NA	NA	NA	NA	NA	GG	GG	GG	GG	GG	GG	GG	GG	GG	GG	GG	GG	GG	GG	GG	GG	GG	GG	GC	GG	GC	GC	GG	GG	GG	GG	GG	GG	GG	GG	GG	GG	GG	GG	GG	GG	GC	GC	GC
Mint05598	G/T	LG0	5598	+	NA	NA	NA	NA	NA	NA	GG	GT	GG	GG	GG	GG	GG	GG	GG	GG	GG	GG	GG	GG	GG	GG	GG	GG	GG	GG	GG	GG	GG	GG	GG	GG	GG	GG	GG	GT	GG	GG	GG	GG	GG	GG	GG	GG	GG
Mint05603	T/G	LG0	5603	+	NA	NA	NA	NA	NA	NA	TT	TT	TT	TT	TT	TT	TT	NN	TT	TT	TT	TT	TT	TT	TT	TT	TT	TT	TT	TT	TT	TT	TT	TT	TT	TT	TT	TT	TT	TT	TT	TT	TT	TT	TT	NN	TT	NN	TT
Mint05604	T/C	LG0	5604	+	NA	NA	NA	NA	NA	NA	TT	TC	CC	CC	CC	CC	CC	TT	TC	TC	TC	TC	TC	TC	TC	TC	CC	TC	TC	TC	TC	TC	TC	CC	CC	TC	TC	TC	TC	CC	CC	CC	CC	CC	TC	TT	TC	TT	TC
Mint05607	G/A	LG0	5607	+	NA	NA	NA	NA	NA	NA	GG	GG	GG	GG	GG	GG	GG	GG	GG	GG	GG	GG	GG	NN	GG	NN	AA	GG	GG	NN	GG	NN	NN	GG	GG	GG	GG	GG	GG	GG	GG	GG	GG	NN	AA	GG	GG	GG	AA
Mint05616	T/G	LG0	5616	+	NA	NA	NA	NA	NA	NA	NN	NN	TT	NN	TT	TT	NN	NN	NN	NN	GG	GG	TT	NN	TG	TG	NN	TT	TT	TT	TT	TT	NN	NN	NN	NN	NN	NN	NN	NN	NN	NN	NN	TT	TT	NN	NN	TT	NN
Mint05617	G/A	LG0	5617	+	NA	NA	NA	NA	NA	NA	NN	NN	NN	NN	NN	NN	NN	NN	NN	NN	GG	GG	NN	NN	GG	GG	NN	NN	AA	NN	AA	NN	NN	NN	NN	NN	NN	NN	NN	NN	NN	NN	NN	NN	NN	NN	NN	NN	NN
Mint05626	T/G	LG0	5626	+	NA	NA	NA	NA	NA	NA	NN	NN	NN	NN	NN	NN	NN	GG	GG	NN	NN	GG	NN	TT	GG	TG	NN	NN	NN	NN	NN	NN	NN	GG	NN	NN	GG	NN	NN	GG	NN	NN	NN	NN	TT	TT	TT	TT	TT
Mint05627	A/G	LG0	5627	+	NA	NA	NA	NA	NA	NA	NN	NN	NN	NN	NN	NN	NN	GG	GG	NN	NN	GG	NN	NN	GG	GG	NN	NN	NN	NN	NN	NN	NN	GG	NN	NN	GG	NN	NN	GG	NN	NN	NN	NN	NN	NN	NN	NN	NN
Mint05634	T/C	LG0	5634	+	NA	NA	NA	NA	NA	NA	NN	NN	CC	CC	CC	CC	CC	NN	CC	CC	CC	NN	CC	NN	NN	CC	NN	CC	TC	NN	CC	NN	NN	CC	TT	CC	CC	TT	CC	TT	TT	CC	CC	CC	CC	NN	CC	CC	NN
Mint05637	T/A	LG0	5637	+	NA	NA	NA	NA	NA	NA	TT	TT	TT	TT	NN	TT	TT	NN	TT	TT	TT	TT	TT	TT	TT	TT	TT	TT	TT	TT	TT	TT	TT	AA	TA	TA	NN	TT	TT	TT	AA	TT	TT	TT	AA	TT	TT	TT	NN
Mint05638	A/C	LG0	5638	+	NA	NA	NA	NA	NA	NA	AA	AA	AA	AA	NN	AA	AA	NN	AA	AA	AA	AA	AA	AA	AA	AA	AA	AA	AA	AA	AA	AA	AA	NN	AA	AA	NN	AA	AA	AA	NN	AA	AA	AA	NN	AA	AA	AA	NN
Mint05641	T/C	LG0	5641	+	NA	NA	NA	NA	NA	NA	TC	TT	TT	TC	TC	TT	TT	CC	TT	NN	NN	TT	TT	TC	TT	CC	CC	CC	NN	NN	CC	TT	TT	TT	TT	TT	CC	TC	TT	TC	TT	TT	TT	TT	CC	CC	CC	TC	CC
Mint05642	G/A	LG0	5642	+	NA	NA	NA	NA	NA	NA	GG	GG	GG	GG	GG	GG	GG	GG	GG	AA	NN	GG	GG	GG	GG	NN	NN	NN	NN	NN	NN	GG	GG	GG	GG	GG	NN	GG	GG	GG	GG	GG	GG	GG	NN	NN	NN	GA	NN
Mint05645	G/A	LG0	5645	+	NA	NA	NA	NA	NA	NA	NN	NN	NN	NN	NN	NN	NN	GG	NN	GG	NN	NN	NN	NN	NN	NN	NN	NN	NN	NN	NN	NN	NN	NN	NN	NN	NN	NN	NN	NN	NN	NN	NN	NN	GG	GG	NN	GG	NN
Mint05650	G/T	LG0	5650	+	NA	NA	NA	NA	NA	NA	GT	GG	GG	GT	TT	TT	GG	GG	GG	GT	TT	GT	TT	GT	TT	TT	GT	GT	GT	GT	GG	GT	GT	GT	GT	GT	GG	GT	GT	GG	GG	GG	GG	GT	GT	GT	TT	TT	GT
Mint05651	C/T	LG0	5651	+	NA	NA	NA	NA	NA	NA	CC	CC	NN	NN	NN	NN	NN	CC	CC	CC	CC	CC	CC	CC	CC	CC	CC	CC	CC	CC	CC	CC	CC	CC	CC	CC	NN	CC	NN	CC	NN	CC	CC	NN	CC	CC	CC	CC	CC
Mint05652	T/C	LG0	5652	+	NA	NA	NA	NA	NA	NA	TT	CC	CC	CC	CC	CC	CC	NN	CC	CC	CC	CC	NN	CC	CC	CC	CC	NN	TT	NN	CC	CC	NN	CC	NN	NN	CC	CC	CC	CC	CC	CC	NN	CC	CC	NN	CC	CC	CC
Mint05653	A/T	LG0	5653	+	NA	NA	NA	NA	NA	NA	AA	AA	AA	AA	AA	AA	AA	AA	AA	AA	AA	AA	AA	AA	AA	AA	AA	AA	AA	AA	AA	AA	AA	AA	AA	AA	AA	AA	NN	AA	AA	AA	AA	AA	AA	AA	AA	AA	AA
Mint05655	C/A	LG0	5655	+	NA	NA	NA	NA	NA	NA	AA	CC	CC	CC	CC	CC	CC	AA	CA	AA	CA	CC	CC	CC	AA	NN	CA	CA	AA	AA	CC	AA	CC	NN	NN	NN	CC	NN	NN	NN	CC	CC	CC	CC	AA	CA	AA	AA	NN
Mint05659	A/T	LG0	5659	+	NA	NA	NA	NA	NA	NA	AA	AA	AA	AA	AA	AA	AA	AA	AA	AA	AA	AA	AA	AA	AA	AA	AA	AA	AA	AA	AA	AA	AA	AA	AA	AA	AA	AA	AA	AA	AA	AA	AA	AA	AA	AA	AA	AA	AA
Mint05660	T/C	LG0	5660	+	NA	NA	NA	NA	NA	NA	TT	TT	TT	TT	TT	TC	TT	TT	TT	TC	TC	TT	TC	TT	TT	TT	TT	TT	TT	TT	TT	TT	TT	TT	TT	TC	TT	TT	TC	TC	TC	TC	TC	TT	TC	TC	TC	TC	TT
Mint05661	A/G	LG0	5661	+	NA	NA	NA	NA	NA	NA	GG	AA	AG	AG	AG	AG	AG	GG	GG	AG	AG	GG	GG	GG	GG	GG	GG	AG	AG	GG	AG	GG	GG	AG	AA	AA	AA	AA	AA	GG	AG	AA	AG	AG	GG	AA	AG	AA	AG
Mint05675	T/A	LG0	5675	+	NA	NA	NA	NA	NA	NA	AA	AA	AA	AA	NN	AA	AA	AA	AA	AA	AA	AA	TA	AA	AA	AA	AA	AA	AA	AA	AA	AA	AA	AA	AA	AA	AA	NN	AA	AA	AA	AA	AA	AA	AA	AA	AA	AA	AA
Mint05694	G/A	LG0	5694	+	NA	NA	NA	NA	NA	NA	GG	NN	GG	GG	NN	NN	GG	AA	GG	GG	GG	NN	NN	GG	GG	GG	GG	GG	GG	GG	AA	GG	GG	GG	GG	GG	GG	NN	GG	NN	NN	NN	NN	GG	AA	GG	GG	GG	GG
Mint05695	G/T	LG0	5695	+	NA	NA	NA	NA	NA	NA	GG	TT	GG	GG	NN	NN	GG	TT	GG	GT	GG	TT	TT	GG	GG	GT	GG	GG	GG	GG	NN	GG	GG	GG	GT	GG	GG	NN	GT	NN	TT	NN	NN	GG	NN	GG	GG	GG	GG
Mint05706	A/G	LG0	5706	+	NA	NA	NA	NA	NA	NA	NN	AA	AA	AA	NN	AA	AA	NN	AA	AA	NN	AA	NN	AA	AA	NN	NN	NN	NN	AA	AA	AA	NN	AA	NN	AA	AA	AA	AA	NN	AA	NN	NN	AA	AA	AA	AA	AA	AA
Mint05709	G/A	LG0	5709	+	NA	NA	NA	NA	NA	NA	AA	AA	GG	GG	NN	NN	NN	NN	NN	NN	AA	NN	NN	NN	NN	GA	GG	NN	NN	AA	AA	NN	NN	GG	AA	GG	NN	NN	AA	AA	NN	NN	NN	NN	NN	AA	GG	GG	NN
Mint05738	G/A	LG0	5738	+	NA	NA	NA	NA	NA	NA	NN	NN	NN	NN	NN	NN	NN	NN	NN	NN	NN	NN	NN	GG	NN	NN	NN	NN	NN	NN	NN	NN	NN	NN	NN	NN	NN	NN	NN	NN	NN	NN	NN	NN	GG	NN	GG	NN	GG
Mint05740	A/T	LG0	5740	+	NA	NA	NA	NA	NA	NA	TT	TT	NN	NN	NN	NN	NN	TT	TT	TT	TT	TT	NN	AA	NN	TT	TT	NN	NN	TT	TT	NN	TT	NN	TT	NN	NN	NN	TT	NN	NN	TT	NN	NN	AT	TT	AT	NN	AT
Mint05741	A/G	LG0	5741	+	NA	NA	NA	NA	NA	NA	NN	NN	NN	NN	NN	NN	NN	NN	NN	NN	NN	NN	NN	AA	NN	NN	NN	NN	NN	NN	NN	NN	NN	NN	NN	NN	NN	NN	NN	NN	NN	NN	NN	NN	AA	NN	AA	NN	AA
Mint05782	T/C	LG0	5782	+	NA	NA	NA	NA	NA	NA	TT	TT	TT	TT	NN	TT	TT	TT	TT	TT	TT	TT	TT	TT	TT	TT	TT	TT	TT	TT	TT	TT	TT	TT	TT	TT	TT	TT	TT	TT	TT	TT	TT	TT	TT	TT	TT	TT	TT
Mint05783	A/T	LG0	5783	+	NA	NA	NA	NA	NA	NA	AA	AA	AA	AA	NN	AA	AA	AA	AA	AA	AA	AA	AA	AA	AA	AA	AA	AA	AA	AA	AA	AA	AA	AA	AA	AA	AA	AA	AA	AA	AA	AA	AA	AA	AA	AA	AA	AA	AA
Mint05906	G/C	LG0	5906	+	NA	NA	NA	NA	NA	NA	GG	GG	GG	GG	NN	GG	GG	GG	GG	GG	GG	GG	GG	GG	NN	GG	GG	GG	GG	GG	GG	NN	GG	GG	GG	GG	GG	GG	GG	GG	GG	GG	GG	GG	GG	GG	GG	GG	GG
Mint05908	G/A	LG0	5908	+	NA	NA	NA	NA	NA	NA	GG	GG	GG	GG	NN	GG	GG	GG	GG	GG	GA	GG	GG	GG	AA	GA	GG	GA	GG	GG	GG	AA	GA	GG	GG	GG	GG	GG	GG	GG	GG	GG	GG	GG	GG	GG	GG	GG	GG
Mint05964	A/T	LG0	5964	+	NA	NA	NA	NA	NA	NA	AA	TT	NN	NN	NN	NN	NN	AA	TT	TT	NN	NN	TT	NN	NN	NN	AA	NN	NN	NN	NN	AA	AA	AT	AT	AA	TT	NN	AA	NN	AA	AT	AT	NN	NN	NN	NN	NN	NN
Mint05965	C/A	LG0	5965	+	NA	NA	NA	NA	NA	NA	CC	NN	NN	NN	NN	NN	NN	CC	NN	NN	NN	NN	NN	NN	NN	NN	CC	NN	NN	NN	NN	CC	CC	CC	CC	CC	NN	NN	CC	NN	CC	CC	CC	NN	NN	NN	NN	NN	NN
Mint06032	A/G	LG0	6032	+	NA	NA	NA	NA	NA	NA	NN	NN	NN	NN	NN	NN	NN	NN	NN	NN	AA	NN	NN	NN	AA	NN	NN	AA	NN	NN	NN	AA	AA	NN	NN	NN	NN	NN	NN	NN	NN	NN	NN	NN	NN	NN	NN	NN	NN
Mint06033	C/T	LG0	6033	+	NA	NA	NA	NA	NA	NA	NN	NN	NN	NN	NN	NN	NN	NN	NN	NN	TT	NN	NN	NN	TT	CC	NN	TT	NN	NN	NN	TT	TT	NN	NN	NN	NN	NN	NN	NN	NN	NN	NN	NN	NN	NN	NN	NN	NN
Mint06058	G/A	LG0	6058	+	NA	NA	NA	NA	NA	NA	GG	AA	GG	AA	AA	NN	GA	GG	GG	GA	GA	AA	GA	GA	GA	GG	GA	GG	GA	AA	GG	AA	AA	AA	AA	AA	AA	AA	AA	AA	AA	AA	AA	GA	AA	GG	AA	GG	AA
Mint06059	C/T	LG0	6059	+	NA	NA	NA	NA	NA	NA	CC	NN	CC	NN	NN	NN	CC	CT	CC	CC	CC	NN	CC	CC	CC	CC	CC	CC	CC	NN	CC	NN	NN	NN	TT	TT	TT	NN	TT	NN	TT	TT	NN	CC	NN	CC	CC	CC	NN
Mint06167	A/G	LG0	6167	+	NA	NA	NA	NA	NA	NA	NN	NN	NN	NN	NN	NN	NN	NN	NN	NN	NN	NN	NN	AA	NN	NN	NN	NN	NN	NN	NN	NN	NN	NN	NN	NN	NN	NN	NN	NN	NN	NN	NN	NN	NN	NN	NN	NN	NN
Mint06168	C/T	LG0	6168	+	NA	NA	NA	NA	NA	NA	NN	NN	NN	NN	NN	NN	NN	NN	NN	NN	NN	NN	NN	CC	NN	NN	NN	TT	NN	NN	TT	TT	NN	NN	NN	NN	NN	NN	NN	NN	NN	NN	NN	NN	NN	NN	NN	NN	NN
Mint06224	G/T	LG0	6224	+	NA	NA	NA	NA	NA	NA	GG	NN	NN	NN	NN	NN	NN	NN	GG	GG	NN	GG	NN	NN	NN	NN	NN	NN	GG	GG	GG	NN	NN	GG	NN	GG	NN	NN	NN	NN	NN	GG	NN	NN	GG	GG	NN	GG	GG
Mint06225	A/G	LG0	6225	+	NA	NA	NA	NA	NA	NA	AA	NN	NN	NN	NN	NN	NN	NN	AA	AA	NN	AA	NN	NN	NN	NN	NN	GG	AA	AA	AA	GG	GG	AA	NN	AA	NN	NN	NN	NN	NN	AA	NN	NN	AA	AA	NN	AA	AA
Mint06266	G/A	LG0	6266	+	NA	NA	NA	NA	NA	NA	GG	GG	GG	NN	NN	NN	GG	GG	GG	NN	GG	NN	NN	NN	NN	GG	GG	GG	NN	GG	GG	GG	NN	NN	NN	GG	GG	GG	GG	GG	GG	NN	NN	GG	NN	NN	GG	NN	NN
Mint06267	G/T	LG0	6267	+	NA	NA	NA	NA	NA	NA	NN	GG	NN	NN	NN	NN	NN	NN	GG	GG	NN	NN	NN	NN	NN	NN	GG	GG	GG	NN	GG	GG	NN	NN	GG	NN	NN	NN	GG	GG	NN	GG	NN	NN	NN	GG	NN	NN	NN
Mint06296	T/A	LG0	6296	+	NA	NA	NA	NA	NA	NA	TT	TT	TT	TT	NN	NN	TT	TT	NN	TT	TT	TT	NN	TT	NN	TT	TT	TT	TT	TT	TT	TT	TT	TT	TT	TT	TT	TT	TT	TT	TT	TT	NN	TT	TT	TT	TT	NN	NN
Mint06299	T/C	LG0	6299	+	NA	NA	NA	NA	NA	NA	NN	CC	NN	NN	NN	NN	NN	NN	NN	NN	NN	NN	NN	NN	NN	NN	CC	NN	NN	NN	NN	NN	NN	NN	CC	NN	NN	NN	NN	NN	NN	CC	NN	NN	TT	NN	NN	TT	NN
Mint06303	C/T	LG0	6303	+	NA	NA	NA	NA	NA	NA	CC	CC	CC	CC	CC	CC	CC	NN	NN	NN	NN	NN	NN	CC	CC	NN	CC	NN	NN	NN	NN	NN	NN	CC	CC	CC	NN	NN	CC	CC	CC	CC	CC	NN	NN	NN	NN	NN	NN
Mint06398	C/T	LG0	6398	+	NA	NA	NA	NA	NA	NA	TT	CC	NN	NN	NN	NN	NN	NN	NN	NN	NN	NN	NN	CC	NN	TT	NN	NN	NN	NN	NN	TT	NN	CC	NN	CC	CC	CC	NN	CC	CC	NN	CC	NN	CC	NN	CC	CC	NN
Mint06412	A/G	LG0	6412	+	NA	NA	NA	NA	NA	NA	GG	AA	GG	GG	NN	NN	GG	GG	NN	AA	AG	NN	AG	GG	GG	GG	GG	GG	GG	GG	GG	GG	GG	AG	GG	AG	GG	AG	GG	GG	GG	AG	NN	GG	GG	AG	GG	GG	GG
Mint06423	C/T	LG0	6423	+	NA	NA	NA	NA	NA	NA	NN	CC	CC	CC	NN	NN	CC	NN	NN	NN	NN	CC	NN	CC	NN	CC	NN	NN	NN	CC	NN	CC	CC	CC	NN	CC	NN	CC	CC	NN	CC	CC	NN	CC	NN	NN	NN	NN	NN
Mint06449	T/A	LG0	6449	+	NA	NA	NA	NA	NA	NA	AA	TT	TT	TT	NN	TT	TT	TA	TT	TT	TT	NN	NN	TT	TT	TT	NN	TA	TT	TA	TT	TT	AA	TT	TT	TT	TT	TT	TT	TT	TT	TT	TT	TT	TT	TT	TT	TA	TA
Mint06450	C/G	LG0	6450	+	NA	NA	NA	NA	NA	NA	NN	CC	CC	CC	NN	CC	CC	CC	CC	CC	CC	NN	NN	CC	CC	CC	NN	CC	CC	CC	CC	CC	NN	CC	CC	CC	CC	CC	CC	CC	CC	CC	CC	CC	CC	CC	CC	CC	CC
Mint06451	G/C	LG0	6451	+	NA	NA	NA	NA	NA	NA	NN	GG	GG	GG	NN	GG	GG	GG	GG	GG	GG	NN	NN	GG	GG	GG	NN	GG	GG	GG	GG	GG	NN	GG	GG	GG	GG	GG	GG	GG	GG	GG	GG	GG	GG	GG	GG	GC	GC
Mint06457	T/C	LG0	6457	+	NA	NA	NA	NA	NA	NA	TT	NN	TT	TT	NN	TT	TT	NN	TT	NN	TT	TT	TT	TT	NN	NN	TT	NN	TT	TT	TT	NN	TT	NN	NN	NN	NN	NN	NN	NN	NN	NN	NN	TT	TT	NN	TT	NN	NN
Mint06458	T/C	LG0	6458	+	NA	NA	NA	NA	NA	NA	NN	CC	NN	NN	NN	NN	NN	CC	CC	CC	NN	NN	NN	NN	CC	CC	NN	TT	TT	TT	TT	TT	TT	CC	CC	NN	NN	NN	CC	NN	CC	NN	NN	NN	TT	CC	NN	NN	NN
Mint06482	C/T	LG0	6482	+	NA	NA	NA	NA	NA	NA	NN	NN	NN	NN	NN	CC	NN	NN	CC	CC	CC	NN	NN	CC	NN	NN	CC	NN	NN	NN	NN	CC	NN	CC	CC	NN	NN	CC	CC	NN	CC	CC	NN	CC	NN	NN	NN	NN	NN
Mint06534	A/T	LG0	6534	+	NA	NA	NA	NA	NA	NA	NN	NN	NN	AA	NN	NN	NN	NN	NN	AA	AA	AA	NN	NN	NN	NN	AA	NN	AA	NN	NN	AA	AA	NN	NN	NN	NN	AA	AA	AA	NN	NN	NN	AA	NN	NN	AA	NN	NN
Mint06535	T/A	LG0	6535	+	NA	NA	NA	NA	NA	NA	NN	AA	AA	AA	NN	NN	AA	NN	NN	NN	NN	NN	NN	AA	NN	AA	NN	AA	NN	AA	NN	NN	NN	NN	AA	AA	NN	AA	AA	NN	AA	NN	NN	AA	AA	NN	NN	NN	NN
Mint06549	A/C	LG0	6549	+	NA	NA	NA	NA	NA	NA	CC	AC	NN	AA	NN	NN	AA	AA	AA	AC	AA	AA	CC	AA	AA	AC	AA	NN	NN	NN	AA	AA	NN	AA	CC	CC	NN	AC	AA	AC	AA	AC	CC	AA	AC	CC	AC	AA	NN
Mint06550	G/A	LG0	6550	+	NA	NA	NA	NA	NA	NA	NN	GG	NN	GG	NN	NN	GG	GG	GG	GG	GG	GG	NN	GG	GG	GG	GG	NN	NN	NN	GG	GG	NN	GG	NN	NN	NN	GG	GG	GG	GG	GG	NN	GG	GG	NN	GG	GG	NN
Mint06581	G/A	LG0	6581	+	NA	NA	NA	NA	NA	NA	NN	GG	GG	GG	NN	NN	GG	NN	GG	NN	GG	NN	GG	GG	GG	NN	NN	GG	NN	NN	GG	GG	GG	GG	NN	GG	GG	NN	NN	NN	NN	GG	NN	GG	NN	GG	GG	NN	NN
Mint06607	G/A	LG0	6607	+	NA	NA	NA	NA	NA	NA	NN	NN	NN	NN	NN	GG	NN	NN	GG	NN	GG	GG	GG	GG	NN	NN	NN	NN	GG	GG	GG	NN	GG	NN	NN	NN	NN	NN	NN	NN	NN	NN	NN	GG	GG	NN	NN	GG	NN
Mint06608	A/C	LG0	6608	+	NA	NA	NA	NA	NA	NA	AA	NN	NN	NN	NN	NN	NN	NN	NN	NN	NN	NN	NN	NN	NN	NN	NN	NN	NN	CC	NN	NN	NN	NN	NN	NN	NN	NN	NN	NN	NN	NN	NN	NN	NN	NN	NN	NN	NN
Mint06609	T/C	LG0	6609	+	NA	NA	NA	NA	NA	NA	NN	NN	NN	NN	NN	NN	NN	NN	NN	NN	NN	NN	NN	NN	NN	NN	NN	NN	NN	TT	NN	NN	NN	NN	NN	NN	NN	NN	NN	NN	NN	NN	NN	NN	NN	NN	NN	NN	NN
Mint06620	G/T	LG0	6620	+	NA	NA	NA	NA	NA	NA	NN	NN	NN	NN	NN	NN	NN	GG	GG	NN	GG	GG	GG	NN	GG	NN	NN	NN	NN	NN	NN	NN	NN	NN	NN	NN	NN	NN	NN	NN	NN	NN	NN	NN	NN	GG	NN	NN	NN
Mint06621	C/T	LG0	6621	+	NA	NA	NA	NA	NA	NA	NN	NN	NN	NN	NN	NN	NN	TT	TT	NN	TT	TT	TT	NN	TT	NN	NN	NN	NN	NN	NN	NN	NN	NN	CC	NN	CC	CC	CC	NN	CC	NN	CC	NN	NN	TT	NN	NN	NN
Mint06624	A/G	LG0	6624	+	NA	NA	NA	NA	NA	NA	NN	NN	AA	AA	AA	AA	AA	NN	AA	AA	AA	NN	AA	AA	NN	AA	AA	AA	AA	NN	AA	NN	NN	AA	AA	AA	AA	NN	AA	NN	NN	NN	AA	AA	NN	NN	NN	NN	NN
Mint06626	T/C	LG0	6626	+	NA	NA	NA	NA	NA	NA	CC	CC	CC	CC	CC	CC	CC	TC	CC	CC	CC	CC	CC	CC	CC	CC	CC	TC	CC	CC	TC	CC	CC	CC	CC	CC	CC	CC	CC	CC	CC	CC	CC	CC	TC	TC	TC	TC	CC
Mint06632	A/C	LG0	6632	+	NA	NA	NA	NA	NA	NA	AA	AA	NN	CC	NN	NN	NN	AA	AA	AA	AA	AA	AA	NN	AA	AA	AA	NN	AA	AA	AA	NN	AA	AA	AA	AC	CC	AC	AA	CC	NN	AC	NN	NN	AC	AA	AC	AC	AC
Mint06633	C/G	LG0	6633	+	NA	NA	NA	NA	NA	NA	CC	CC	NN	NN	NN	NN	NN	CG	CC	CC	CC	CC	CC	NN	CG	CC	CC	NN	CG	CC	CC	NN	CC	CG	CG	CC	NN	CC	CG	NN	GG	CC	GG	NN	CC	CC	CC	CC	CC
Mint06645	T/G	LG0	6645	+	NA	NA	NA	NA	NA	NA	GG	TG	TG	TG	TT	TT	TG	GG	TG	GG	GG	TG	GG	TT	GG	GG	GG	GG	TG	GG	GG	TG	GG	GG	TT	GG	TG	GG	TT	TT	GG	GG	GG	TG	GG	GG	GG	GG	GG
Mint06646	G/A	LG0	6646	+	NA	NA	NA	NA	NA	NA	GG	GG	GG	GG	AA	NN	GG	GG	GG	GG	GG	GG	GG	AA	GG	GA	GG	GA	GA	GA	GG	GG	GA	GG	AA	GG	GG	GG	AA	AA	GG	GA	GG	GG	GG	GG	GA	GA	GA
Mint06647	A/G	LG0	6647	+	NA	NA	NA	NA	NA	NA	GG	AA	AA	AA	AA	AA	AA	GG	AA	NN	NN	AA	NN	AA	NN	NN	GG	NN	AA	NN	GG	AA	NN	NN	AA	GG	AA	NN	AA	AA	NN	NN	NN	AA	NN	NN	NN	NN	NN
Mint06648	A/T	LG0	6648	+	NA	NA	NA	NA	NA	NA	TT	TT	TT	TT	NN	NN	TT	TT	TT	TT	TT	TT	TT	NN	TT	TT	TT	TT	TT	TT	TT	TT	TT	TT	NN	TT	TT	TT	NN	NN	TT	TT	TT	TT	TT	TT	TT	TT	TT
Mint06651	T/G	LG0	6651	+	NA	NA	NA	NA	NA	NA	TG	TT	TT	TT	TT	TG	TG	GG	TG	TG	TT	TG	GG	TT	TT	TG	GG	TT	GG	TG	TT	GG	TG	TG	TG	TG	TG	TG	TG	TG	TG	TG	TG	TG	TT	TT	TT	TT	TT
Mint06652	G/T	LG0	6652	+	NA	NA	NA	NA	NA	NA	GG	NN	NN	NN	NN	GG	GG	GG	GG	GG	NN	GG	GG	NN	NN	GG	GG	TT	GG	GG	NN	GG	GG	GG	GG	GG	GG	GG	GG	GG	GG	GG	GG	GG	NN	NN	NN	GT	NN
Mint06656	G/A	LG0	6656	+	NA	NA	NA	NA	NA	NA	GA	GG	GG	GG	GG	GG	GG	GA	GG	GG	GA	GA	GA	GG	GG	GG	GG	GG	GA	GG	GG	GG	GG	GG	GG	GA	GA	GA	GG	GA	GG	GA	GG	GG	GG	GG	GG	GG	GG
Mint06657	A/C	LG0	6657	+	NA	NA	NA	NA	NA	NA	NN	AA	AA	AA	AA	AA	AA	NN	AA	NN	AA	AA	AA	AA	NN	CC	AA	AA	NN	NN	AA	NN	AA	NN	NN	NN	AA	NN	NN	NN	AA	AA	AA	AA	NN	NN	NN	NN	NN
Mint06658	A/G	LG0	6658	+	NA	NA	NA	NA	NA	NA	GG	AA	AA	AA	AG	AG	AA	GG	AG	GG	AA	AG	AG	AG	GG	GG	AA	AA	GG	GG	AA	GG	AA	NN	NN	NN	AA	NN	NN	NN	AA	AA	AA	AG	GG	NN	NN	NN	NN
Mint06661	C/G	LG0	6661	+	NA	NA	NA	NA	NA	NA	GG	CC	CC	NN	CC	CC	CC	CC	GG	GG	GG	GG	CC	GG	CG	GG	CG	CC	GG	CC	CC	GG	GG	CC	NN	CC	CC	CC	NN	NN	NN	CC	NN	CG	GG	CG	CC	CG	CC
Mint06664	A/C	LG0	6664	+	NA	NA	NA	NA	NA	NA	CC	NN	CC	CC	CC	CC	CC	CC	CC	CC	CC	NN	CC	NN	CC	NN	CC	CC	NN	NN	CC	CC	NN	CC	CC	CC	CC	CC	CC	CC	CC	CC	CC	CC	CC	CC	CC	CC	CC
Mint06676	A/C	LG0	6676	+	NA	NA	NA	NA	NA	NA	AA	NN	NN	NN	AA	NN	NN	CC	NN	AA	AA	AA	AA	AA	AA	AA	AA	CC	AA	AA	NN	AC	NN	NN	AA	AA	NN	AA	AA	NN	NN	NN	NN	AA	NN	NN	NN	NN	NN
Mint06677	T/A	LG0	6677	+	NA	NA	NA	NA	NA	NA	NN	AA	AA	NN	AA	AA	NN	TA	AA	AA	NN	AA	NN	NN	AA	NN	AA	TT	NN	NN	NN	TA	NN	NN	NN	AA	AA	NN	NN	AA	AA	NN	AA	NN	AA	NN	NN	NN	NN
Mint06678	G/A	LG0	6678	+	NA	NA	NA	NA	NA	NA	NN	NN	NN	AA	AA	AA	AA	GG	NN	NN	NN	AA	NN	AA	NN	NN	AA	GA	AA	AA	AA	GG	AA	NN	NN	NN	NN	NN	NN	NN	AA	NN	AA	AA	NN	AA	NN	NN	AA
Mint06683	G/A	LG0	6683	+	NA	NA	NA	NA	NA	NA	NN	GG	NN	NN	NN	NN	NN	NN	NN	NN	NN	NN	NN	NN	NN	GG	NN	NN	NN	NN	NN	NN	NN	GG	NN	NN	GG	NN	GG	GG	GG	GG	NN	NN	NN	NN	NN	NN	NN
Mint06721	A/C	LG0	6721	+	NA	NA	NA	NA	NA	NA	AA	AC	NN	CC	NN	NN	CC	NN	CC	AC	NN	NN	AA	CC	AC	AC	CC	NN	NN	NN	CC	CC	NN	AC	AA	AA	NN	CC	CC	AC	CC	AA	AA	CC	AC	AA	AC	CC	CC
Mint06762	G/A	LG0	6762	+	NA	NA	NA	NA	NA	NA	NN	GG	GG	GG	NN	NN	NN	NN	GG	GG	GG	GG	NN	NN	NN	GG	GG	GG	GG	GG	GG	GG	GG	GG	GG	GG	NN	GG	GG	NN	GG	GG	NN	GG	NN	NN	NN	NN	NN
Mint06792	A/G	LG0	6792	+	NA	NA	NA	NA	NA	NA	AA	AA	AA	AA	AA	AA	AA	AG	AG	AA	AA	AG	AA	AA	GG	NN	AA	AA	AA	AA	AA	AA	AA	AA	AA	AA	AA	AA	AA	AA	AA	AA	AA	AA	AA	AA	AA	AA	AA
Mint06793	T/A	LG0	6793	+	NA	NA	NA	NA	NA	NA	TT	TT	TA	TT	TA	TT	TT	TT	TT	TT	TT	TT	TT	TA	NN	AA	TT	TT	TT	TT	TT	TT	TT	TT	TA	TA	TT	TT	TA	TA	TT	TA	TT	TT	TT	TT	TA	TA	TT
Mint06794	T/C	LG0	6794	+	NA	NA	NA	NA	NA	NA	TT	TT	TT	TC	TT	TT	TC	TC	TC	TT	TC	TC	TC	TT	CC	CC	TC	TC	TT	TC	TC	TC	TC	TC	TT	TT	TC	TC	TT	TT	TC	TT	TC	TC	TC	TT	TT	TT	TC
Mint06811	T/C	LG0	6811	+	NA	NA	NA	NA	NA	NA	NN	TT	TT	TT	NN	NN	TT	NN	NN	TT	TT	TT	NN	TT	NN	TT	NN	TT	NN	TT	TT	NN	TT	TT	TT	TT	NN	TT	TT	TT	TT	TT	NN	TT	TT	TT	NN	NN	NN
Mint06812	C/T	LG0	6812	+	NA	NA	NA	NA	NA	NA	NN	CC	CC	CC	NN	NN	CC	NN	NN	CC	CC	CC	NN	CC	NN	CC	NN	CC	NN	CC	CC	NN	CC	CC	CC	CC	NN	CC	CC	CC	CC	CC	NN	CC	CC	CC	NN	NN	NN
Mint06813	A/T	LG0	6813	+	NA	NA	NA	NA	NA	NA	NN	AA	AA	AA	NN	NN	AA	NN	NN	AA	AA	AA	NN	AA	NN	AA	NN	AA	NN	AA	AA	NN	AA	AA	AA	AA	NN	AA	AA	AA	AA	AA	NN	AA	AA	AA	NN	NN	NN
Mint06868	G/A	LG0	6868	+	NA	NA	NA	NA	NA	NA	AA	NN	NN	NN	NN	NN	NN	NN	AA	AA	AA	AA	AA	NN	NN	AA	NN	AA	NN	AA	AA	AA	NN	NN	NN	NN	NN	NN	NN	NN	NN	NN	NN	NN	NN	AA	AA	NN	AA
Mint06871	G/A	LG0	6871	+	NA	NA	NA	NA	NA	NA	NN	GG	GG	GG	NN	NN	GG	NN	GG	NN	GG	NN	NN	GG	NN	NN	NN	NN	NN	NN	GG	GG	GG	NN	GG	NN	GG	GG	NN	NN	NN	NN	NN	GG	NN	NN	NN	NN	NN
Mint06872	C/A	LG0	6872	+	NA	NA	NA	NA	NA	NA	NN	CC	CC	CC	NN	NN	CC	NN	CC	NN	CC	NN	NN	CC	NN	NN	NN	NN	NN	NN	CC	CC	CC	NN	CC	NN	CC	CC	NN	NN	NN	NN	NN	CC	NN	NN	NN	NN	NN
Mint06894	A/C	LG0	6894	+	NA	NA	NA	NA	NA	NA	AA	AC	AA	AA	NN	NN	AA	CC	CC	AC	AA	AC	NN	AA	NN	AA	AA	AA	AA	AA	AA	AA	AA	AA	AC	AA	NN	AA	AA	CC	AA	AC	NN	AA	AA	CC	AA	NN	NN
Mint06896	G/T	LG0	6896	+	NA	NA	NA	NA	NA	NA	NN	GG	GG	GG	GG	GG	GG	GG	GG	NN	NN	GG	GG	GG	GG	GG	GG	NN	NN	NN	NN	GT	GT	NN	NN	GG	NN	GG	GG	GG	GG	NN	NN	GG	NN	NN	NN	NN	NN
Mint06900	A/T	LG0	6900	+	NA	NA	NA	NA	NA	NA	NN	NN	NN	NN	AA	AA	AA	NN	NN	AA	AA	NN	NN	AA	NN	AA	AA	AA	AA	AA	AA	NN	NN	NN	NN	NN	NN	NN	NN	NN	NN	NN	NN	AA	AA	NN	AA	AA	AA
Mint06917	G/C	LG0	6917	+	NA	NA	NA	NA	NA	NA	GG	GG	GC	GG	NN	GC	GG	GG	CC	CC	GG	CC	GG	GC	GC	GG	GG	GC	CC	GC	GG	GG	CC	CC	GC	CC	GG	GG	GC	GG	GG	GC	GG	GC	GG	GG	GG	GG	GG
Mint06918	T/A	LG0	6918	+	NA	NA	NA	NA	NA	NA	TT	TT	TT	TT	NN	TT	TT	TT	NN	NN	TT	NN	TT	TT	TT	TT	TT	TT	NN	TT	TT	TT	NN	NN	TT	NN	TT	TT	TT	TT	TT	TT	TT	TT	TT	TT	TT	TT	TT
Mint06968	C/T	LG0	6968	+	NA	NA	NA	NA	NA	NA	NN	CC	CC	CC	NN	NN	NN	NN	NN	NN	NN	NN	NN	NN	NN	NN	NN	NN	NN	CC	NN	NN	CC	CC	NN	NN	CC	NN	CC	CC	NN	CC	NN	CC	NN	NN	NN	NN	NN
Mint06992	C/T	LG0	6992	+	NA	NA	NA	NA	NA	NA	CC	CC	NN	NN	NN	NN	NN	CC	CC	CC	CC	CC	CC	CC	CC	CC	NN	NN	NN	NN	NN	NN	NN	NN	CC	CC	NN	NN	NN	CC	CC	CC	CC	NN	CC	CC	CC	CC	CC
Mint06993	G/T	LG0	6993	+	NA	NA	NA	NA	NA	NA	GG	GG	NN	NN	NN	NN	NN	GG	GG	GG	GG	GG	GG	GG	GG	GG	NN	NN	NN	NN	NN	NN	NN	NN	GG	GG	NN	NN	NN	GG	GG	GG	GG	NN	GG	GG	GG	GG	GG
Mint06994	A/G	LG0	6994	+	NA	NA	NA	NA	NA	NA	AA	AA	NN	NN	NN	NN	NN	AA	AA	AA	AA	AA	AA	AA	AA	AA	NN	NN	NN	NN	NN	NN	NN	NN	AA	AA	NN	NN	NN	AA	AA	AA	AA	NN	AA	AA	AA	AA	AA
Mint06995	A/C	LG0	6995	+	NA	NA	NA	NA	NA	NA	AA	AA	NN	NN	NN	NN	NN	AA	AA	AA	AA	AA	AA	AA	AA	AA	NN	NN	NN	NN	NN	NN	NN	NN	AA	AA	NN	NN	NN	AA	AA	AA	AA	NN	AA	AA	AA	AA	AA
Mint07090	A/G	LG0	7090	+	NA	NA	NA	NA	NA	NA	NN	NN	AA	AA	NN	NN	NN	NN	NN	NN	AA	NN	NN	AA	AA	AA	NN	AA	NN	AA	AA	NN	AA	NN	NN	NN	NN	NN	NN	NN	NN	NN	NN	AA	AA	NN	NN	AA	AA
Mint07108	G/A	LG0	7108	+	NA	NA	NA	NA	NA	NA	NN	AA	NN	AA	NN	NN	NN	NN	NN	GG	GG	GG	NN	AA	NN	NN	NN	NN	NN	NN	NN	NN	NN	NN	AA	NN	AA	NN	AA	NN	AA	NN	NN	NN	NN	NN	AA	NN	NN
Mint07195	C/T	LG0	7195	+	NA	NA	NA	NA	NA	NA	NN	NN	NN	NN	NN	NN	NN	NN	NN	NN	NN	NN	NN	NN	NN	NN	NN	CC	NN	CC	CC	NN	NN	NN	NN	NN	NN	NN	NN	NN	NN	NN	NN	NN	NN	NN	NN	NN	NN
Mint07284	G/A	LG0	7284	+	NA	NA	NA	NA	NA	NA	AA	GA	GG	NN	NN	NN	NN	AA	NN	NN	GG	GG	NN	GG	NN	NN	GA	GG	GG	GG	GG	GG	GG	GG	GG	GA	NN	GG	GG	GG	GA	GG	NN	GG	NN	GG	GG	NN	NN
Mint07285	T/G	LG0	7285	+	NA	NA	NA	NA	NA	NA	NN	TT	TT	GG	NN	NN	NN	NN	NN	NN	TT	TT	NN	TT	NN	NN	TT	TT	TT	TT	TT	TT	TT	TT	TT	TT	NN	TT	TT	TT	TT	TT	NN	TT	NN	TT	TT	NN	NN
Mint07362	A/G	LG0	7362	+	NA	NA	NA	NA	NA	NA	NN	AA	NN	NN	NN	NN	NN	AA	NN	NN	AA	NN	NN	NN	NN	NN	NN	NN	NN	NN	NN	NN	NN	NN	AA	NN	NN	NN	NN	NN	NN	AA	NN	NN	NN	NN	NN	NN	NN
Mint07403	A/G	LG0	7403	+	NA	NA	NA	NA	NA	NA	NN	AA	NN	NN	NN	NN	NN	NN	AA	AA	AA	AA	NN	NN	NN	AA	NN	AA	AA	NN	AA	AA	AA	AA	AA	NN	NN	NN	AA	AA	NN	NN	NN	NN	NN	AA	NN	NN	NN
Mint07404	T/C	LG0	7404	+	NA	NA	NA	NA	NA	NA	NN	TT	NN	NN	NN	NN	NN	NN	TT	TT	TT	TT	NN	NN	NN	TT	NN	TT	TT	NN	TT	TT	TT	TT	TT	NN	NN	NN	TT	TT	NN	NN	NN	NN	NN	TT	NN	NN	NN
Mint07447	A/G	LG0	7447	+	NA	NA	NA	NA	NA	NA	NN	NN	NN	NN	NN	NN	NN	NN	AA	AA	AA	AA	AA	NN	AA	NN	NN	NN	NN	NN	AA	NN	AA	NN	NN	NN	NN	NN	NN	NN	NN	NN	NN	NN	NN	AA	NN	NN	NN
Mint07448	C/T	LG0	7448	+	NA	NA	NA	NA	NA	NA	NN	NN	NN	NN	NN	NN	NN	NN	CC	CC	CC	CC	CC	NN	CC	NN	NN	NN	NN	NN	CC	NN	CC	NN	NN	NN	NN	NN	NN	NN	NN	NN	NN	NN	NN	CC	NN	NN	NN
Mint07453	G/A	LG0	7453	+	NA	NA	NA	NA	NA	NA	AA	GA	NN	AA	NN	NN	NN	NN	NN	NN	AA	GA	NN	GG	NN	GG	AA	AA	GG	GG	AA	GG	AA	AA	GA	AA	NN	AA	GA	AA	GA	AA	NN	GA	AA	AA	GA	NN	NN
Mint07477	T/A	LG0	7477	+	NA	NA	NA	NA	NA	NA	TT	NN	TT	TT	NN	NN	NN	NN	TT	NN	TT	NN	NN	NN	NN	NN	NN	NN	NN	NN	TT	TT	TT	NN	NN	NN	NN	NN	NN	NN	NN	NN	NN	TT	TT	TT	TT	NN	NN
Mint07486	C/G	LG0	7486	+	NA	NA	NA	NA	NA	NA	GG	GG	NN	GG	NN	NN	NN	GG	CC	GG	GG	GG	GG	GG	CC	GG	GG	GG	GG	GG	GG	GG	GG	GG	GG	GG	GG	GG	GG	GG	GG	GG	GG	GG	GG	GG	GG	NN	GG
Mint07530	C/T	LG0	7530	+	NA	NA	NA	NA	NA	NA	NN	NN	NN	NN	CC	NN	NN	NN	NN	CC	CC	NN	NN	NN	CC	NN	NN	NN	CC	NN	NN	NN	CC	NN	NN	NN	NN	NN	NN	NN	NN	NN	NN	CC	CC	NN	CC	CC	CC
Mint07533	G/A	LG0	7533	+	NA	NA	NA	NA	NA	NA	AA	AA	AA	AA	AA	AA	AA	NN	NN	NN	AA	AA	AA	AA	NN	NN	NN	AA	NN	AA	NN	NN	NN	AA	NN	AA	AA	AA	AA	NN	AA	NN	NN	AA	AA	NN	NN	NN	AA
Mint07537	C/G	LG0	7537	+	NA	NA	NA	NA	NA	NA	CC	NN	CC	NN	NN	CC	CC	CC	CC	CC	CC	CC	CC	CC	CC	CC	CG	CC	CC	CC	CC	CC	CC	CC	CC	CC	NN	NN	CC	NN	CC	NN	CC	CC	NN	CC	NN	CC	NN
Mint07541	G/A	LG0	7541	+	NA	NA	NA	NA	NA	NA	GG	GG	GG	GG	GG	GG	GG	GG	GG	GG	GG	GG	GG	GG	GG	GG	GG	GG	GG	GG	GG	GG	GG	GG	GG	GG	GG	GG	GG	GG	GG	GG	GG	GG	GG	GG	GG	GA	GG
Mint07542	C/A	LG0	7542	+	NA	NA	NA	NA	NA	NA	CC	CC	CC	CC	CC	CC	CC	CC	CC	CC	CC	CC	CC	CC	CC	CC	CC	CC	CC	CC	CC	CC	CC	CC	CC	CC	CC	CC	CC	CC	CC	CC	CC	CC	CC	CC	CC	CC	CC
Mint07544	T/G	LG0	7544	+	NA	NA	NA	NA	NA	NA	NN	TT	NN	NN	NN	NN	NN	TT	TT	NN	TT	NN	NN	NN	TT	NN	NN	NN	NN	NN	NN	NN	NN	TT	TT	NN	NN	NN	TT	NN	TT	NN	TT	NN	NN	TT	NN	NN	TT
Mint07545	C/T	LG0	7545	+	NA	NA	NA	NA	NA	NA	CC	TT	CC	CC	CC	CC	CC	CT	TT	CC	TT	CC	CC	CC	TT	CC	CC	NN	NN	CC	CC	CC	CC	TT	TT	CC	NN	NN	TT	CC	CT	CC	TT	CC	CC	CT	CC	CC	CC
Mint07546	G/T	LG0	7546	+	NA	NA	NA	NA	NA	NA	GG	NN	GG	GG	GG	GG	GG	GG	NN	GG	NN	GG	GG	GG	NN	GG	GG	TT	TT	GT	GG	GG	GT	NN	NN	GG	NN	NN	NN	GG	GG	GG	NN	GG	GG	GG	GG	GG	GG
Mint07563	G/A	LG0	7563	+	NA	NA	NA	NA	NA	NA	GG	GG	GG	GG	GG	GG	GG	GG	GG	GG	GG	GG	GG	GG	GG	GG	GG	GG	GG	GG	GG	GG	GG	GG	GG	GG	GG	GG	GG	GG	GG	GG	GG	GG	GG	GG	GG	GG	GG
Mint07579	A/G	LG0	7579	+	NA	NA	NA	NA	NA	NA	AG	GG	AG	GG	AG	GG	GG	AG	GG	AA	AA	AA	GG	AA	GG	AA	AA	AA	AA	AA	AA	AA	AA	AA	GG	GG	GG	GG	GG	AA	AG	GG	AA	AA	AA	AA	AA	AA	AA
Mint07582	G/A	LG0	7582	+	NA	NA	NA	NA	NA	NA	GG	GG	AA	NN	AA	NN	AA	GA	GG	GA	GG	GG	GA	GG	GA	GG	GA	GA	GA	GA	GG	GA	NN	AA	GA	AA	AA	AA	GA	AA	GA	AA	AA	AA	NN	GG	AA	NN	NN
Mint07583	A/G	LG0	7583	+	NA	NA	NA	NA	NA	NA	AA	NN	AA	NN	AA	NN	AA	AA	GG	AA	NN	NN	AA	NN	AA	NN	AA	AA	AG	AA	AA	AA	NN	AA	AA	AA	AA	AA	AA	AA	AA	AA	AA	AA	NN	NN	AA	NN	NN
Mint07593	T/G	LG0	7593	+	NA	NA	NA	NA	NA	NA	GG	GG	GG	NN	GG	GG	NN	GG	NN	GG	NN	GG	GG	NN	GG	NN	GG	GG	NN	GG	NN	NN	NN	GG	NN	GG	GG	NN	GG	GG	GG	GG	GG	GG	GG	GG	NN	GG	GG
Mint07594	T/G	LG0	7594	+	NA	NA	NA	NA	NA	NA	TT	TT	TT	NN	TT	TT	NN	TT	NN	TT	NN	TT	TT	NN	TT	NN	TT	TT	NN	TT	NN	NN	NN	TT	NN	TT	TT	NN	TT	TT	TT	TT	TT	TT	TT	TT	NN	TT	TT
Mint07595	A/G	LG0	7595	+	NA	NA	NA	NA	NA	NA	GG	GG	GG	NN	GG	GG	NN	GG	NN	GG	NN	GG	GG	NN	GG	NN	GG	GG	NN	GG	NN	NN	NN	GG	NN	GG	GG	NN	GG	GG	GG	GG	GG	GG	GG	GG	NN	GG	GG
Mint07596	A/G	LG0	7596	+	NA	NA	NA	NA	NA	NA	NN	GG	GG	GG	GG	GG	GG	GG	GG	GG	GG	GG	GG	GG	GG	GG	GG	NN	AA	NN	NN	AA	NN	GG	GG	GG	GG	GG	GG	GG	GG	GG	GG	NN	GG	GG	AG	GG	AG
Mint07597	T/G	LG0	7597	+	NA	NA	NA	NA	NA	NA	TT	TG	TT	TT	TT	TT	TT	TG	TG	TT	TT	TG	TT	TT	TG	TT	TT	TT	TT	TT	TT	TT	TT	TG	TT	TG	TG	TT	TG	TG	TT	TG	TG	TT	TT	TT	TT	TT	TT
Mint07598	T/G	LG0	7598	+	NA	NA	NA	NA	NA	NA	TT	NN	NN	NN	NN	NN	NN	NN	NN	NN	NN	NN	NN	NN	NN	GG	NN	TT	NN	NN	TT	NN	GG	GG	NN	NN	NN	NN	NN	NN	NN	NN	NN	NN	NN	TT	TT	TT	NN
Mint07599	G/A	LG0	7599	+	NA	NA	NA	NA	NA	NA	GG	GG	NN	NN	NN	NN	NN	NN	GG	GG	NN	GG	NN	GG	NN	AA	NN	GG	GG	GG	GG	GG	GG	GG	GG	GG	GG	NN	NN	GG	GG	GG	GG	NN	NN	GG	GG	GG	NN
Mint07607	T/A	LG0	7607	+	NA	NA	NA	NA	NA	NA	TT	TT	TT	TT	NN	NN	TT	TT	TT	TT	TT	TT	TT	TT	NN	TT	TT	TT	TT	TT	TT	TT	TT	TT	TT	TT	TT	TT	TT	TT	TT	TT	NN	TT	TT	TT	TT	TT	TT
Mint07718	G/A	LG0	7718	+	NA	NA	NA	NA	NA	NA	NN	NN	NN	NN	NN	NN	NN	GG	NN	NN	NN	NN	NN	GG	NN	NN	NN	NN	NN	GG	NN	NN	GG	NN	AA	NN	NN	NN	NN	NN	NN	NN	NN	NN	GG	NN	GG	NN	NN
Mint07875	G/A	LG0	7875	+	NA	NA	NA	NA	NA	NA	GG	GG	AA	AA	AA	NN	NN	NN	GG	GA	AA	GG	AA	AA	AA	AA	NN	NN	NN	AA	AA	NN	AA	GG	NN	GG	GG	NN	GG	NN	GG	GG	GG	AA	NN	NN	AA	NN	NN
Mint07876	G/C	LG0	7876	+	NA	NA	NA	NA	NA	NA	GG	GG	NN	NN	NN	NN	NN	NN	GG	GG	NN	GG	NN	NN	NN	NN	NN	NN	NN	GG	NN	NN	NN	GG	NN	GG	GG	NN	GG	NN	GG	GG	GG	NN	NN	NN	NN	NN	NN
Mint07877	T/C	LG0	7877	+	NA	NA	NA	NA	NA	NA	NN	NN	TT	TT	TT	NN	NN	NN	NN	TT	TT	NN	TT	TT	TT	TT	NN	NN	NN	TT	TT	NN	TT	NN	NN	NN	NN	NN	NN	NN	NN	NN	NN	TT	NN	NN	TT	NN	NN
Mint07893	C/A	LG0	7893	+	NA	NA	NA	NA	NA	NA	NN	AA	CC	CC	NN	NN	NN	AA	NN	NN	NN	NN	NN	NN	NN	AA	CC	AA	AA	AA	CC	AA	AA	NN	AA	NN	NN	CC	AA	CC	CA	CC	NN	NN	CC	NN	NN	NN	NN
Mint07895	C/A	LG0	7895	+	NA	NA	NA	NA	NA	NA	NN	NN	CC	CC	NN	NN	NN	NN	NN	NN	NN	NN	NN	NN	NN	NN	CC	NN	NN	NN	CC	NN	NN	NN	NN	NN	NN	CC	NN	CC	CC	CC	NN	NN	CC	NN	NN	NN	NN
Mint07896	A/C	LG0	7896	+	NA	NA	NA	NA	NA	NA	NN	CC	NN	NN	NN	NN	NN	AC	NN	NN	NN	NN	NN	AA	NN	AC	NN	CC	CC	CC	NN	CC	CC	NN	CC	NN	NN	NN	CC	NN	CC	NN	NN	NN	NN	NN	NN	NN	NN
Mint08092	G/A	LG0	8092	+	NA	NA	NA	NA	NA	NA	NN	GG	GG	GG	NN	NN	GG	NN	NN	GG	GG	GG	GG	GG	GG	GG	GG	GG	GG	GG	GG	GG	GG	GG	NN	GG	NN	GG	NN	GG	NN	GG	GG	GG	GG	GG	GG	GG	GG
Mint08093	A/C	LG0	8093	+	NA	NA	NA	NA	NA	NA	CC	AA	AA	AA	NN	NN	AA	CC	NN	AA	AA	AA	AA	AA	AA	AA	AA	AA	AA	AA	AA	AA	AA	AA	CC	AA	NN	AA	CC	AA	CC	AC	AA	AA	AA	AA	AA	AA	AA
Mint08094	A/G	LG0	8094	+	NA	NA	NA	NA	NA	NA	AA	NN	NN	NN	NN	NN	GG	AA	NN	NN	NN	NN	NN	NN	NN	NN	NN	NN	NN	NN	NN	GG	NN	NN	AA	AA	NN	NN	AA	NN	AA	AA	NN	NN	NN	NN	NN	NN	NN
Mint08137	A/T	LG0	8137	+	NA	NA	NA	NA	NA	NA	NN	TT	NN	NN	NN	NN	NN	NN	TT	TT	NN	NN	NN	NN	NN	AA	TT	NN	NN	NN	NN	NN	NN	NN	TT	NN	NN	NN	TT	NN	NN	TT	NN	NN	NN	TT	NN	NN	NN
Mint08139	T/C	LG0	8139	+	NA	NA	NA	NA	NA	NA	NN	NN	NN	NN	NN	NN	NN	NN	NN	NN	NN	NN	NN	NN	NN	TT	NN	NN	NN	NN	NN	NN	NN	NN	NN	NN	NN	NN	NN	NN	NN	NN	NN	NN	NN	NN	NN	NN	NN
Mint08142	G/A	LG0	8142	+	NA	NA	NA	NA	NA	NA	NN	AA	AA	AA	NN	NN	NN	NN	NN	AA	AA	NN	NN	AA	NN	NN	AA	AA	AA	AA	AA	AA	NN	NN	NN	NN	NN	AA	NN	NN	AA	NN	NN	AA	NN	NN	NN	NN	NN
Mint08157	G/C	LG0	8157	+	NA	NA	NA	NA	NA	NA	NN	GG	NN	NN	NN	NN	NN	GG	GG	NN	GG	NN	NN	NN	GG	GG	NN	NN	NN	NN	NN	NN	NN	GG	GG	NN	NN	NN	GG	NN	GG	NN	NN	NN	GG	GG	NN	NN	NN
Mint08158	G/C	LG0	8158	+	NA	NA	NA	NA	NA	NA	NN	GG	NN	NN	NN	NN	NN	GG	GG	NN	GG	NN	NN	NN	GG	GG	NN	NN	NN	NN	NN	NN	NN	GG	GG	NN	NN	NN	GG	NN	GG	NN	NN	NN	GG	GG	NN	NN	NN
Mint08228	C/T	LG0	8228	+	NA	NA	NA	NA	NA	NA	NN	CC	CC	CC	NN	CC	CC	NN	CC	CC	CC	CC	CC	CC	CC	CC	CC	CT	CC	CC	CC	CT	CC	NN	NN	CC	CC	CC	NN	CC	CC	CC	NN	CC	CC	NN	CC	NN	CC
Mint08229	T/C	LG0	8229	+	NA	NA	NA	NA	NA	NA	NN	TT	TT	TT	NN	TT	TT	NN	TT	TT	TT	TT	TT	TT	TT	TT	TT	TT	TT	TT	TT	TT	TT	NN	NN	TT	TT	TT	NN	TT	TT	TT	NN	TT	TT	NN	TT	NN	TT
Mint08230	C/A	LG0	8230	+	NA	NA	NA	NA	NA	NA	NN	CC	CC	CC	NN	CC	CC	NN	CC	CC	CC	CC	CC	CC	CC	CA	CC	CC	CC	CC	CC	CC	CC	NN	NN	CC	CC	CC	NN	CC	CC	CC	NN	CC	CC	NN	CC	NN	CC
Mint08231	A/G	LG0	8231	+	NA	NA	NA	NA	NA	NA	NN	AA	AA	AA	NN	AA	AA	NN	AA	AA	AA	AA	AA	AA	AA	AA	AA	AA	AA	AA	AA	AA	AA	NN	NN	AA	AA	AA	NN	AA	AA	AA	NN	AA	AA	NN	AA	NN	AA
Mint08271	G/A	LG0	8271	+	NA	NA	NA	NA	NA	NA	NN	NN	NN	NN	NN	NN	NN	NN	AA	NN	NN	AA	NN	NN	AA	NN	AA	NN	NN	NN	NN	NN	NN	NN	NN	NN	NN	NN	NN	NN	NN	NN	NN	NN	NN	NN	NN	NN	NN
Mint08294	C/T	LG0	8294	+	NA	NA	NA	NA	NA	NA	NN	TT	TT	NN	TT	NN	NN	NN	TT	TT	NN	TT	TT	NN	TT	NN	TT	TT	TT	TT	NN	NN	NN	NN	NN	NN	NN	NN	NN	TT	NN	NN	NN	TT	CC	CC	NN	CC	NN
Mint08310	G/A	LG0	8310	+	NA	NA	NA	NA	NA	NA	GG	GG	GA	GG	GG	GG	GA	GG	GG	GG	GG	GG	GG	GG	GG	GG	GG	GA	GA	GG	GG	GA	GA	GG	GG	GG	GG	GG	GG	GG	GG	GG	GG	GG	GG	GA	GG	GG	GA
Mint08311	G/T	LG0	8311	+	NA	NA	NA	NA	NA	NA	GG	GG	GG	GG	GG	GG	GG	GT	GG	GG	GG	GG	GG	GT	GG	GG	GT	GG	GG	GG	GG	GG	GG	GT	GT	GT	GT	GG	GG	GG	GT	GG	GG	GG	GT	GG	GG	GG	GG
Mint08323	C/G	LG0	8323	+	NA	NA	NA	NA	NA	NA	CC	CG	CC	CC	CC	CC	CG	CG	GG	CG	GG	CG	GG	CG	CG	CG	GG	GG	CG	CC	GG	GG	CG	CC	CC	GG	CC	GG	CC	CC	GG	CG	GG	CG	CC	CG	CC	CC	CC
Mint08324	T/A	LG0	8324	+	NA	NA	NA	NA	NA	NA	AA	AA	NN	AA	AA	AA	AA	AA	AA	AA	AA	AA	NN	AA	AA	AA	AA	NN	AA	NN	AA	AA	NN	AA	NN	NN	AA	AA	AA	AA	NN	NN	NN	AA	NN	AA	NN	AA	AA
Mint08333	C/A	LG0	8333	+	NA	NA	NA	NA	NA	NA	CC	NN	NN	NN	NN	CC	NN	CC	NN	NN	NN	AA	NN	NN	NN	AA	AA	AA	AA	AA	NN	CC	AA	NN	NN	CC	NN	NN	NN	NN	NN	NN	CC	CC	AA	NN	NN	NN	NN
Mint08334	C/T	LG0	8334	+	NA	NA	NA	NA	NA	NA	CC	CC	CC	CC	CC	CC	CC	CC	CC	CC	CC	CC	CC	CC	CC	CC	CC	CC	CC	CC	CC	CC	CC	CC	CC	CC	CC	CC	CC	CC	CC	CC	CC	CC	CC	CC	CC	CC	CC
Mint08335	G/T	LG0	8335	+	NA	NA	NA	NA	NA	NA	NN	NN	NN	NN	NN	NN	NN	NN	NN	NN	NN	NN	NN	NN	NN	NN	NN	NN	NN	NN	NN	TT	GG	NN	NN	GG	NN	NN	NN	GG	GG	GG	NN	NN	NN	NN	NN	GG	GG
Mint08336	T/C	LG0	8336	+	NA	NA	NA	NA	NA	NA	NN	NN	NN	NN	NN	NN	NN	NN	NN	NN	NN	TT	NN	NN	NN	TT	TT	TT	TT	TT	NN	NN	TC	NN	NN	CC	NN	NN	NN	CC	CC	CC	NN	NN	TT	NN	NN	CC	CC
Mint08381	A/G	LG0	8381	+	NA	NA	NA	NA	NA	NA	AA	AA	AA	AA	AA	AA	AA	AA	AA	AA	AA	AA	AA	AA	AA	AA	AA	AA	AA	AA	AA	AA	AA	AA	AA	AA	AA	AA	AA	AA	AA	AA	AA	AA	AA	AA	AA	AA	AA
Mint08382	T/G	LG0	8382	+	NA	NA	NA	NA	NA	NA	TT	TT	TT	TT	TT	TT	TT	TT	TT	TT	TT	TT	TT	TT	TT	TT	TT	TT	TT	TT	TT	TT	TT	TT	TT	TT	TT	TT	TT	TT	TT	TT	TT	TT	TT	TT	TT	TT	TT
Mint08383	C/T	LG0	8383	+	NA	NA	NA	NA	NA	NA	CC	CC	CC	CC	CC	CC	CC	CC	CC	CC	CT	CT	CC	CC	CT	CC	CC	CC	CC	CC	CC	CC	CC	CC	CC	CC	CC	CC	CC	CC	CC	CC	CC	CC	CC	CC	CC	CC	CC
Mint08384	C/T	LG0	8384	+	NA	NA	NA	NA	NA	NA	CC	CC	CC	CC	CC	CC	CC	CC	CC	CC	CC	CC	CC	CC	CC	CC	CC	CC	CC	CC	CC	CC	CC	CC	CC	CC	CC	CC	CC	CC	CC	CC	CC	CC	CC	CC	CC	CC	CC
Mint08385	A/G	LG0	8385	+	NA	NA	NA	NA	NA	NA	AA	AA	NN	NN	NN	NN	NN	AA	GG	AA	GG	GG	AA	NN	NN	GG	NN	AA	GG	AA	GG	GG	AA	NN	NN	AA	AA	NN	AA	NN	NN	NN	NN	NN	GG	AG	GG	NN	GG
Mint08427	A/G	LG0	8427	+	NA	NA	NA	NA	NA	NA	AA	AG	AA	AA	NN	AA	AA	NN	AG	GG	AG	AG	AA	NN	AA	AA	AA	AA	AA	AA	AA	AA	NN	AG	AG	AA	AA	AA	AG	AG	AA	AA	AA	AA	NN	GG	AA	AA	AA
Mint08428	G/T	LG0	8428	+	NA	NA	NA	NA	NA	NA	GG	GG	GG	GG	NN	GG	GG	TT	GG	NN	GG	GG	GG	NN	GG	GG	GG	GG	GG	GG	GG	GG	NN	GG	GG	GG	GG	GG	GG	GG	GG	GG	GG	GG	NN	NN	GG	GG	GG
Mint08429	T/A	LG0	8429	+	NA	NA	NA	NA	NA	NA	TT	TT	TT	TT	NN	TT	TT	NN	TT	NN	TT	TT	TT	NN	TT	TT	TT	TT	TT	TT	TT	TT	NN	TT	TT	TT	TT	TT	TT	TT	TT	TT	TT	TT	NN	NN	TT	TT	TT
Mint08558	A/G	LG0	8558	+	NA	NA	NA	NA	NA	NA	NN	NN	NN	NN	NN	AA	AA	AA	AA	NN	AA	AA	AA	GG	AA	NN	AA	NN	NN	GG	NN	AA	NN	GG	GG	AA	AA	AA	AA	GG	GG	GG	GG	NN	NN	NN	NN	NN	NN
Mint08686	G/A	LG0	8686	+	NA	NA	NA	NA	NA	NA	NN	GA	NN	GG	NN	NN	NN	AA	NN	NN	AA	AA	NN	NN	NN	NN	NN	AA	NN	GG	AA	GA	GG	GG	AA	AA	NN	AA	GG	AA	GG	GG	NN	GG	NN	AA	NN	NN	NN
Mint08687	G/A	LG0	8687	+	NA	NA	NA	NA	NA	NA	AA	GG	NN	GG	NN	NN	NN	NN	NN	NN	NN	NN	NN	NN	NN	NN	NN	NN	NN	GA	NN	GG	GG	GG	NN	NN	NN	NN	GG	NN	GA	GA	NN	GG	AA	AA	AA	NN	NN
Mint08689	T/G	LG0	8689	+	NA	NA	NA	NA	NA	NA	GG	NN	NN	NN	NN	NN	NN	NN	NN	NN	NN	NN	NN	NN	NN	NN	NN	NN	NN	GG	NN	NN	NN	NN	NN	NN	NN	NN	NN	NN	GG	GG	NN	NN	GG	GG	GG	NN	NN
Mint08721	A/G	LG0	8721	+	NA	NA	NA	NA	NA	NA	AA	AA	AA	AA	AA	AA	AA	AA	AA	AA	AA	AA	AA	AA	AA	AA	AA	AA	AA	AA	AA	AA	AA	AA	AA	AA	AA	AA	AA	AA	AA	AA	AA	AA	AA	AA	AA	AA	AA
Mint08724	T/C	LG0	8724	+	NA	NA	NA	NA	NA	NA	TT	TC	TT	TT	TT	TT	TT	TC	TT	TT	TC	TC	TT	TT	TC	TC	TT	TT	TT	TT	TT	TT	TT	TT	TC	TC	TC	TC	TT	TC	TT	TT	TC	TT	TT	TC	TT	TT	TT
Mint08744	C/A	LG0	8744	+	NA	NA	NA	NA	NA	NA	NN	NN	NN	NN	NN	NN	NN	NN	NN	NN	NN	NN	NN	NN	NN	NN	CC	NN	NN	NN	CC	CC	CC	NN	NN	NN	NN	NN	NN	NN	NN	NN	NN	NN	NN	NN	NN	NN	NN
Mint08781	T/A	LG0	8781	+	NA	NA	NA	NA	NA	NA	TT	NN	NN	NN	NN	NN	TT	TT	NN	TT	TT	TT	TT	TT	TT	TT	TT	TT	TT	TT	TT	TT	TT	NN	NN	NN	NN	NN	NN	NN	NN	NN	NN	TT	TT	TT	TA	TT	TT
Mint08782	A/G	LG0	8782	+	NA	NA	NA	NA	NA	NA	AA	NN	NN	NN	NN	NN	AA	AA	NN	AA	AA	AA	AA	AA	AA	AA	AA	AA	AA	AA	AA	AA	AA	NN	NN	NN	NN	NN	NN	NN	NN	NN	NN	AA	AA	AA	AA	AA	AA
Mint08783	C/T	LG0	8783	+	NA	NA	NA	NA	NA	NA	CC	NN	NN	NN	NN	NN	CC	CC	NN	CC	CC	CC	CC	CC	CC	CT	CC	CC	CC	CC	CC	CC	CC	NN	NN	NN	NN	NN	NN	NN	NN	NN	NN	CC	CC	CC	CC	CC	CC
Mint08784	C/A	LG0	8784	+	NA	NA	NA	NA	NA	NA	CA	AA	NN	NN	NN	NN	CC	CC	NN	CC	CC	CC	CC	CC	CC	CC	CA	CA	CA	CA	CA	CC	CC	AA	AA	AA	AA	NN	NN	NN	AA	AA	AA	CC	CA	CA	CC	CA	CA
Mint08876	C/G	LG0	8876	+	NA	NA	NA	NA	NA	NA	NN	NN	GG	NN	NN	NN	NN	GG	CC	GG	NN	GG	GG	GG	CC	GG	GG	GG	GG	GG	NN	NN	NN	NN	NN	NN	NN	NN	NN	NN	NN	NN	NN	GG	NN	NN	NN	NN	NN
Mint08877	C/T	LG0	8877	+	NA	NA	NA	NA	NA	NA	NN	NN	NN	NN	NN	NN	NN	TT	CC	NN	NN	NN	NN	NN	CC	NN	NN	NN	NN	NN	NN	NN	NN	NN	NN	NN	NN	NN	NN	NN	NN	NN	NN	NN	NN	NN	NN	NN	NN
Mint08898	G/T	LG0	8898	+	NA	NA	NA	NA	NA	NA	GG	GG	NN	NN	NN	NN	NN	NN	NN	GG	GG	NN	NN	GG	NN	GG	GG	GG	GG	GG	GG	GG	GG	GG	GG	NN	GG	GG	GG	GG	GG	NN	NN	NN	GG	GG	GG	NN	NN
Mint08928	T/A	LG0	8928	+	NA	NA	NA	NA	NA	NA	TT	TT	NN	NN	NN	NN	NN	TT	NN	NN	NN	NN	AA	TT	AA	NN	TT	AA	TT	AA	NN	NN	AA	NN	NN	TT	TT	TT	TT	NN	NN	NN	NN	NN	NN	AA	NN	TT	NN
Mint08929	T/G	LG0	8929	+	NA	NA	NA	NA	NA	NA	TG	TT	NN	NN	NN	NN	NN	TT	NN	NN	NN	NN	NN	TT	NN	NN	TT	NN	TT	NN	NN	NN	NN	NN	NN	TT	TT	TT	TT	NN	NN	NN	NN	NN	NN	NN	NN	TT	NN
Mint08934	G/A	LG0	8934	+	NA	NA	NA	NA	NA	NA	AA	GA	GA	GA	GA	GG	GG	AA	NN	AA	AA	AA	AA	NN	AA	AA	AA	GG	GA	AA	GA	AA	AA	AA	GA	AA	AA	GG	GG	AA	GA	GG	AA	AA	AA	GA	NN	GA	AA
Mint08939	G/A	LG0	8939	+	NA	NA	NA	NA	NA	NA	GG	GG	GG	GG	GG	GG	GG	GG	GG	GG	GG	GG	GG	GG	GG	GG	NN	AA	AA	GG	GG	AA	GA	GG	GG	NN	NN	NN	GG	GG	NN	NN	NN	GG	GG	GG	GG	GG	GG
Mint08940	C/T	LG0	8940	+	NA	NA	NA	NA	NA	NA	CC	CC	CC	CC	CC	CC	CC	CC	CC	CC	CC	CC	CC	CC	CC	CC	NN	NN	NN	CC	CC	NN	CC	CC	CC	NN	NN	NN	CC	CC	NN	NN	NN	CC	CC	CC	CC	CC	CC
Mint08946	G/C	LG0	8946	+	NA	NA	NA	NA	NA	NA	GC	GC	CC	CC	CC	CC	CC	GG	CC	CC	GC	GC	GC	CC	CC	GC	GC	GC	CC	GC	CC	CC	CC	GC	CC	GC	CC	CC	GC	CC	GC	GC	CC	CC	GC	GC	GC	GC	GC
Mint08949	G/A	LG0	8949	+	NA	NA	NA	NA	NA	NA	AA	NN	NN	AA	NN	NN	NN	GG	AA	AA	AA	NN	AA	AA	NN	NN	AA	GA	AA	NN	GA	GG	NN	AA	AA	AA	AA	NN	AA	NN	NN	AA	AA	AA	NN	NN	NN	NN	NN
Mint08950	T/A	LG0	8950	+	NA	NA	NA	NA	NA	NA	TT	NN	TT	TT	TT	TT	TT	NN	TT	TT	TT	TT	TT	TT	TT	TT	TT	TT	TT	TT	TT	TT	TT	TT	TT	TT	TT	TT	TT	TT	TT	TT	TT	TT	TT	TT	TT	TT	TT
Mint08954	T/G	LG0	8954	+	NA	NA	NA	NA	NA	NA	GG	GG	GG	NN	NN	NN	GG	GG	GG	NN	NN	NN	GG	NN	GG	GG	NN	NN	NN	NN	NN	NN	NN	NN	NN	GG	NN	GG	NN	NN	GG	NN	NN	NN	NN	NN	NN	NN	NN
Mint08958	G/A	LG0	8958	+	NA	NA	NA	NA	NA	NA	GG	GG	NN	NN	GG	NN	NN	GG	GG	NN	GG	GG	GG	GG	GG	GG	AA	NN	GG	GG	GG	GG	NN	GG	GG	GG	GG	GG	GG	GG	GG	GG	GG	GG	GG	GG	GG	GG	GG
Mint08963	G/A	LG0	8963	+	NA	NA	NA	NA	NA	NA	GG	GG	GG	GG	GG	GG	GG	GG	GG	GG	GG	GG	GG	GG	GG	GG	GG	GG	GG	GG	GG	GG	GG	GG	GG	GG	GG	GG	GG	GG	GG	GG	GG	GG	GG	GG	GG	GG	GG
Mint09006	A/C	LG0	9006	+	NA	NA	NA	NA	NA	NA	NN	NN	NN	NN	NN	NN	NN	NN	NN	NN	NN	NN	NN	NN	NN	NN	NN	AA	NN	NN	NN	NN	NN	AA	NN	NN	NN	AA	NN	AA	AA	AA	AA	NN	NN	NN	NN	NN	NN
Mint09007	T/A	LG0	9007	+	NA	NA	NA	NA	NA	NA	TT	TT	TT	TA	NN	TA	TT	TT	TA	TT	TA	AA	TT	TT	TT	TT	TT	TT	TT	TA	TA	TA	TA	TT	TT	TT	TT	TT	TT	TT	TT	TT	TT	TA	TT	TT	TT	TT	TT
Mint09008	G/A	LG0	9008	+	NA	NA	NA	NA	NA	NA	AA	GG	NN	NN	NN	NN	NN	GG	NN	GG	NN	GG	GG	NN	NN	NN	NN	NN	NN	NN	NN	NN	NN	NN	GG	NN	NN	NN	GG	NN	NN	NN	NN	AA	NN	NN	NN	NN	NN
Mint09009	T/C	LG0	9009	+	NA	NA	NA	NA	NA	NA	TT	TT	TT	TT	NN	TT	TT	TT	TT	TT	TT	NN	TT	TT	TT	TT	TT	TT	TT	TT	TT	TT	TT	TC	TT	TT	TT	TC	TT	TC	TC	TC	TC	TT	TT	TT	TT	TT	TT
Mint09010	G/A	LG0	9010	+	NA	NA	NA	NA	NA	NA	GG	GA	GG	GG	NN	GG	GG	GA	GG	GA	GG	AA	GA	GG	GG	GG	GG	GG	GG	GG	GG	GG	GG	GG	GA	GG	GG	GG	GA	GG	GG	GG	GG	GG	GG	GG	GG	GG	GG
Mint09011	T/G	LG0	9011	+	NA	NA	NA	NA	NA	NA	TT	TT	TT	TT	NN	TT	TT	TT	TT	TT	TT	NN	TT	TT	TT	TT	TT	TT	TT	TT	TT	TT	TT	TT	TT	TT	TT	TT	TT	TT	TT	TT	TT	TT	TT	TT	TT	TT	TT
Mint09088	C/A	LG0	9088	+	NA	NA	NA	NA	NA	NA	NN	AA	AA	NN	NN	NN	AA	AA	NN	NN	NN	NN	NN	NN	NN	NN	NN	NN	NN	NN	NN	NN	AA	AA	AA	NN	AA	NN	AA	AA	AA	AA	NN	NN	NN	AA	AA	NN	AA
Mint09144	G/A	LG0	9144	+	NA	NA	NA	NA	NA	NA	AA	AA	AA	AA	AA	AA	AA	NN	AA	AA	AA	AA	AA	AA	AA	GA	AA	GA	AA	GA	GA	AA	GA	AA	AA	AA	AA	AA	AA	AA	AA	AA	AA	AA	AA	NN	AA	AA	AA
Mint09182	A/G	LG0	9182	+	NA	NA	NA	NA	NA	NA	NN	AA	AA	AA	AA	AA	AA	AA	AA	AA	AA	AA	AA	AA	AA	AG	AG	AA	AA	AA	AA	AA	AA	AA	AA	AA	AA	AA	AA	AA	AA	AA	AA	AA	AA	AA	AA	AA	AA
Mint09183	G/A	LG0	9183	+	NA	NA	NA	NA	NA	NA	AA	GG	GG	GG	GG	GG	GG	GG	GG	GG	GG	GG	GG	GG	GG	GG	GG	GG	GA	GG	GA	GA	GG	GG	GG	GG	GG	GG	GG	GG	GG	GG	GG	GG	GG	GG	GA	GG	GA
Mint09184	T/C	LG0	9184	+	NA	NA	NA	NA	NA	NA	TT	NN	NN	NN	NN	NN	NN	NN	NN	NN	NN	NN	NN	NN	NN	NN	NN	NN	TT	NN	TT	TT	NN	NN	NN	NN	NN	NN	NN	NN	NN	NN	NN	NN	NN	NN	TT	NN	TT
Mint09185	T/A	LG0	9185	+	NA	NA	NA	NA	NA	NA	AA	NN	NN	NN	NN	NN	NN	NN	NN	NN	NN	NN	NN	NN	NN	NN	NN	NN	AA	NN	AA	AA	NN	NN	TT	NN	NN	NN	NN	NN	NN	NN	NN	NN	NN	NN	AA	NN	AA
Mint09186	T/C	LG0	9186	+	NA	NA	NA	NA	NA	NA	TT	TT	TT	TT	NN	NN	NN	TT	NN	NN	TT	TT	NN	TT	NN	TT	TT	TT	TT	TT	TT	TT	TT	TT	TT	TT	TT	TT	TT	NN	TT	NN	NN	TT	TT	TT	TT	NN	NN
Mint09187	G/A	LG0	9187	+	NA	NA	NA	NA	NA	NA	GG	GG	GG	GG	NN	NN	NN	GG	NN	NN	GG	GG	NN	GG	NN	GG	GG	GG	GG	GG	GG	GG	GG	GG	GG	GG	GG	GG	GG	NN	GG	NN	NN	GG	GG	GG	GG	NN	NN
Mint09231	C/T	LG0	9231	+	NA	NA	NA	NA	NA	NA	NN	NN	NN	NN	NN	NN	NN	NN	NN	NN	NN	NN	NN	NN	NN	NN	NN	NN	NN	NN	NN	NN	NN	NN	NN	NN	NN	CC	NN	CC	CC	CC	CC	NN	NN	NN	NN	NN	NN
Mint09232	A/G	LG0	9232	+	NA	NA	NA	NA	NA	NA	AA	AG	AA	AA	AA	AA	AA	AG	AA	AG	AA	AG	AG	AA	AA	AG	AA	AA	AA	AA	AA	AA	AA	AA	AG	AA	AA	AA	AG	AA	GG	AA	AA	AA	AA	AA	AA	AA	AA
Mint09233	G/T	LG0	9233	+	NA	NA	NA	NA	NA	NA	NN	TT	NN	NN	NN	NN	NN	TT	NN	TT	NN	TT	TT	NN	NN	TT	NN	NN	NN	NN	NN	NN	NN	NN	TT	NN	NN	GG	TT	GG	GT	GG	GG	NN	NN	NN	NN	NN	NN
Mint09245	T/C	LG0	9245	+	NA	NA	NA	NA	NA	NA	NN	TT	TT	TT	NN	NN	TT	NN	NN	NN	TT	TT	NN	TT	NN	NN	TT	TT	TT	TT	TT	TT	TT	TT	TT	TT	TT	TT	TT	NN	TT	NN	NN	TT	TT	NN	TT	NN	NN
Mint09246	T/G	LG0	9246	+	NA	NA	NA	NA	NA	NA	TT	NN	NN	NN	NN	NN	NN	TT	NN	NN	TT	NN	NN	NN	NN	TT	TT	TT	TT	NN	TT	NN	NN	NN	TT	NN	NN	NN	NN	NN	TT	TT	NN	NN	TT	TT	TT	NN	NN
Mint09255	A/G	LG0	9255	+	NA	NA	NA	NA	NA	NA	NN	AA	AA	AA	NN	AA	AA	NN	AA	AA	AA	AA	AA	AA	NN	AA	AA	AA	AA	AA	AA	AA	AA	AA	AA	NN	AA	AA	AA	AA	AA	NN	NN	AA	NN	NN	AA	AA	NN
Mint09256	C/T	LG0	9256	+	NA	NA	NA	NA	NA	NA	NN	CC	NN	NN	NN	NN	NN	CC	NN	NN	NN	NN	NN	NN	NN	CC	NN	CC	NN	NN	CC	NN	CC	CC	NN	CC	NN	CC	NN	CC	NN	CC	CC	NN	CC	CC	NN	NN	CC
Mint09257	A/T	LG0	9257	+	NA	NA	NA	NA	NA	NA	NN	AA	AA	AA	NN	AA	AA	NN	AA	AA	AA	AA	AA	AA	NN	AA	AA	AA	AA	AA	AA	AA	AA	AA	AA	NN	AA	AA	AA	AA	AA	NN	NN	AA	NN	NN	AA	AA	NN
Mint09260	A/C	LG0	9260	+	NA	NA	NA	NA	NA	NA	AA	NN	NN	NN	NN	NN	NN	NN	NN	CC	CC	CC	NN	NN	CC	CC	CC	NN	NN	NN	NN	NN	NN	CC	CC	CC	CC	CC	CC	CC	CC	CC	CC	NN	NN	NN	NN	NN	NN
Mint09275	A/T	LG0	9275	+	NA	NA	NA	NA	NA	NA	TT	AT	AA	AA	NN	NN	AA	TT	AT	AT	AT	AT	AT	AA	AA	AT	AA	AA	AT	AA	AT	AA	AT	AA	AT	TT	AA	AA	AA	TT	AT	AT	AA	AA	AA	AT	AA	AA	AA
Mint09276	G/C	LG0	9276	+	NA	NA	NA	NA	NA	NA	NN	GG	GG	GG	NN	NN	GG	NN	GG	GG	GG	GG	GG	GG	GG	GG	GG	GG	GG	GG	GG	GG	GG	GG	GG	NN	GG	GG	GG	NN	GG	GG	GG	GG	GG	GG	GG	GG	GG
Mint09326	G/A	LG0	9326	+	NA	NA	NA	NA	NA	NA	GG	AA	NN	NN	NN	NN	NN	AA	AA	NN	NN	NN	NN	GG	NN	AA	NN	NN	NN	NN	NN	NN	NN	GA	AA	GG	NN	GG	NN	GA	NN	NN	NN	NN	GG	AA	NN	NN	NN
Mint09327	T/A	LG0	9327	+	NA	NA	NA	NA	NA	NA	TT	NN	TT	TT	NN	NN	TT	TT	TT	TT	TT	TT	NN	NN	NN	NN	TT	TT	TT	TT	TT	TT	NN	NN	NN	NN	NN	NN	NN	NN	NN	NN	NN	TT	NN	NN	NN	NN	NN
Mint09352	G/A	LG0	9352	+	NA	NA	NA	NA	NA	NA	NN	NN	AA	AA	NN	AA	AA	NN	NN	AA	AA	AA	NN	NN	AA	NN	AA	NN	AA	NN	AA	AA	NN	AA	NN	AA	AA	AA	AA	NN	NN	AA	AA	AA	NN	NN	AA	AA	NN
Mint09379	G/A	LG0	9379	+	NA	NA	NA	NA	NA	NA	GG	GG	GG	GG	NN	NN	GG	NN	GG	GG	GG	NN	NN	GG	NN	GG	NN	GG	GG	GG	GG	GG	GG	NN	NN	NN	NN	GG	NN	NN	GG	NN	NN	GG	GG	GG	GG	GG	GG
Mint09380	C/T	LG0	9380	+	NA	NA	NA	NA	NA	NA	NN	NN	CC	CC	NN	CC	CC	NN	NN	NN	NN	CC	NN	CT	CC	NN	CC	CC	CC	CC	NN	NN	NN	TT	TT	TT	NN	TT	NN	NN	NN	NN	NN	CC	CC	NN	NN	CC	NN
Mint09381	T/C	LG0	9381	+	NA	NA	NA	NA	NA	NA	TT	TT	TT	TT	NN	NN	TT	NN	TT	TT	TT	NN	NN	TT	NN	TT	NN	TT	TT	TT	TT	TT	TT	NN	NN	NN	NN	TT	NN	NN	TT	NN	NN	TT	TT	TT	TT	TT	TT
Mint09396	C/T	LG0	9396	+	NA	NA	NA	NA	NA	NA	CC	CC	CC	CC	NN	NN	CC	CC	NN	CC	CC	NN	CC	CC	NN	CC	NN	CC	CC	CC	NN	CC	CC	CC	CC	CC	CC	CC	CC	CC	CC	CC	CC	CC	CC	NN	CC	NN	NN
Mint09397	C/T	LG0	9397	+	NA	NA	NA	NA	NA	NA	CC	CC	CT	CC	NN	NN	CT	CC	TT	CT	CT	TT	CT	CT	TT	CT	TT	CC	CC	CC	TT	CT	CT	CC	CC	CC	CC	CC	CC	CC	CC	CC	CC	CT	CT	TT	CT	TT	TT
Mint09408	T/C	LG0	9408	+	NA	NA	NA	NA	NA	NA	TT	TT	TT	TT	NN	TT	TT	TC	TC	TT	TC	TC	TC	TT	CC	NN	TC	TT	TT	TT	TT	TT	TT	TT	TT	TT	TT	TT	TT	TT	TT	TT	TT	TT	TT	CC	TC	TC	TT
Mint09417	G/A	LG0	9417	+	NA	NA	NA	NA	NA	NA	AA	GA	AA	AA	AA	AA	AA	GG	NN	AA	GA	GG	AA	NN	GG	AA	GA	AA	AA	AA	GA	GA	GA	AA	GG	AA	GA	AA	AA	AA	AA	GG	GG	AA	AA	GA	AA	AA	AA
Mint09433	G/A	LG0	9433	+	NA	NA	NA	NA	NA	NA	GG	GA	GG	GA	GA	GG	GA	GA	GG	GA	GG	GG	GG	GG	GA	GG	GG	GA	GA	GG	GA	GA	GG	GA	GA	AA	AA	AA	GA	AA	GA	AA	AA	GA	GA	GG	GG	GG	GG
Mint09438	C/A	LG0	9438	+	NA	NA	NA	NA	NA	NA	CC	NN	NN	NN	NN	CC	NN	NN	NN	NN	NN	NN	NN	CC	NN	NN	NN	NN	CC	CC	CC	CC	NN	NN	NN	NN	NN	NN	NN	CC	NN	NN	NN	NN	NN	NN	CC	NN	CC
Mint09439	A/C	LG0	9439	+	NA	NA	NA	NA	NA	NA	AA	NN	NN	NN	NN	AA	NN	NN	NN	NN	NN	NN	NN	AA	NN	NN	NN	NN	AA	AA	AA	AA	NN	NN	NN	NN	NN	NN	NN	AA	NN	NN	NN	NN	NN	NN	AA	NN	AA
Mint09440	C/G	LG0	9440	+	NA	NA	NA	NA	NA	NA	CC	NN	NN	NN	NN	CC	NN	NN	NN	NN	NN	NN	NN	CC	NN	NN	NN	NN	CC	CC	CC	CC	NN	NN	NN	NN	NN	NN	NN	CC	NN	NN	NN	NN	NN	NN	CC	NN	CC
Mint09441	C/T	LG0	9441	+	NA	NA	NA	NA	NA	NA	CC	TT	NN	CC	NN	CC	CC	CC	TT	CT	TT	CT	CC	CC	CC	TT	CC	TT	CT	NN	TT	TT	CT	TT	TT	NN	NN	NN	TT	TT	NN	NN	NN	CC	CC	TT	NN	CC	CC
Mint09443	A/C	LG0	9443	+	NA	NA	NA	NA	NA	NA	NN	AA	NN	NN	NN	NN	NN	NN	AA	AA	AA	AC	NN	NN	NN	AA	NN	AA	AA	NN	AA	AA	AA	AC	AA	CC	CC	CC	AC	AA	NN	NN	CC	NN	NN	AA	NN	NN	NN
Mint09453	A/T	LG0	9453	+	NA	NA	NA	NA	NA	NA	NN	NN	NN	NN	NN	NN	NN	NN	NN	NN	NN	NN	NN	NN	NN	NN	NN	NN	NN	NN	NN	NN	NN	NN	NN	NN	NN	NN	NN	NN	NN	NN	NN	NN	NN	NN	NN	AA	NN
Mint09461	G/A	LG0	9461	+	NA	NA	NA	NA	NA	NA	GG	GG	NN	NN	NN	NN	NN	GG	GG	NN	NN	GG	NN	NN	GG	AA	NN	NN	NN	NN	GG	NN	GG	GG	GG	GG	GG	NN	GG	GG	NN	GG	NN	NN	GG	GG	GG	GG	GG
Mint09463	C/T	LG0	9463	+	NA	NA	NA	NA	NA	NA	CT	CT	CT	CC	CC	CC	CC	CT	CC	CC	CC	CC	CC	CC	CC	CC	CC	CC	CC	CT	CC	CC	CC	CT	CC	CT	CT	CT	CT	CT	CT	CT	CC	CT	CC	CC	CC	CC	CC
Mint09473	A/G	LG0	9473	+	NA	NA	NA	NA	NA	NA	AG	AA	AG	AG	GG	GG	AG	AG	AG	AG	AA	AA	AG	GG	AG	GG	GG	GG	GG	AG	AA	AG	AA	AG	AG	AG	AG	AG	AG	AG	AG	AG	AG	AG	AG	AA	AA	AA	AA
Mint09474	G/A	LG0	9474	+	NA	NA	NA	NA	NA	NA	GG	GG	GG	GG	GG	GG	GG	GG	GG	GG	GG	GG	GG	GA	GG	GG	GG	GG	GG	GG	GG	GG	GG	GG	GG	GG	GG	GA	GG	GG	GG	GG	GG	GG	GG	GG	GG	GG	GG
Mint09489	G/A	LG0	9489	+	NA	NA	NA	NA	NA	NA	NN	GG	NN	NN	NN	NN	NN	GG	NN	GG	NN	NN	GG	NN	NN	NN	NN	NN	NN	NN	NN	NN	NN	GG	GG	GG	NN	NN	NN	GG	GG	GG	NN	NN	NN	GG	NN	NN	NN
Mint09490	T/C	LG0	9490	+	NA	NA	NA	NA	NA	NA	NN	TT	NN	NN	NN	NN	NN	TT	NN	TT	NN	NN	TT	NN	NN	NN	CC	NN	NN	NN	NN	NN	CC	TT	TT	TT	NN	NN	NN	TT	TT	TT	NN	NN	NN	TT	NN	NN	NN
Mint09508	A/T	LG0	9508	+	NA	NA	NA	NA	NA	NA	AA	AA	AA	AA	NN	NN	NN	AA	AA	AA	AA	AA	NN	AA	NN	AA	AA	AA	AA	AA	AA	AA	AA	AA	AA	AA	AA	AA	AA	AA	AA	AA	NN	AA	AA	AA	AA	NN	NN
Mint09509	T/A	LG0	9509	+	NA	NA	NA	NA	NA	NA	TT	TT	TT	TT	NN	NN	NN	TT	TT	TT	TT	TT	NN	TT	NN	TT	TT	TT	TT	TT	TT	TT	TT	TT	TT	TT	TT	TT	TT	TT	TT	TT	NN	TT	TT	TT	TT	NN	NN
Mint09515	A/T	LG0	9515	+	NA	NA	NA	NA	NA	NA	AA	AA	NN	NN	NN	NN	NN	NN	NN	AA	NN	NN	AA	NN	NN	AA	AA	NN	NN	NN	NN	NN	NN	NN	NN	NN	AA	NN	NN	AA	NN	NN	AA	NN	NN	AA	AA	AA	NN
Mint09516	C/T	LG0	9516	+	NA	NA	NA	NA	NA	NA	CC	CC	NN	NN	NN	NN	NN	NN	NN	CC	NN	NN	CC	NN	NN	CC	CC	NN	NN	NN	NN	NN	NN	NN	NN	NN	CC	NN	NN	CC	NN	NN	CC	NN	NN	CC	CC	CC	NN
Mint09661	T/C	LG0	9661	+	NA	NA	NA	NA	NA	NA	CC	TC	TT	NN	NN	NN	NN	TT	TT	TT	TT	TT	TT	TT	NN	CC	NN	CC	TT	TT	TT	CC	TT	CC	TT	CC	CC	CC	CC	CC	CC	CC	NN	NN	CC	TT	CC	TC	CC
Mint09714	A/C	LG0	9714	+	NA	NA	NA	NA	NA	NA	AA	NN	AA	AA	AA	AA	AA	NN	NN	NN	NN	NN	NN	NN	NN	NN	AA	CC	CC	CC	NN	CC	CC	NN	NN	NN	NN	NN	NN	NN	NN	NN	NN	NN	NN	NN	NN	NN	NN
Mint09716	G/A	LG0	9716	+	NA	NA	NA	NA	NA	NA	GG	GG	GG	GG	GG	GG	GG	GG	GG	GG	GG	GG	GG	GG	GG	GG	GG	GG	GG	GA	GG	GG	GA	GG	GG	GG	GG	GG	GG	GG	GG	GG	GG	GG	GA	GG	GA	GA	GG
Mint09717	A/C	LG0	9717	+	NA	NA	NA	NA	NA	NA	AC	CC	CC	CC	CC	CC	CC	CC	CC	CC	CC	CC	CC	CC	CC	CC	CC	CC	CC	CC	CC	CC	CC	CC	CC	CC	CC	CC	CC	CC	CC	CC	CC	CC	CC	CC	CC	CC	CC
Mint09756	T/C	LG0	9756	+	NA	NA	NA	NA	NA	NA	NN	NN	TT	TT	NN	NN	TT	NN	TT	NN	NN	TT	TT	TT	NN	TC	TT	TT	TT	TT	NN	TT	NN	NN	NN	NN	NN	NN	NN	NN	NN	NN	NN	TT	NN	NN	TT	NN	NN
Mint09757	T/A	LG0	9757	+	NA	NA	NA	NA	NA	NA	NN	NN	TT	TT	NN	NN	TT	NN	TT	NN	NN	TT	TT	TT	NN	TT	TT	TT	TT	TT	NN	TT	NN	NN	NN	NN	NN	NN	NN	NN	NN	NN	NN	TT	NN	NN	TT	NN	NN
Mint09786	T/A	LG0	9786	+	NA	NA	NA	NA	NA	NA	NN	NN	NN	TT	NN	NN	TT	NN	TT	TT	TT	TT	NN	TT	NN	NN	TT	AA	TT	AA	TA	TT	TT	TT	NN	NN	TT	TT	TT	TT	NN	TT	NN	TT	TT	NN	TT	NN	NN
Mint09799	C/T	LG0	9799	+	NA	NA	NA	NA	NA	NA	CC	CC	NN	CC	NN	NN	NN	NN	NN	NN	CC	NN	NN	CC	NN	NN	CC	CC	CC	CC	CC	CC	CC	NN	CC	CC	NN	CC	CC	CC	CC	CC	NN	CC	CC	CC	NN	NN	NN
Mint09801	T/A	LG0	9801	+	NA	NA	NA	NA	NA	NA	NN	NN	NN	NN	NN	NN	NN	TT	NN	NN	NN	NN	NN	NN	NN	NN	NN	NN	NN	NN	NN	NN	NN	NN	NN	NN	NN	NN	NN	NN	NN	NN	NN	NN	NN	NN	TT	NN	NN
Mint09803	A/G	LG0	9803	+	NA	NA	NA	NA	NA	NA	NN	NN	NN	NN	NN	NN	NN	NN	NN	NN	NN	NN	NN	NN	NN	NN	NN	NN	NN	NN	NN	NN	NN	NN	NN	NN	NN	NN	NN	NN	NN	NN	NN	NN	NN	NN	NN	NN	NN
Mint09805	C/A	LG0	9805	+	NA	NA	NA	NA	NA	NA	AA	AA	NN	NN	NN	NN	NN	NN	NN	AA	NN	NN	AA	NN	AA	AA	NN	NN	NN	NN	NN	NN	NN	AA	AA	AA	NN	AA	NN	AA	NN	AA	AA	NN	NN	AA	AA	AA	NN
Mint09849	C/G	LG0	9849	+	NA	NA	NA	NA	NA	NA	GG	NN	GG	NN	NN	NN	GG	GG	NN	NN	NN	NN	GG	GG	GG	NN	NN	GG	NN	GG	GG	NN	GG	NN	NN	NN	NN	NN	NN	NN	NN	NN	NN	GG	GG	NN	NN	GG	NN
Mint09859	C/T	LG0	9859	+	NA	NA	NA	NA	NA	NA	CC	NN	CC	CC	CC	CC	CC	NN	CC	CC	CC	CC	CC	CC	CC	NN	CC	CC	CC	CC	CC	CC	CC	CC	NN	NN	CC	CC	CC	CC	NN	CC	NN	CC	CC	CC	CT	CC	CC
Mint09865	G/C	LG0	9865	+	NA	NA	NA	NA	NA	NA	CC	GC	CC	CC	CC	CC	CC	NN	GC	GG	CC	NN	CC	NN	NN	GG	CC	GC	GG	CC	GC	GC	NN	GC	GC	CC	CC	CC	GG	GC	CC	GC	CC	CC	NN	GG	NN	NN	NN
Mint09871	C/T	LG0	9871	+	NA	NA	NA	NA	NA	NA	CC	CC	NN	NN	NN	NN	NN	NN	NN	NN	NN	NN	NN	NN	NN	NN	NN	NN	CC	CC	CC	NN	CC	CC	NN	CC	NN	NN	CC	NN	NN	NN	NN	NN	TT	CC	NN	NN	CC
Mint09873	T/C	LG0	9873	+	NA	NA	NA	NA	NA	NA	CC	CC	NN	NN	NN	NN	NN	TT	NN	NN	NN	NN	NN	NN	NN	TT	NN	TT	CC	CC	CC	TT	CC	CC	NN	CC	NN	NN	CC	NN	NN	NN	NN	NN	NN	CC	NN	NN	CC
Mint09874	T/C	LG0	9874	+	NA	NA	NA	NA	NA	NA	TT	TT	NN	NN	NN	NN	NN	NN	TT	TT	NN	NN	NN	NN	TT	NN	NN	NN	TT	NN	TT	NN	NN	TT	TT	TT	TT	TT	TT	TT	NN	TT	NN	NN	TT	TT	TT	TT	TT
Mint09889	G/T	LG0	9889	+	NA	NA	NA	NA	NA	NA	GG	GG	GG	GG	GG	GG	GG	NN	GG	GG	GG	GG	GG	GG	GG	GG	GG	GG	GG	GG	GG	GG	GG	GG	GG	GG	GG	GG	GG	GG	GG	GG	GG	GG	GG	NN	GG	GG	GG
Mint09890	A/T	LG0	9890	+	NA	NA	NA	NA	NA	NA	AA	AA	AA	AA	AA	AA	AA	NN	AA	AA	AT	AT	AA	AA	AT	AT	AA	AA	AA	AA	AA	AA	AA	AA	AA	AT	AA	AA	AA	AA	AA	AA	AA	AA	AA	NN	AA	AA	AA
Mint09896	T/A	LG0	9896	+	NA	NA	NA	NA	NA	NA	TA	TA	TT	TA	TA	TA	TA	TT	TA	TA	AA	TA	TT	AA	TA	TA	TT	AA	TA	TA	TA	TA	AA	TA	TA	AA	TA	AA	TA	TA	TA	TA	TA	TA	AA	TT	TT	TA	TA
Mint10001	C/T	LG0	10001	+	NA	NA	NA	NA	NA	NA	CC	NN	NN	NN	NN	NN	NN	NN	NN	NN	NN	CC	NN	CC	NN	NN	NN	CC	CC	NN	NN	CC	CC	NN	NN	NN	NN	NN	NN	NN	NN	NN	NN	CC	NN	NN	NN	NN	NN
Mint10012	T/C	LG0	10012	+	NA	NA	NA	NA	NA	NA	NN	TC	CC	CC	NN	CC	CC	TT	NN	CC	CC	NN	CC	CC	NN	CC	NN	CC	CC	CC	NN	CC	NN	CC	CC	TC	CC	TC	CC	CC	CC	CC	CC	CC	CC	NN	CC	NN	CC
Mint10115	A/G	LG0	10115	+	NA	NA	NA	NA	NA	NA	NN	AA	NN	AA	NN	NN	NN	NN	NN	NN	AA	NN	NN	AA	NN	NN	AA	NN	AA	AA	AA	NN	AA	NN	AA	AA	NN	NN	AA	NN	NN	NN	NN	AA	NN	AA	NN	NN	NN
Mint10116	A/C	LG0	10116	+	NA	NA	NA	NA	NA	NA	NN	AA	NN	NN	NN	NN	NN	NN	NN	NN	NN	NN	NN	NN	NN	AA	NN	NN	NN	NN	NN	NN	NN	AA	NN	NN	NN	NN	AA	NN	AA	AA	NN	NN	NN	NN	NN	NN	NN
Mint10118	G/A	LG0	10118	+	NA	NA	NA	NA	NA	NA	NN	GG	NN	NN	NN	NN	NN	NN	NN	NN	NN	NN	NN	NN	NN	GG	NN	NN	NN	NN	NN	NN	NN	GG	NN	NN	NN	NN	GG	NN	GG	GG	NN	NN	NN	NN	NN	NN	NN
Mint10119	A/G	LG0	10119	+	NA	NA	NA	NA	NA	NA	GG	AG	GG	GG	GG	GG	AG	AG	AG	AG	AG	AG	GG	GG	GG	AG	GG	AG	AG	AG	AG	GG	AG	AG	AG	GG	GG	GG	GG	GG	GG	AG	GG	AG	AG	GG	GG	AG	GG
Mint10120	C/A	LG0	10120	+	NA	NA	NA	NA	NA	NA	CC	CC	CC	CC	CC	CC	CC	CC	CC	CC	CC	CC	CC	CC	CC	CC	CC	CC	CC	CC	CC	CC	CC	CC	CC	CC	CC	CC	CC	CC	CC	CC	CC	CC	CC	CC	CC	CC	CC
Mint10127	G/C	LG0	10127	+	NA	NA	NA	NA	NA	NA	NN	GG	NN	NN	NN	NN	NN	GG	NN	NN	NN	NN	NN	NN	NN	GG	NN	NN	NN	NN	NN	NN	NN	NN	GG	GG	NN	NN	NN	NN	GG	GG	GG	NN	NN	NN	NN	NN	NN
Mint10128	C/T	LG0	10128	+	NA	NA	NA	NA	NA	NA	CC	NN	NN	CC	CC	CC	NN	CC	NN	NN	CC	CC	CC	CC	CC	CC	CC	NN	CC	NN	NN	NN	NN	CC	CC	CC	NN	CC	CC	NN	NN	NN	NN	CC	NN	NN	CC	CC	NN
Mint10129	G/A	LG0	10129	+	NA	NA	NA	NA	NA	NA	GG	NN	NN	GG	GG	GG	NN	GG	NN	AA	GA	GA	GA	GG	GA	GG	GG	NN	GG	NN	NN	NN	NN	GG	GG	GG	NN	GG	GG	NN	NN	NN	NN	GG	NN	AA	GG	GG	NN
Mint10130	C/G	LG0	10130	+	NA	NA	NA	NA	NA	NA	NN	CG	GG	GG	NN	NN	GG	CC	GG	GG	NN	NN	NN	GG	NN	CC	GG	GG	GG	GG	GG	GG	GG	GG	CC	CC	GG	GG	GG	GG	CC	CC	CC	GG	GG	NN	GG	GG	GG
Mint10131	C/T	LG0	10131	+	NA	NA	NA	NA	NA	NA	TT	CC	NN	TT	TT	TT	NN	CT	NN	NN	TT	TT	TT	TT	TT	CT	TT	NN	TT	NN	NN	NN	NN	TT	CT	CT	NN	TT	TT	NN	CC	CC	CC	TT	NN	NN	TT	TT	NN
Mint10132	C/T	LG0	10132	+	NA	NA	NA	NA	NA	NA	CC	NN	NN	CC	CC	CC	NN	CC	NN	NN	CC	CC	CC	CC	CC	CC	CC	NN	CC	NN	NN	NN	NN	CC	CC	CC	NN	CC	CC	NN	NN	NN	NN	CC	NN	NN	CC	CC	NN
Mint10139	G/A	LG0	10139	+	NA	NA	NA	NA	NA	NA	AA	GA	GG	GG	NN	NN	GG	AA	NN	AA	GG	AA	NN	GG	NN	AA	GG	NN	GG	NN	GG	GG	GG	AA	GA	AA	AA	GA	AA	AA	AA	AA	NN	GG	GG	GG	NN	GG	NN
Mint10203	G/C	LG0	10203	+	NA	NA	NA	NA	NA	NA	NN	NN	NN	NN	NN	NN	NN	NN	NN	NN	NN	NN	NN	GG	NN	GG	GG	NN	NN	NN	NN	NN	NN	NN	NN	NN	NN	NN	NN	NN	NN	NN	NN	NN	NN	NN	NN	NN	GG
Mint10234	T/C	LG0	10234	+	NA	NA	NA	NA	NA	NA	NN	CC	NN	NN	NN	NN	NN	NN	NN	TT	TT	NN	NN	NN	TT	TT	NN	TT	TT	TT	NN	NN	TT	CC	CC	CC	NN	CC	CC	CC	NN	NN	NN	NN	CC	TT	TT	CC	CC
Mint10235	A/T	LG0	10235	+	NA	NA	NA	NA	NA	NA	NN	NN	NN	NN	NN	NN	NN	NN	NN	AA	AA	NN	NN	NN	AA	AA	NN	AA	AA	AA	NN	NN	AA	NN	NN	NN	NN	NN	NN	NN	NN	NN	NN	NN	NN	AA	AA	NN	NN
Mint10236	G/T	LG0	10236	+	NA	NA	NA	NA	NA	NA	GG	GG	GG	GG	GG	GG	GG	GG	NN	GG	GG	GG	GG	GG	NN	GG	GG	GG	GG	GG	GG	GG	GG	GG	GG	GG	GG	GG	GG	GG	GG	GG	GG	GG	GG	GG	NN	GG	GG
Mint10237	G/A	LG0	10237	+	NA	NA	NA	NA	NA	NA	GG	GG	GG	GG	GG	GG	GG	GG	NN	GG	GG	GG	GG	GG	NN	GG	GG	GG	GG	GG	GG	GG	GG	GG	GG	GG	GG	GG	GG	GG	GG	GG	GG	GG	GG	GG	NN	GG	GG
Mint10251	A/C	LG0	10251	+	NA	NA	NA	NA	NA	NA	CC	AA	AA	AA	AA	AA	AA	AA	AA	AA	AA	AA	AA	AA	NN	NN	NN	CC	AC	AC	AA	AA	CC	AA	AA	AA	AA	AA	AA	AA	AA	AA	AA	AA	NN	NN	AA	NN	NN
Mint10267	G/A	LG0	10267	+	NA	NA	NA	NA	NA	NA	GG	GG	GA	GG	GG	GG	GG	GG	GG	GG	GG	GG	GG	GG	GG	GG	GG	GA	GG	GG	GG	GG	GG	GG	GG	GG	GG	GG	GG	GG	GG	GG	GG	GG	GG	GG	GG	GG	GG
Mint10284	C/T	LG0	10284	+	NA	NA	NA	NA	NA	NA	NN	NN	CC	CC	NN	NN	CC	TT	CT	TT	CT	TT	CT	CC	TT	NN	NN	CC	CC	NN	CC	CC	CC	CC	TT	CC	CC	TT	TT	TT	TT	CC	CC	CC	NN	TT	CC	NN	CC
Mint10295	T/G	LG0	10295	+	NA	NA	NA	NA	NA	NA	TT	GG	TG	TG	TT	TT	TG	GG	GG	GG	GG	TT	GG	TT	GG	TT	TT	TG	TG	TT	TT	GG	TT	GG	GG	GG	GG	GG	GG	TG	TT	TG	GG	TG	TT	GG	TT	GG	GG
Mint10297	T/C	LG0	10297	+	NA	NA	NA	NA	NA	NA	CC	NN	NN	NN	NN	NN	NN	NN	NN	CC	NN	CC	CC	NN	NN	TT	TC	NN	NN	NN	NN	NN	TC	NN	NN	NN	NN	NN	NN	NN	NN	NN	NN	NN	NN	NN	NN	NN	NN
Mint10298	A/G	LG0	10298	+	NA	NA	NA	NA	NA	NA	AA	NN	AA	AA	AA	AA	AA	NN	NN	NN	NN	AA	NN	AA	NN	AG	AA	AA	AA	AA	AA	NN	AA	NN	NN	NN	NN	NN	NN	AA	AA	AA	NN	AA	AA	NN	AA	NN	NN
Mint10348	C/A	LG0	10348	+	NA	NA	NA	NA	NA	NA	NN	CC	CC	CC	NN	NN	NN	NN	NN	NN	NN	NN	NN	NN	CC	CC	CC	NN	NN	CC	NN	NN	CC	CC	NN	NN	CC	NN	CC	CC	NN	CC	NN	CC	NN	NN	NN	NN	NN
Mint10352	T/G	LG0	10352	+	NA	NA	NA	NA	NA	NA	GG	TT	TT	TT	NN	NN	NN	NN	NN	NN	NN	NN	NN	NN	TT	TG	TT	NN	NN	TT	NN	NN	TT	TT	NN	NN	TT	NN	TT	TT	NN	TT	NN	TT	NN	NN	NN	NN	GG
Mint10376	T/C	LG0	10376	+	NA	NA	NA	NA	NA	NA	CC	CC	NN	NN	NN	NN	NN	CC	NN	NN	NN	NN	NN	NN	NN	NN	NN	NN	NN	NN	NN	NN	NN	NN	NN	CC	CC	NN	CC	NN	NN	NN	NN	NN	NN	NN	NN	NN	NN
Mint10377	A/C	LG0	10377	+	NA	NA	NA	NA	NA	NA	AC	NN	NN	NN	AA	NN	NN	AA	AA	CC	AA	AA	CC	NN	AA	AA	AA	CC	CC	CC	CC	CC	CC	NN	NN	NN	NN	NN	NN	NN	NN	NN	NN	NN	CC	CC	CC	CC	CC
Mint10378	G/A	LG0	10378	+	NA	NA	NA	NA	NA	NA	GG	AA	NN	NN	NN	NN	NN	AA	NN	NN	NN	NN	NN	NN	NN	NN	NN	NN	NN	NN	NN	NN	NN	NN	NN	AA	AA	NN	AA	NN	NN	NN	NN	NN	GG	NN	NN	GG	NN
Mint10446	C/G	LG0	10446	+	NA	NA	NA	NA	NA	NA	NN	GG	GG	GG	GG	GG	GG	GG	GG	GG	GG	GG	GG	GG	GG	GG	GG	NN	GG	GG	NN	GG	NN	CG	CG	CG	CG	GG	GG	GG	CG	GG	GG	GG	CC	NN	NN	NN	NN
Mint10458	A/C	LG0	10458	+	NA	NA	NA	NA	NA	NA	NN	NN	NN	NN	NN	NN	NN	AA	NN	NN	NN	NN	NN	AA	NN	NN	AA	NN	NN	NN	NN	AA	NN	AA	AA	AA	AA	NN	NN	NN	AA	NN	NN	AA	AA	NN	NN	NN	NN
Mint10459	G/T	LG0	10459	+	NA	NA	NA	NA	NA	NA	NN	NN	NN	NN	NN	NN	NN	GG	NN	NN	NN	NN	NN	GG	NN	NN	GG	NN	NN	NN	NN	GG	NN	GG	GG	GG	GG	NN	NN	NN	GG	NN	NN	GG	GG	NN	NN	NN	NN
Mint10507	T/C	LG0	10507	+	NA	NA	NA	NA	NA	NA	TT	TT	TT	TT	TT	TT	TT	NN	TT	TT	TT	TT	TT	TT	TT	TT	TT	TT	TT	TT	TT	TT	TT	TT	TT	TT	TT	TT	TT	TT	TT	TT	TT	TT	TT	NN	TT	TT	TT
Mint10508	T/C	LG0	10508	+	NA	NA	NA	NA	NA	NA	TT	TC	TT	TT	TT	TT	TT	CC	TT	TT	TT	TT	TT	TT	TT	TT	TT	TT	TT	TT	TT	TT	TT	TT	TT	TC	TC	TC	TC	TT	TT	TT	TT	TT	TT	NN	TT	TT	TT
Mint10529	C/A	LG0	10529	+	NA	NA	NA	NA	NA	NA	AA	CC	AA	AA	AA	AA	AA	CC	CA	AA	AA	AA	CC	AA	AA	NN	NN	NN	NN	AA	CA	CA	CC	CC	CC	NN	NN	AA	NN	CC	NN	CC	NN	AA	NN	NN	NN	NN	AA
Mint10546	T/G	LG0	10546	+	NA	NA	NA	NA	NA	NA	NN	NN	NN	NN	NN	NN	NN	NN	TT	NN	TT	NN	TT	NN	NN	NN	NN	GG	NN	NN	NN	NN	GG	NN	NN	NN	NN	NN	NN	NN	NN	NN	NN	NN	NN	TT	NN	NN	NN
Mint10547	C/T	LG0	10547	+	NA	NA	NA	NA	NA	NA	NN	NN	NN	NN	NN	TT	NN	NN	CC	NN	CC	NN	CC	NN	NN	NN	NN	NN	NN	NN	NN	NN	NN	NN	NN	NN	NN	NN	NN	NN	NN	NN	NN	NN	NN	CC	NN	NN	NN
Mint10553	T/G	LG0	10553	+	NA	NA	NA	NA	NA	NA	GG	NN	NN	NN	NN	NN	NN	GG	GG	GG	GG	GG	GG	NN	GG	GG	NN	GG	NN	GG	NN	NN	GG	NN	NN	NN	NN	NN	NN	NN	NN	NN	NN	NN	NN	GG	NN	GG	NN
Mint10561	G/C	LG0	10561	+	NA	NA	NA	NA	NA	NA	GG	GG	GG	NN	NN	NN	NN	GG	NN	GG	GG	GG	NN	NN	NN	NN	GG	GG	NN	GG	GG	NN	GG	GG	GG	GG	GG	GG	NN	GG	GG	GG	NN	GG	NN	GG	NN	NN	NN
Mint10571	G/C	LG0	10571	+	NA	NA	NA	NA	NA	NA	NN	CC	GG	GG	CC	GG	GG	CC	NN	NN	NN	CC	CC	CC	CC	CC	NN	CC	CC	CC	CC	CC	NN	NN	CC	NN	NN	CC	NN	NN	CC	NN	CC	CC	CC	NN	NN	CC	NN
Mint10579	C/G	LG0	10579	+	NA	NA	NA	NA	NA	NA	CC	NN	NN	NN	NN	NN	NN	CC	CC	CC	CC	NN	NN	NN	CC	NN	NN	NN	CC	NN	CC	CC	NN	NN	NN	NN	NN	NN	NN	NN	NN	NN	NN	NN	NN	CC	NN	CC	CC
Mint10588	A/G	LG0	10588	+	NA	NA	NA	NA	NA	NA	AA	AA	AA	AA	AA	AA	AA	AA	AA	AA	AA	AA	AA	AA	AA	AA	AA	AA	AA	AA	AA	AA	AA	AA	NN	AA	AA	AA	AA	AA	AA	AA	AA	AA	AA	AA	AA	AA	AA
Mint10589	G/C	LG0	10589	+	NA	NA	NA	NA	NA	NA	GG	GG	GG	GG	GG	GG	GG	GG	GG	GG	GG	GG	GG	GG	GG	GG	GG	GG	GG	GG	GG	GG	GG	GG	NN	GG	GG	GG	GG	GG	GG	GG	GG	GG	GG	GG	GG	GG	GG
Mint10590	G/A	LG0	10590	+	NA	NA	NA	NA	NA	NA	GG	GG	GG	GG	GG	GG	GG	GG	GG	GG	GG	GG	GG	GG	GG	GG	GG	GG	GG	GG	GG	GG	GG	GG	NN	GG	GG	GG	GG	GG	GG	GG	GG	GG	GG	GG	GG	GG	GG
Mint10596	A/C	LG0	10596	+	NA	NA	NA	NA	NA	NA	AC	CC	CC	CC	CC	CC	CC	NN	NN	AA	CC	AA	NN	CC	NN	NN	CC	NN	CC	CC	CC	CC	NN	NN	CC	CC	CC	CC	CC	CC	CC	NN	CC	NN	CC	AA	NN	NN	CC
Mint10599	G/A	LG0	10599	+	NA	NA	NA	NA	NA	NA	GG	NN	NN	NN	NN	NN	NN	NN	GG	GG	GG	GG	NN	NN	NN	GG	NN	NN	NN	NN	GG	GG	NN	NN	NN	NN	NN	NN	NN	NN	NN	NN	NN	NN	GG	GG	NN	GG	GG
Mint10600	C/G	LG0	10600	+	NA	NA	NA	NA	NA	NA	CC	NN	NN	NN	NN	NN	NN	CC	CC	NN	CC	NN	CC	NN	CC	CC	CC	NN	NN	NN	NN	NN	NN	NN	NN	NN	NN	NN	NN	NN	NN	NN	NN	NN	NN	CC	NN	NN	NN
Mint10601	G/T	LG0	10601	+	NA	NA	NA	NA	NA	NA	GT	GT	GT	GG	GT	GT	GG	TT	GT	GT	GT	GT	GT	GG	GT	GT	GG	GG	GT	GG	GG	GT	GT	GG	GG	GG	GG	GG	GG	GT	GG	GT	GT	GG	GT	TT	GT	GT	GT
Mint10603	T/C	LG0	10603	+	NA	NA	NA	NA	NA	NA	CC	TT	CC	TC	NN	NN	TT	TT	TT	TT	NN	TT	NN	CC	TT	NN	TT	NN	TT	TC	TT	TT	TT	TT	TT	NN	TT	TT	TT	TT	NN	TT	NN	TT	NN	NN	TT	TT	NN
Mint10604	C/T	LG0	10604	+	NA	NA	NA	NA	NA	NA	NN	CT	CC	CT	CC	CC	CT	TT	TT	TT	CC	TT	CC	CC	TT	CC	CT	CC	TT	CC	CT	CT	TT	CT	CC	CC	CT	CT	CT	TT	CC	CT	NN	CT	CC	NN	CT	CT	CC
Mint10663	G/A	LG0	10663	+	NA	NA	NA	NA	NA	NA	AA	GG	NN	GG	NN	GG	GG	GG	NN	AA	GA	GA	GG	GG	GA	GG	GG	GG	NN	GG	GG	GG	GG	GG	GG	GG	GG	GG	GG	GG	GG	GG	GG	GG	GG	GG	NN	GG	GG
Mint10665	T/A	LG0	10665	+	NA	NA	NA	NA	NA	NA	NN	TT	NN	TT	NN	TT	TT	TT	NN	NN	TT	TT	TT	TT	TT	TT	TT	TT	NN	TT	TT	TT	TT	TT	TT	TT	TT	TT	TT	TT	TT	TT	TT	TT	TT	TT	NN	TT	TT
Mint10667	A/G	LG0	10667	+	NA	NA	NA	NA	NA	NA	NN	AA	AA	AA	NN	AA	AA	AA	AA	AA	AA	AA	AA	AA	AA	AA	AA	AA	AA	AA	AA	AA	AA	AA	AA	AA	AA	AA	AA	AA	AA	AA	AA	AA	AA	NN	AA	AA	AA
Mint10668	A/G	LG0	10668	+	NA	NA	NA	NA	NA	NA	NN	AA	AA	AA	NN	AA	AA	AA	AA	AA	AA	AA	AA	AA	AA	AA	AA	AA	AA	AA	AA	AA	AA	AA	AA	AA	AA	AA	AA	AA	AA	AA	AA	AA	AA	NN	AA	AA	AA
Mint10670	G/C	LG0	10670	+	NA	NA	NA	NA	NA	NA	NN	GG	GG	GG	NN	GG	GG	GG	GG	GG	GG	GG	GG	GG	GG	GG	GG	GG	GG	GG	GG	GG	GG	GG	GG	GG	GG	GG	GG	GG	GG	GG	GG	GG	GG	NN	GG	GG	GG
Mint10672	A/G	LG0	10672	+	NA	NA	NA	NA	NA	NA	NN	AA	AA	AA	NN	AA	AA	AA	AA	AA	AA	AA	AA	AA	AA	AA	AA	AA	AA	AA	AA	AA	AA	AA	AA	AA	AA	AA	AA	AA	AA	AA	AA	AA	AA	NN	AA	AA	AA
Mint10699	G/C	LG0	10699	+	NA	NA	NA	NA	NA	NA	CC	GG	GC	GC	GC	GG	GC	GG	GC	GG	GC	GG	GG	GC	GG	CC	GC	GG	GG	GG	GC	GG	GG	GG	GG	GG	GG	GC	GG	GC	CC	GC	GG	GG	GC	CC	CC	CC	CC
Mint10711	G/C	LG0	10711	+	NA	NA	NA	NA	NA	NA	NN	NN	NN	NN	NN	NN	NN	GG	NN	NN	NN	NN	NN	GG	NN	GG	GG	GG	GG	GG	GG	GG	GG	NN	NN	NN	NN	NN	NN	NN	NN	NN	NN	NN	GG	NN	GG	GG	GG
Mint10757	A/C	LG0	10757	+	NA	NA	NA	NA	NA	NA	NN	NN	AA	AA	AA	AA	AA	NN	AA	NN	NN	AA	AA	AA	NN	AA	AA	NN	NN	AA	NN	NN	NN	NN	NN	NN	NN	NN	NN	NN	NN	NN	NN	AA	AA	NN	AA	AA	AA
Mint10758	T/G	LG0	10758	+	NA	NA	NA	NA	NA	NA	NN	NN	TT	TT	TT	TT	TT	NN	TT	NN	NN	TT	TT	TT	NN	TT	TT	NN	NN	TT	NN	NN	NN	NN	NN	NN	NN	NN	NN	NN	NN	NN	NN	TT	TT	NN	TT	TT	TT
Mint10843	A/C	LG0	10843	+	NA	NA	NA	NA	NA	NA	AA	AC	AA	AA	AA	AA	NN	CC	CC	AA	CC	AC	AA	NN	AC	AA	NN	NN	AA	AA	NN	NN	AA	AA	CC	CC	AA	CC	AA	AA	CC	AA	CC	AA	AA	AC	AA	AA	AA
Mint10871	G/A	LG0	10871	+	NA	NA	NA	NA	NA	NA	GG	GA	GA	GA	GA	GA	GA	GA	GA	GA	GA	GA	AA	GG	GA	GG	GA	GA	GA	GA	GA	GA	GA	GA	GA	GA	GA	GA	GA	GA	GA	GA	GA	AA	GG	GG	GG	GG	GG
Mint10877	C/T	LG0	10877	+	NA	NA	NA	NA	NA	NA	CC	TT	NN	CC	TT	CC	CC	CC	TT	CT	TT	CT	CC	CC	CC	TT	CC	TT	CT	NN	TT	TT	CT	TT	TT	NN	CC	NN	CT	CT	NN	NN	NN	CC	CC	TT	NN	CC	CC
Mint10878	G/T	LG0	10878	+	NA	NA	NA	NA	NA	NA	GG	NN	NN	GG	NN	GG	GG	GG	NN	GG	NN	GG	GG	GG	GG	NN	GG	GG	GG	NN	NN	NN	GG	NN	NN	NN	GG	NN	GG	GG	NN	NN	NN	GG	GG	GG	NN	GG	GG
Mint10879	A/C	LG0	10879	+	NA	NA	NA	NA	NA	NA	NN	AA	NN	AA	AA	NN	AA	AA	AA	AA	AA	AA	NN	NN	AA	AA	NN	AA	AA	NN	AA	AA	AA	AC	AA	CC	CC	CC	AC	AA	NN	NN	CC	NN	NN	AA	NN	AA	CC
Mint10881	T/C	LG0	10881	+	NA	NA	NA	NA	NA	NA	TT	TT	TT	TT	TT	TT	NN	TT	TT	TT	TT	TT	TT	TT	TT	TT	TT	TT	TT	TT	TT	TT	TT	TT	TT	TT	TT	TT	TT	TT	TT	TT	TT	TT	TT	TT	TT	TT	TT
Mint10893	G/T	LG0	10893	+	NA	NA	NA	NA	NA	NA	GG	GG	NN	GG	NN	NN	GG	GG	GG	GG	GG	GG	GG	NN	NN	GG	GG	NN	GT	TT	TT	GG	NN	GG	GG	GG	GG	NN	GG	GG	NN	GG	GG	GG	TT	GG	GG	GG	GG
Mint10894	A/C	LG0	10894	+	NA	NA	NA	NA	NA	NA	AC	AC	AA	AC	AA	AA	AC	AC	CC	CC	AC	CC	AC	AA	AA	AC	CC	AA	CC	AA	AA	AC	AA	AC	AC	AC	CC	AA	AC	AC	AA	AC	AC	AC	AA	CC	CC	AC	CC
Mint10895	A/G	LG0	10895	+	NA	NA	NA	NA	NA	NA	AA	AA	AA	AA	AA	AA	AA	AA	NN	NN	AA	NN	AA	AA	AA	AA	NN	AA	GG	AA	AA	AA	AA	AA	AA	AA	NN	AA	AA	AA	AA	AA	AA	AA	AA	NN	NN	AA	NN
Mint10896	T/C	LG0	10896	+	NA	NA	NA	NA	NA	NA	TT	TT	NN	TT	NN	NN	TT	TT	TT	TT	TT	TT	TT	NN	NN	TT	TT	NN	TT	CC	NN	TT	NN	TT	TT	TT	TT	NN	TT	TT	NN	TT	TT	TT	TT	TT	TT	TT	TT
Mint10919	T/G	LG0	10919	+	NA	NA	NA	NA	NA	NA	TT	TT	NN	TT	TT	TT	NN	TT	TT	TT	TT	TT	TT	TT	TT	GG	TT	GG	TT	NN	GG	NN	GG	TT	TT	TT	TT	TT	TT	TT	TT	TT	TT	TT	GG	TG	TT	GG	GG
Mint10922	T/C	LG0	10922	+	NA	NA	NA	NA	NA	NA	TT	TC	TT	TT	TT	TT	TT	TC	TT	TT	TT	TT	TT	TT	TT	TT	TT	TT	TT	TT	TT	TT	TT	TT	TT	TC	TT	TT	TT	TT	TC	TC	TC	TT	TT	TT	TT	TT	TT
Mint10924	G/A	LG0	10924	+	NA	NA	NA	NA	NA	NA	GG	GG	GG	GG	GG	GG	GG	GG	GG	GG	GG	GG	GG	GG	GG	GG	GG	GG	GG	GG	GG	GG	GG	GG	GG	GG	GG	GG	GG	GG	GG	GG	GG	GG	GG	GG	GG	GG	GG
Mint10925	G/T	LG0	10925	+	NA	NA	NA	NA	NA	NA	GG	GG	GG	GG	GG	GG	GG	GG	GG	GG	GG	GG	GG	GG	GG	GG	GG	GG	GG	GG	GG	GG	GG	GG	GG	GG	GG	GG	GG	GG	GG	GG	GG	GG	GG	GG	GG	GG	GG
Mint10926	A/C	LG0	10926	+	NA	NA	NA	NA	NA	NA	NN	AA	NN	NN	NN	NN	NN	AA	NN	NN	NN	NN	NN	AA	NN	AA	AA	NN	NN	NN	AA	NN	NN	NN	AA	AA	NN	NN	NN	NN	AA	AA	AA	AA	NN	NN	NN	NN	NN
Mint10965	C/T	LG0	10965	+	NA	NA	NA	NA	NA	NA	CC	NN	CC	NN	NN	NN	NN	CC	NN	CC	CC	NN	NN	NN	NN	CC	CC	CC	CC	CC	CC	CC	CC	CC	CC	CC	NN	CC	CC	CC	CC	CC	NN	CC	CC	CC	CC	NN	NN
Mint10979	G/A	LG0	10979	+	NA	NA	NA	NA	NA	NA	NN	GG	GG	GG	NN	NN	NN	GA	NN	NN	GG	GG	NN	GG	NN	NN	GG	GA	GG	GA	GG	GG	GA	GG	GG	GG	NN	GG	GG	GG	GG	GG	NN	GG	GG	NN	GG	NN	NN
Mint10980	T/G	LG0	10980	+	NA	NA	NA	NA	NA	NA	TT	NN	NN	NN	NN	NN	NN	GG	NN	NN	NN	NN	NN	NN	NN	NN	NN	GG	NN	GG	NN	NN	GG	NN	NN	NN	NN	NN	NN	NN	NN	NN	NN	NN	NN	NN	NN	NN	NN
Mint10981	C/G	LG0	10981	+	NA	NA	NA	NA	NA	NA	NN	CC	CC	CC	NN	NN	NN	CC	NN	NN	CC	CC	NN	CC	NN	NN	CC	CC	CC	CC	CC	CC	CC	CC	CC	CC	NN	CC	CC	CC	CC	CC	NN	CC	CC	NN	CC	NN	NN
Mint10982	G/A	LG0	10982	+	NA	NA	NA	NA	NA	NA	NN	GG	GG	GG	NN	NN	NN	GG	NN	NN	GG	GG	NN	GG	NN	NN	GG	GG	GG	GG	GG	GG	GG	GG	GG	GG	NN	GG	GG	GG	GG	GG	NN	GG	GG	NN	GG	NN	NN
Mint11033	G/A	LG0	11033	+	NA	NA	NA	NA	NA	NA	GG	GG	NN	NN	GG	GG	GG	GG	NN	GG	GG	NN	GG	GG	GG	AA	GG	GG	GG	GG	GG	GG	GG	GG	GG	GG	GG	GG	GG	GG	GG	GG	GG	GG	GG	GG	NN	NN	GG
Mint11035	G/T	LG0	11035	+	NA	NA	NA	NA	NA	NA	GG	GG	NN	NN	GG	GG	GG	GG	NN	GG	GG	NN	GG	GG	GG	NN	GG	GG	GG	GG	GG	GG	GG	GG	GG	GG	GG	GG	GG	GG	GG	GG	GG	GG	GG	GG	NN	NN	GG
Mint11047	A/G	LG0	11047	+	NA	NA	NA	NA	NA	NA	AA	NN	AA	NN	NN	NN	NN	AA	NN	NN	NN	NN	NN	AA	NN	GG	NN	AA	NN	AA	AA	NN	AA	NN	NN	NN	NN	NN	NN	NN	NN	NN	NN	AA	NN	NN	NN	NN	NN
Mint11048	G/A	LG0	11048	+	NA	NA	NA	NA	NA	NA	GG	NN	GG	NN	NN	NN	NN	GG	NN	NN	NN	NN	NN	GG	NN	AA	NN	GG	AA	GG	GG	AA	GG	AA	NN	NN	NN	NN	NN	AA	AA	NN	AA	GG	NN	NN	NN	AA	AA
Mint11054	T/C	LG0	11054	+	NA	NA	NA	NA	NA	NA	TC	TC	TT	TT	TT	TT	TT	CC	TC	TC	TT	TT	TT	TT	TT	TT	TC	TT	TC	TC	TC	TT	TC	TT	CC	TT	TT	TT	TC	TT	TC	TC	TT	TT	TC	TC	TC	TC	TT
Mint11086	G/A	LG0	11086	+	NA	NA	NA	NA	NA	NA	AA	AA	NN	AA	NN	AA	AA	AA	AA	AA	GA	GA	AA	AA	GG	GG	AA	NN	AA	NN	NN	AA	NN	AA	AA	AA	AA	AA	AA	AA	AA	AA	AA	AA	NN	AA	AA	NN	AA
Mint11088	G/A	LG0	11088	+	NA	NA	NA	NA	NA	NA	AA	AA	NN	AA	NN	AA	AA	AA	AA	AA	AA	AA	AA	AA	NN	NN	AA	NN	AA	NN	NN	AA	NN	AA	AA	AA	AA	AA	AA	AA	AA	AA	AA	AA	NN	AA	AA	NN	AA
Mint11089	T/C	LG0	11089	+	NA	NA	NA	NA	NA	NA	NN	TT	TT	TT	NN	TT	TT	NN	NN	TT	TT	NN	TT	TT	NN	NN	TT	TT	TT	TT	TT	NN	TT	TT	TT	TT	TT	TT	TT	TT	TT	TT	TT	TT	TT	NN	NN	TT	NN
Mint11090	C/T	LG0	11090	+	NA	NA	NA	NA	NA	NA	NN	CC	CC	CC	NN	CC	CC	NN	NN	CC	CC	NN	CC	CC	NN	NN	CC	CC	CC	CC	CC	NN	CC	CC	CC	CC	CC	CC	CC	CC	CC	CC	CC	CC	CC	NN	NN	CC	NN
Mint11091	G/A	LG0	11091	+	NA	NA	NA	NA	NA	NA	NN	GG	GG	GG	NN	GG	GG	NN	NN	GG	GG	NN	GG	GG	NN	NN	GG	GG	GG	GG	GG	NN	GG	GG	GG	GG	GG	GG	GG	GG	GG	GG	GG	GG	GG	NN	NN	GG	NN
Mint11092	C/G	LG0	11092	+	NA	NA	NA	NA	NA	NA	NN	CC	CC	CC	NN	CC	CC	NN	NN	CC	CC	NN	CC	CC	NN	NN	CC	CC	CC	CC	CC	NN	CC	CC	CC	CC	CC	CC	CC	CC	CC	CC	CC	CC	CC	NN	GG	CC	GG
Mint11093	A/G	LG0	11093	+	NA	NA	NA	NA	NA	NA	NN	AA	AA	AA	NN	AA	AA	NN	NN	AA	AA	NN	AA	AA	NN	NN	AA	AA	AA	AA	AA	NN	AA	AA	AA	AA	AA	AA	AA	AA	AA	AA	AA	AA	AA	NN	NN	AA	NN
Mint11117	C/G	LG0	11117	+	NA	NA	NA	NA	NA	NA	NN	CC	CC	CC	CC	CC	CC	CC	CC	CC	CC	CC	CC	CC	CC	CC	CC	CC	CC	CC	CC	CC	CC	NN	CC	CC	CC	CC	CC	CC	CC	CC	NN	CC	NN	NN	NN	CC	CC
Mint11127	G/A	LG0	11127	+	NA	NA	NA	NA	NA	NA	GG	GG	NN	GG	NN	GG	GG	GG	GG	GG	GG	GG	GG	GG	GG	GG	GG	GG	GG	NN	GG	GG	GG	GG	GG	NN	NN	GG	GG	GG	NN	GG	NN	GG	GG	GG	NN	GA	GG
Mint11302	T/G	LG0	11302	+	NA	NA	NA	NA	NA	NA	GG	NN	NN	NN	NN	NN	NN	NN	NN	NN	NN	NN	NN	NN	NN	GG	NN	GG	NN	GG	GG	GG	GG	NN	NN	NN	NN	NN	NN	NN	NN	NN	NN	NN	NN	NN	GG	GG	GG
Mint11305	G/A	LG0	11305	+	NA	NA	NA	NA	NA	NA	NN	NN	NN	NN	NN	NN	NN	AA	NN	NN	NN	NN	NN	NN	NN	NN	NN	NN	NN	NN	NN	AA	NN	NN	NN	NN	NN	NN	NN	NN	NN	NN	NN	NN	NN	NN	AA	NN	NN
Mint11335	G/C	LG0	11335	+	NA	NA	NA	NA	NA	NA	GG	GC	GC	GC	GC	GC	GC	GG	GG	GG	GG	GG	GG	GC	GC	GG	GC	GG	GC	GC	GG	GC	GC	GC	CC	GG	GG	GC	CC	CC	GC	GC	GC	GG	GG	GG	GG	GG	GG
Mint11345	G/A	LG0	11345	+	NA	NA	NA	NA	NA	NA	GA	GG	GG	AA	GG	GG	AA	GA	GA	GG	GA	GA	GA	GG	AA	GA	GA	AA	GA	GA	GA	GA	GA	GG	NN	GA	GA	GA	NN	GA	AA	NN	GA	GA	GA	GG	GG	GG	GA
Mint11347	G/A	LG0	11347	+	NA	NA	NA	NA	NA	NA	GG	GG	GG	NN	GG	NN	NN	NN	GG	GG	GG	NN	GG	GG	NN	GG	GG	GG	GG	GG	GG	GG	NN	GG	GG	NN	GG	NN	GG	GG	GG	GG	NN	GG	GG	GG	GG	GG	GG
Mint11350	C/T	LG0	11350	+	NA	NA	NA	NA	NA	NA	CC	NN	TT	TT	CT	TT	TT	CT	TT	TT	TT	TT	TT	CT	TT	TT	CT	TT	CT	TT	TT	TT	TT	CC	CC	CC	TT	CC	CC	CC	TT	CC	CC	TT	TT	NN	NN	TT	TT
Mint11352	A/G	LG0	11352	+	NA	NA	NA	NA	NA	NA	AA	AA	AA	AA	NN	NN	AA	AA	AA	AA	AA	AA	AA	AA	AA	AA	AA	AA	AA	AA	AA	AA	AA	AA	NN	AA	NN	NN	NN	AA	AA	NN	AA	AA	NN	AA	NN	AA	AA
Mint11353	G/A	LG0	11353	+	NA	NA	NA	NA	NA	NA	GG	GG	GG	GG	NN	NN	GG	GG	GG	GG	GG	GG	GG	GG	GG	GG	GG	GG	GG	GG	GG	GG	GG	GG	NN	GG	NN	NN	NN	GG	GG	NN	GG	GG	NN	GG	NN	GG	GG
Mint11361	A/C	LG0	11361	+	NA	NA	NA	NA	NA	NA	AA	AA	AA	AA	AA	AA	AA	AA	AA	AA	AA	AA	NN	AA	AA	AA	AA	AA	AA	AA	AA	AA	AA	AA	AA	AA	AA	AA	AA	AA	AA	AA	AA	AA	AA	AA	AA	AA	AA
Mint11368	A/C	LG0	11368	+	NA	NA	NA	NA	NA	NA	NN	CC	CC	CC	NN	NN	CC	NN	NN	NN	CC	NN	NN	CC	NN	NN	CC	CC	CC	NN	CC	CC	NN	CC	CC	CC	NN	NN	CC	CC	CC	NN	NN	CC	NN	NN	NN	NN	NN
Mint11371	A/C	LG0	11371	+	NA	NA	NA	NA	NA	NA	AA	AA	NN	NN	NN	NN	NN	AA	AA	AA	AA	AA	NN	NN	NN	AA	NN	AA	AA	AA	AA	AA	AA	NN	AA	AA	NN	NN	NN	AA	AA	AA	NN	NN	AA	AA	AA	NN	NN
Mint11372	A/C	LG0	11372	+	NA	NA	NA	NA	NA	NA	AA	AA	CC	NN	NN	NN	CC	AA	AA	AA	AA	AA	NN	CC	NN	AC	NN	AC	AA	AC	AA	AA	AC	NN	AA	AA	NN	NN	NN	AA	AA	AA	NN	CC	AC	AA	AA	NN	NN
Mint11373	A/T	LG0	11373	+	NA	NA	NA	NA	NA	NA	AA	AA	NN	NN	NN	NN	NN	AA	AA	AA	AA	AA	NN	NN	NN	AA	TT	AA	AA	AA	AA	AA	AA	NN	AA	AA	NN	NN	NN	AA	AA	AA	NN	NN	AA	AA	AA	NN	NN
Mint11374	T/A	LG0	11374	+	NA	NA	NA	NA	NA	NA	TT	TT	NN	NN	NN	NN	NN	TT	TT	TT	TT	TT	NN	NN	NN	TT	AA	TT	TT	TT	TT	TT	TT	NN	TT	TT	NN	NN	NN	TT	TT	TT	NN	NN	TT	TT	TT	NN	NN
Mint11404	T/C	LG0	11404	+	NA	NA	NA	NA	NA	NA	CC	TT	TT	TT	NN	TT	TT	TT	TT	NN	TT	TT	TT	TT	TT	TT	TT	TT	TT	NN	TT	TT	NN	NN	TT	TT	TT	TT	NN	TT	NN	NN	NN	TT	TT	TT	TT	TT	TT
Mint11405	C/A	LG0	11405	+	NA	NA	NA	NA	NA	NA	AA	CA	CC	CC	NN	CC	CC	CC	CA	AA	CC	CA	CC	CC	CC	CC	CC	CC	CC	NN	CC	CC	NN	AA	CC	CA	CA	CC	AA	CC	AA	AA	AA	CC	CC	CC	CC	CC	CC
Mint11406	A/T	LG0	11406	+	NA	NA	NA	NA	NA	NA	NN	AA	AA	AA	NN	AA	AA	AA	AA	NN	AA	AA	AA	AA	AA	AA	AA	AA	AA	NN	AA	AA	NN	NN	AA	AA	AA	AA	NN	AA	NN	NN	NN	AA	AA	AA	AA	AA	AA
Mint11425	A/C	LG0	11425	+	NA	NA	NA	NA	NA	NA	AC	CC	CC	CC	CC	CC	CC	CC	CC	CC	CC	CC	CC	CC	CC	CC	CC	CC	CC	CC	CC	CC	CC	CC	CC	CC	CC	CC	CC	CC	CC	CC	CC	CC	CC	CC	CC	CC	CC
Mint11456	C/G	LG0	11456	+	NA	NA	NA	NA	NA	NA	NN	GG	GG	CG	NN	CG	GG	NN	GG	NN	GG	NN	NN	GG	NN	CC	NN	NN	CC	NN	GG	GG	CG	CC	CG	CC	CG	CG	CC	CC	CC	CC	CC	GG	CC	NN	CC	CC	CC
Mint11457	A/C	LG0	11457	+	NA	NA	NA	NA	NA	NA	NN	NN	NN	AA	NN	AA	NN	NN	CC	NN	NN	NN	NN	NN	CC	AA	NN	NN	AA	NN	NN	NN	AA	AA	AA	AA	AA	AA	AA	AA	AA	AA	AA	NN	AA	NN	AA	AA	AA
Mint11458	G/T	LG0	11458	+	NA	NA	NA	NA	NA	NA	NN	NN	NN	NN	NN	NN	NN	NN	TT	NN	NN	NN	NN	NN	TT	NN	NN	NN	NN	NN	NN	NN	NN	NN	NN	NN	NN	NN	NN	NN	NN	NN	NN	NN	NN	NN	NN	NN	NN
Mint11459	A/G	LG0	11459	+	NA	NA	NA	NA	NA	NA	NN	NN	NN	NN	NN	NN	NN	GG	AA	NN	NN	NN	NN	NN	AA	NN	GG	NN	GG	NN	NN	NN	NN	NN	NN	NN	NN	NN	NN	NN	NN	NN	NN	NN	NN	NN	NN	NN	NN
Mint11504	T/A	LG0	11504	+	NA	NA	NA	NA	NA	NA	NN	TT	TA	TT	TT	TA	TT	NN	AA	AA	AA	AA	AA	TA	AA	TT	AA	AA	AA	AA	AA	AA	AA	TT	TT	TT	NN	NN	TT	NN	TT	TT	NN	AA	NN	NN	AA	AA	AA
Mint11524	G/T	LG0	11524	+	NA	NA	NA	NA	NA	NA	NN	GG	NN	NN	NN	NN	NN	NN	NN	NN	NN	NN	NN	GG	NN	GG	GG	NN	NN	NN	NN	NN	NN	NN	GG	NN	GG	GG	GG	NN	GG	NN	GG	NN	GG	NN	NN	GG	NN
Mint11550	A/G	LG0	11550	+	NA	NA	NA	NA	NA	NA	NN	GG	GG	GG	GG	GG	GG	NN	NN	NN	NN	GG	NN	GG	GG	AG	NN	NN	NN	GG	NN	GG	GG	GG	NN	GG	NN	NN	GG	NN	GG	GG	NN	GG	NN	NN	NN	NN	GG
Mint11551	A/G	LG0	11551	+	NA	NA	NA	NA	NA	NA	NN	GG	GG	GG	GG	GG	GG	NN	NN	NN	NN	GG	NN	GG	GG	GG	NN	AA	NN	GG	AA	AG	GG	GG	NN	GG	NN	NN	GG	NN	GG	GG	NN	GG	NN	NN	NN	NN	GG
Mint11552	T/C	LG0	11552	+	NA	NA	NA	NA	NA	NA	NN	TT	TT	TT	TT	TT	TT	NN	NN	NN	NN	TT	NN	TT	TT	TT	NN	NN	NN	TT	NN	TT	TT	TT	NN	TT	NN	NN	TT	NN	TT	TT	NN	TT	NN	NN	NN	NN	TT
Mint11554	A/G	LG0	11554	+	NA	NA	NA	NA	NA	NA	NN	AA	AA	AA	AA	AA	AA	AA	AA	AA	NN	AA	AA	NN	NN	AA	NN	AA	AA	NN	AG	AA	NN	NN	NN	AA	AA	AA	NN	AA	AA	AA	AA	AA	AA	AA	NN	AA	AA
Mint11630	G/T	LG0	11630	+	NA	NA	NA	NA	NA	NA	NN	GG	NN	NN	NN	NN	NN	GG	GG	NN	GG	GG	NN	NN	GG	NN	NN	GG	NN	NN	GG	GG	NN	NN	GG	GG	GG	GG	NN	GG	NN	NN	GG	NN	NN	GG	NN	NN	NN
Mint11685	C/T	LG0	11685	+	NA	NA	NA	NA	NA	NA	NN	TT	NN	TT	NN	TT	TT	NN	TT	TT	TT	NN	TT	TT	NN	TT	NN	TT	TT	TT	TT	TT	NN	TT	TT	TT	TT	TT	TT	TT	TT	TT	TT	TT	TT	NN	TT	TT	TT
Mint11687	A/T	LG0	11687	+	NA	NA	NA	NA	NA	NA	AA	NN	NN	NN	NN	NN	NN	TT	NN	NN	NN	NN	NN	NN	NN	AA	NN	AA	AA	AA	AA	AA	AA	NN	TT	NN	TT	NN	NN	TT	TT	NN	NN	NN	AA	AA	NN	NN	NN
Mint11688	G/A	LG0	11688	+	NA	NA	NA	NA	NA	NA	GG	NN	NN	NN	NN	NN	NN	NN	NN	NN	NN	NN	NN	NN	NN	GG	NN	GG	GG	GG	GG	GG	GG	NN	NN	NN	NN	NN	NN	NN	NN	NN	NN	NN	GG	GG	NN	NN	NN
Mint11716	C/T	LG0	11716	+	NA	NA	NA	NA	NA	NA	CT	NN	CT	CC	CT	CT	CC	NN	CC	CC	CC	CC	CC	CT	CC	CC	CC	CC	CT	CC	CC	CT	CC	NN	NN	NN	NN	TT	NN	NN	NN	NN	NN	CC	TT	TT	TT	NN	TT
Mint11723	A/T	LG0	11723	+	NA	NA	NA	NA	NA	NA	AA	TT	AT	AT	AA	AA	AT	AA	AT	AT	AT	AT	AA	AT	AA	AT	AA	AA	AA	AA	AT	AA	TT	AT	AT	AT	AT	AT	AT	AT	AT	AT	AT	AT	AA	AA	AT	AT	TT
Mint11724	G/T	LG0	11724	+	NA	NA	NA	NA	NA	NA	NN	GG	GG	GG	NN	NN	GG	NN	GG	GG	GG	GG	GG	GG	NN	GG	TT	NN	NN	NN	GG	NN	GG	GG	GG	GG	GG	GG	GG	GG	GG	GG	GG	GG	NN	NN	GG	GG	GG
Mint11725	C/T	LG0	11725	+	NA	NA	NA	NA	NA	NA	CC	NN	CC	CC	CC	CC	CC	CC	CC	CC	CC	CC	CC	CC	CC	CT	CC	CC	CC	CC	CC	CC	NN	CC	CC	CC	CC	CC	CC	CC	CC	CC	CC	CC	CC	CC	CC	CC	NN
Mint11728	C/A	LG0	11728	+	NA	NA	NA	NA	NA	NA	CC	NN	NN	NN	NN	NN	NN	CC	NN	NN	CC	NN	CC	NN	CC	CC	NN	NN	CC	NN	CC	NN	NN	NN	NN	CC	NN	NN	AA	NN	CC	NN	NN	NN	CC	CC	NN	NN	CC
Mint11729	A/G	LG0	11729	+	NA	NA	NA	NA	NA	NA	AA	AA	AA	AA	AA	AA	AA	NN	AA	AA	AA	AA	NN	AA	NN	NN	GG	AA	AA	AA	AA	AA	AA	AA	AA	AA	AA	AA	AA	AA	AA	AA	AA	NN	AA	AA	AA	AA	AA
Mint11731	T/C	LG0	11731	+	NA	NA	NA	NA	NA	NA	TT	TT	TT	TC	TT	TT	TT	NN	TT	TT	TT	TT	NN	TT	NN	NN	NN	TT	TT	TT	TT	TT	TT	TT	TC	TT	TT	TT	TT	TT	TT	TT	TT	NN	TT	TT	TT	TT	TT
Mint11733	C/A	LG0	11733	+	NA	NA	NA	NA	NA	NA	NN	CA	CC	CC	NN	NN	CC	AA	CA	CC	CA	NN	CC	NN	CA	NN	CC	CC	CC	AA	NN	CC	NN	CA	CA	CC	CC	CC	CA	CC	AA	CC	CA	CC	NN	AA	NN	CC	CC
Mint11734	G/A	LG0	11734	+	NA	NA	NA	NA	NA	NA	NN	GG	GG	GG	NN	NN	GG	NN	GG	GG	GG	NN	GG	NN	GG	NN	GG	GG	GG	NN	NN	GG	NN	GG	GG	GG	GG	GG	GG	GG	NN	GG	GG	GG	NN	NN	NN	GG	GG
Mint11736	A/G	LG0	11736	+	NA	NA	NA	NA	NA	NA	AG	AG	GG	GG	GG	GG	NN	AG	AG	GG	AG	GG	GG	GG	GG	AG	GG	GG	AG	GG	GG	GG	NN	AG	GG	AG	AG	GG	GG	AG	GG	AG	AG	GG	AG	AG	GG	GG	AG
Mint11761	A/T	LG0	11761	+	NA	NA	NA	NA	NA	NA	NN	AA	NN	NN	NN	NN	NN	AA	NN	NN	NN	NN	NN	NN	NN	NN	NN	NN	AA	AA	AA	NN	NN	AA	NN	NN	NN	NN	NN	NN	NN	AA	NN	NN	AA	AA	AA	AA	AA
Mint11762	C/T	LG0	11762	+	NA	NA	NA	NA	NA	NA	NN	CC	NN	NN	NN	NN	NN	CC	NN	NN	TT	NN	NN	NN	NN	NN	NN	NN	CC	CC	CC	NN	NN	CC	NN	NN	NN	NN	NN	NN	NN	CC	NN	NN	CC	CC	CC	CC	CC
Mint11800	C/G	LG0	11800	+	NA	NA	NA	NA	NA	NA	NN	CG	CC	NN	NN	NN	NN	CG	NN	CC	CG	NN	NN	NN	NN	NN	NN	CC	CC	NN	NN	CC	NN	CC	NN	CC	NN	CC	NN	CC	NN	NN	NN	CC	NN	NN	NN	NN	NN
Mint11801	G/C	LG0	11801	+	NA	NA	NA	NA	NA	NA	GG	NN	NN	NN	NN	NN	NN	NN	NN	GG	NN	NN	NN	NN	NN	NN	GG	NN	NN	NN	GG	GG	NN	NN	NN	NN	NN	NN	NN	NN	GG	GG	NN	NN	GG	GG	GG	NN	NN
Mint11802	C/T	LG0	11802	+	NA	NA	NA	NA	NA	NA	NN	TT	NN	NN	NN	NN	NN	TT	NN	NN	TT	NN	NN	NN	NN	NN	NN	NN	NN	NN	NN	NN	NN	NN	NN	NN	NN	NN	NN	NN	NN	NN	NN	NN	NN	NN	NN	NN	NN
Mint11812	C/G	LG0	11812	+	NA	NA	NA	NA	NA	NA	NN	NN	NN	NN	NN	NN	NN	NN	CC	NN	CC	NN	NN	NN	CC	NN	NN	NN	NN	NN	NN	NN	NN	CC	NN	NN	NN	CC	NN	CC	CC	CC	NN	NN	NN	CC	CC	NN	NN
Mint11815	C/G	LG0	11815	+	NA	NA	NA	NA	NA	NA	NN	CC	NN	NN	NN	NN	NN	CG	NN	CG	NN	NN	NN	NN	CC	NN	NN	NN	NN	NN	NN	NN	NN	NN	CC	NN	NN	NN	NN	NN	NN	NN	NN	NN	GG	GG	GG	NN	GG
Mint11827	T/C	LG0	11827	+	NA	NA	NA	NA	NA	NA	NN	TT	CC	CC	NN	NN	CC	CC	CC	TC	CC	CC	TT	CC	CC	TT	CC	CC	CC	CC	CC	CC	CC	CC	CC	CC	TC	CC	CC	TC	CC	CC	NN	CC	CC	NN	TC	TC	NN
Mint11831	A/G	LG0	11831	+	NA	NA	NA	NA	NA	NA	GG	AA	NN	NN	NN	NN	NN	NN	NN	AA	NN	NN	AA	NN	NN	AA	NN	NN	NN	NN	NN	NN	NN	NN	NN	NN	AA	NN	NN	AA	NN	NN	NN	NN	NN	NN	AA	AA	NN
Mint11833	C/G	LG0	11833	+	NA	NA	NA	NA	NA	NA	CC	CC	GG	GG	NN	GG	GG	GG	GG	CG	CG	NN	NN	NN	NN	NN	GG	GG	NN	NN	GG	GG	GG	CC	CC	CC	CC	NN	CC	CC	CC	CC	NN	GG	NN	CC	GG	NN	GG
Mint11834	T/A	LG0	11834	+	NA	NA	NA	NA	NA	NA	AA	AA	TA	TA	NN	TA	TA	TT	TT	TA	TA	NN	NN	NN	NN	NN	TT	TT	NN	NN	TT	TT	TT	AA	AA	AA	AA	NN	AA	AA	AA	AA	NN	TT	NN	AA	TT	NN	TT
Mint11835	A/T	LG0	11835	+	NA	NA	NA	NA	NA	NA	NN	NN	AA	AA	NN	AA	AA	AA	AA	AA	AA	NN	NN	NN	NN	NN	AA	AA	NN	NN	AA	AA	AA	NN	NN	NN	NN	NN	NN	NN	NN	NN	NN	AA	NN	NN	AA	NN	AA
Mint11858	G/A	LG0	11858	+	NA	NA	NA	NA	NA	NA	GG	GG	NN	AA	AA	NN	AA	NN	AA	GA	AA	AA	GG	AA	AA	GG	AA	NN	AA	NN	AA	AA	AA	AA	NN	NN	GA	AA	AA	GA	NN	AA	GG	AA	AA	GG	GA	GA	AA
Mint11860	A/G	LG0	11860	+	NA	NA	NA	NA	NA	NA	AA	AG	GG	GG	GG	GG	NN	GG	GG	AA	GG	GG	AG	GG	GG	AA	NN	NN	NN	NN	NN	GG	NN	NN	NN	NN	AA	NN	NN	AA	NN	NN	AA	GG	NN	AA	AA	AA	GG
Mint11869	A/G	LG0	11869	+	NA	NA	NA	NA	NA	NA	NN	NN	NN	NN	GG	NN	NN	NN	GG	GG	GG	NN	GG	GG	NN	GG	NN	AA	AA	AA	NN	NN	NN	NN	NN	GG	NN	NN	GG	GG	NN	NN	NN	NN	GG	GG	GG	GG	GG
Mint11883	G/A	LG0	11883	+	NA	NA	NA	NA	NA	NA	GA	GG	GG	GG	GG	GG	NN	GG	GG	GG	GG	GG	GG	GG	GG	GG	GG	GG	GG	GG	GA	GG	GG	GG	GG	GG	GG	GG	GG	GG	GG	GG	GG	GG	GG	GG	GG	GG	GG
Mint11959	A/G	LG0	11959	+	NA	NA	NA	NA	NA	NA	NN	AA	AA	AA	AA	AA	AA	GG	AA	AA	AA	AA	AA	AA	AA	AA	AA	AA	AA	AA	AA	AA	AA	AA	AA	AA	AA	AA	AA	AA	AA	AA	AA	AA	AA	NN	AA	AA	AA
Mint11960	C/T	LG0	11960	+	NA	NA	NA	NA	NA	NA	NN	CT	CC	CC	CC	CC	CC	TT	CC	CC	CC	CC	CC	CC	CC	CC	CT	CC	CC	CC	CC	CC	CT	CC	CC	CT	CT	CT	CT	CC	CC	CC	CC	CC	CC	NN	CC	CC	CC
Mint11972	C/G	LG0	11972	+	NA	NA	NA	NA	NA	NA	NN	CC	NN	NN	NN	NN	NN	CC	NN	CC	NN	NN	NN	CC	CC	NN	NN	NN	NN	NN	NN	NN	NN	NN	CC	NN	NN	NN	NN	NN	NN	NN	NN	NN	NN	NN	NN	NN	NN
Mint11976	T/G	LG0	11976	+	NA	NA	NA	NA	NA	NA	TT	NN	TT	NN	TT	TT	TT	TT	TT	TT	NN	TT	TT	TT	TT	TT	TT	TT	TT	TT	TT	TT	TT	NN	NN	TT	TT	NN	TT	TT	NN	NN	TT	TT	TT	TT	TT	TT	TT
Mint11977	T/G	LG0	11977	+	NA	NA	NA	NA	NA	NA	TT	NN	TT	NN	TT	TT	TT	TT	TT	TT	NN	TT	TT	TT	TT	TT	TT	TT	TT	TT	TT	TT	TT	NN	NN	TT	TT	NN	TT	TT	NN	NN	TT	TT	TT	TT	TT	TT	TT
Mint11986	G/C	LG0	11986	+	NA	NA	NA	NA	NA	NA	CC	NN	NN	NN	CC	CC	NN	NN	CC	CC	NN	NN	CC	CC	CC	CC	CC	NN	CC	CC	CC	NN	CC	CC	CC	NN	NN	NN	CC	NN	CC	NN	CC	CC	CC	CC	CC	CC	CC
Mint11999	G/C	LG0	11999	+	NA	NA	NA	NA	NA	NA	GG	NN	NN	NN	NN	NN	NN	CC	GG	GG	NN	NN	NN	NN	GG	NN	NN	NN	NN	NN	NN	NN	NN	NN	NN	NN	NN	NN	NN	NN	NN	NN	NN	NN	CC	GG	NN	NN	NN
Mint12000	C/G	LG0	12000	+	NA	NA	NA	NA	NA	NA	NN	NN	NN	NN	NN	NN	NN	GG	NN	NN	NN	NN	NN	NN	NN	NN	NN	NN	NN	NN	NN	NN	NN	NN	NN	NN	NN	NN	NN	NN	NN	NN	NN	NN	GG	NN	NN	NN	NN
Mint12031	A/C	LG0	12031	+	NA	NA	NA	NA	NA	NA	NN	NN	NN	CC	NN	CC	CC	NN	NN	CC	NN	CC	NN	CC	CC	AA	NN	AA	AC	NN	AA	AA	CC	NN	NN	NN	NN	NN	NN	NN	NN	NN	NN	CC	CC	NN	NN	NN	NN
Mint12032	C/T	LG0	12032	+	NA	NA	NA	NA	NA	NA	NN	NN	NN	NN	NN	NN	NN	NN	NN	NN	NN	NN	NN	NN	NN	CC	NN	CC	CC	NN	CC	CC	NN	NN	NN	NN	NN	NN	NN	NN	NN	NN	NN	NN	NN	NN	TT	TT	TT
Mint12035	A/T	LG0	12035	+	NA	NA	NA	NA	NA	NA	NN	NN	NN	AA	NN	AA	AA	NN	NN	AA	NN	AA	NN	AA	AA	NN	NN	NN	AA	NN	NN	NN	AA	NN	NN	NN	NN	NN	NN	NN	NN	NN	NN	AA	AA	NN	NN	NN	NN
Mint12037	C/G	LG0	12037	+	NA	NA	NA	NA	NA	NA	GG	NN	NN	NN	NN	NN	NN	GG	NN	NN	NN	NN	NN	NN	NN	GG	GG	NN	NN	GG	NN	NN	GG	NN	NN	NN	NN	NN	NN	NN	NN	NN	NN	NN	GG	GG	GG	NN	NN
Mint12052	A/T	LG0	12052	+	NA	NA	NA	NA	NA	NA	NN	AA	AA	AA	NN	NN	AA	AA	AA	AA	AA	NN	AA	NN	AA	AA	NN	AA	AA	NN	AA	AA	NN	AA	AA	AA	AA	AA	AA	AA	AA	AA	AA	AA	NN	AA	NN	NN	NN
Mint12053	A/G	LG0	12053	+	NA	NA	NA	NA	NA	NA	GG	AA	AA	AA	NN	NN	AA	AA	AA	AG	AA	NN	AA	NN	AA	AA	NN	AG	AA	NN	AA	AA	NN	AA	AA	AA	AA	AA	AA	AA	AA	AA	AA	AA	NN	AA	NN	NN	GG
Mint12054	A/C	LG0	12054	+	NA	NA	NA	NA	NA	NA	AA	CC	CC	CC	NN	NN	CC	CC	CC	AC	CC	AA	AC	NN	CC	AC	AA	AC	AC	AA	AA	AC	AA	CC	AC	CC	CC	CC	CC	AC	AC	AC	CC	CC	AA	AC	AA	AA	AA
Mint12071	G/A	LG0	12071	+	NA	NA	NA	NA	NA	NA	GG	GG	GG	GG	GG	NN	GG	GG	GG	GG	GG	GG	GG	GG	GG	GG	GG	GG	GG	GG	GG	GG	GG	GG	GG	GG	GG	GG	GG	GG	GG	GG	GG	GG	GG	GG	GG	GG	GA
Mint12083	C/A	LG0	12083	+	NA	NA	NA	NA	NA	NA	NN	CC	NN	NN	NN	CC	NN	CC	CC	NN	CC	CC	CC	CC	NN	NN	NN	NN	CC	CC	CC	NN	CC	CC	NN	CC	CC	CC	NN	CC	CC	CC	CC	CC	CC	CC	NN	CC	NN
Mint12086	T/C	LG0	12086	+	NA	NA	NA	NA	NA	NA	CC	TC	CC	CC	CC	TC	CC	TC	TC	CC	TC	TC	TC	TT	CC	CC	CC	CC	TC	TC	TC	CC	TC	TT	CC	TT	TT	TT	CC	TT	TC	TT	TT	TT	TC	CC	CC	TC	CC
Mint12132	C/A	LG0	12132	+	NA	NA	NA	NA	NA	NA	CC	CA	CC	CA	CC	CC	CC	CA	CA	CC	CC	CC	CC	CC	CC	CA	CC	CC	CA	CC	CC	CC	CC	CC	CC	CA	CA	CA	CC	CC	CA	CC	CA	CC	CC	CC	CC	CC	CC
Mint12134	G/A	LG0	12134	+	NA	NA	NA	NA	NA	NA	GG	NN	NN	NN	NN	NN	NN	NN	NN	GG	GG	NN	GG	NN	GG	NN	NN	NN	GG	GG	GG	NN	GG	NN	NN	NN	NN	NN	AA	NN	NN	AA	NN	NN	GG	GG	GG	GG	GG
Mint12135	C/A	LG0	12135	+	NA	NA	NA	NA	NA	NA	AA	CC	CC	CC	CC	CC	CC	CC	NN	CA	AA	NN	AA	NN	CA	CC	NN	NN	CA	AA	AA	CC	AA	CC	CC	CC	NN	CC	CC	NN	CC	CC	CC	CC	AA	AA	AA	AA	CA
Mint12136	T/A	LG0	12136	+	NA	NA	NA	NA	NA	NA	TT	TT	TT	TT	TT	TT	TT	TT	TT	TT	TT	TT	TT	TT	TT	TT	TT	TT	TT	TT	TT	TT	TT	TA	TA	TA	TA	TT	TT	TT	TA	TT	TT	TT	TA	TT	TT	TT	TT
Mint12137	T/A	LG0	12137	+	NA	NA	NA	NA	NA	NA	TT	TT	TT	TT	TT	TT	TT	TT	TT	TT	TT	TT	TT	TT	TT	TT	TT	TT	TT	TT	TT	TT	TT	TT	TT	TT	TT	TT	TT	TT	TT	TT	TT	TT	TT	TT	TT	TT	TT
Mint12140	G/T	LG0	12140	+	NA	NA	NA	NA	NA	NA	NN	GG	GG	GG	GG	GG	NN	NN	GG	GG	GG	GG	GG	GG	NN	NN	GG	NN	GG	NN	NN	GG	NN	GG	GG	NN	NN	GG	GG	GG	GG	GG	GG	GG	NN	NN	NN	NN	NN
Mint12141	C/T	LG0	12141	+	NA	NA	NA	NA	NA	NA	NN	CC	CC	CC	CC	CC	NN	NN	CC	CC	CT	CC	CC	CC	TT	TT	CC	NN	CT	NN	NN	CC	NN	CC	CC	NN	NN	CC	CC	CC	CC	CC	CC	CC	NN	NN	NN	NN	NN
Mint12147	G/A	LG0	12147	+	NA	NA	NA	NA	NA	NA	NN	NN	GG	NN	NN	GG	NN	AA	NN	AA	GA	AA	AA	NN	NN	NN	NN	NN	NN	NN	NN	GG	GG	NN	NN	NN	NN	NN	NN	NN	NN	NN	NN	GG	AA	NN	AA	NN	AA
Mint12193	C/G	LG0	12193	+	NA	NA	NA	NA	NA	NA	CC	NN	NN	NN	NN	NN	NN	CC	CC	NN	NN	CC	NN	NN	CC	CC	CC	CC	CC	CC	CC	CC	CC	NN	NN	NN	NN	NN	NN	NN	NN	NN	NN	NN	NN	NN	CC	NN	NN
Mint12194	T/C	LG0	12194	+	NA	NA	NA	NA	NA	NA	NN	CC	NN	NN	NN	NN	NN	NN	NN	NN	NN	NN	NN	NN	NN	NN	NN	NN	NN	NN	NN	NN	NN	NN	NN	NN	NN	NN	NN	NN	NN	NN	NN	TT	TT	TT	NN	TT	TT
Mint12195	G/A	LG0	12195	+	NA	NA	NA	NA	NA	NA	AA	GG	NN	NN	NN	NN	NN	AA	AA	NN	NN	AA	NN	NN	AA	AA	AA	AA	AA	AA	AA	AA	AA	NN	NN	NN	NN	NN	NN	NN	NN	NN	NN	NN	NN	GG	AA	NN	NN
Mint12230	C/T	LG0	12230	+	NA	NA	NA	NA	NA	NA	NN	NN	NN	NN	NN	NN	NN	TT	NN	NN	NN	NN	NN	NN	NN	NN	NN	NN	NN	NN	TT	TT	TT	NN	NN	NN	NN	NN	NN	NN	NN	NN	NN	NN	CC	TT	NN	CC	CC
Mint12236	C/G	LG0	12236	+	NA	NA	NA	NA	NA	NA	CC	NN	GG	NN	GG	NN	CC	CC	CC	CC	CC	CC	CC	GG	CC	NN	CC	CC	CG	NN	CC	CC	CC	CC	GG	CC	GG	CC	GG	GG	CC	CC	CC	CC	GG	CC	GG	GG	CG
Mint12245	A/G	LG0	12245	+	NA	NA	NA	NA	NA	NA	AA	AA	AA	AA	AA	AA	AA	GG	NN	NN	NN	AA	NN	NN	AA	AA	NN	NN	AA	AA	NN	AA	AA	AA	NN	NN	NN	GG	AA	GG	AG	AA	NN	AA	AA	AA	AA	AA	AA
Mint12246	T/C	LG0	12246	+	NA	NA	NA	NA	NA	NA	TT	TT	TC	TC	TC	TC	TC	NN	CC	CC	CC	TT	CC	CC	TT	TT	CC	CC	TC	TT	CC	TT	TT	TC	CC	CC	CC	NN	TC	NN	TT	TC	CC	TC	TT	TT	TT	TT	TT
Mint12259	G/A	LG0	12259	+	NA	NA	NA	NA	NA	NA	NN	AA	NN	NN	NN	NN	NN	NN	NN	NN	NN	NN	NN	NN	NN	NN	NN	NN	AA	AA	AA	NN	AA	NN	NN	AA	AA	AA	NN	NN	AA	NN	NN	NN	AA	NN	NN	NN	NN
Mint12261	T/C	LG0	12261	+	NA	NA	NA	NA	NA	NA	NN	TT	TC	TT	NN	TT	TT	TT	TT	TT	TT	TT	TT	TT	TT	TT	TT	TC	TT	TT	TT	TC	TT	TT	TT	NN	NN	NN	NN	NN	NN	NN	NN	TT	TT	TT	TT	NN	TT
Mint12262	T/C	LG0	12262	+	NA	NA	NA	NA	NA	NA	NN	NN	CC	NN	NN	NN	NN	NN	CC	NN	NN	NN	NN	NN	NN	NN	CC	CC	NN	NN	TT	CC	NN	NN	NN	NN	NN	NN	NN	NN	NN	NN	NN	CC	CC	NN	NN	NN	NN
Mint12297	A/C	LG0	12297	+	NA	NA	NA	NA	NA	NA	NN	AA	AA	AA	AA	AA	AA	NN	AA	AA	AA	AA	AA	NN	AA	NN	AA	AA	AA	AA	AA	AA	AA	AA	AA	AA	AA	NN	AA	AA	AA	NN	AA	AA	AA	NN	AA	NN	AA
Mint12303	A/G	LG0	12303	+	NA	NA	NA	NA	NA	NA	GG	GG	NN	NN	NN	NN	NN	GG	NN	NN	NN	NN	GG	NN	GG	NN	GG	GG	GG	GG	GG	NN	GG	NN	NN	GG	GG	GG	NN	GG	GG	NN	NN	NN	NN	NN	NN	GG	GG
Mint12306	A/G	LG0	12306	+	NA	NA	NA	NA	NA	NA	GG	GG	AA	NN	NN	NN	AA	GG	NN	NN	AA	AA	GG	AA	AG	NN	GG	GG	GG	GG	GG	NN	AG	NN	NN	GG	GG	GG	NN	GG	GG	NN	NN	AA	NN	NN	NN	GG	GG
Mint12369	C/G	LG0	12369	+	NA	NA	NA	NA	NA	NA	NN	CC	NN	CC	NN	NN	CC	NN	NN	NN	NN	NN	NN	CC	NN	CC	NN	CC	NN	CC	CC	CC	CC	CC	CC	CC	CC	CC	CC	CC	CC	CC	NN	NN	CC	NN	CC	CC	CC
Mint12370	G/C	LG0	12370	+	NA	NA	NA	NA	NA	NA	NN	GG	NN	GG	NN	NN	GG	NN	NN	NN	NN	NN	NN	GG	NN	GC	CC	GG	NN	GG	GG	GG	GG	GG	GG	GG	GG	GG	GG	GG	GG	GG	NN	NN	GG	NN	GG	GG	GG
Mint12373	C/G	LG0	12373	+	NA	NA	NA	NA	NA	NA	GG	CC	CC	GG	CC	CC	CC	CC	GG	GG	GG	GG	CG	GG	CG	GG	CG	CC	CG	CC	CC	CG	CG	CC	NN	CC	CC	CC	NN	NN	NN	CC	NN	CG	GG	CG	CC	CG	CC
Mint12411	G/T	LG0	12411	+	NA	NA	NA	NA	NA	NA	TT	TT	TT	GG	TT	GG	NN	TT	NN	TT	TT	TT	TT	TT	NN	GG	TT	GT	GT	GT	GG	GG	GG	GT	GG	GT	GG	GG	GT	GT	GT	GT	GT	TT	GG	GT	GG	GG	GG
Mint12413	A/T	LG0	12413	+	NA	NA	NA	NA	NA	NA	NN	NN	NN	AA	NN	AA	NN	NN	NN	NN	NN	NN	NN	NN	NN	AA	NN	AA	AA	AA	AA	AA	AA	AA	AA	AA	AA	AA	AA	AA	AA	AA	AA	NN	AA	AA	AA	AA	AA
Mint12441	G/C	LG0	12441	+	NA	NA	NA	NA	NA	NA	NN	CC	GG	NN	NN	NN	NN	CC	GG	GG	GG	NN	GG	GC	NN	CC	NN	GC	GG	NN	CC	NN	GG	GG	CC	GC	GC	CC	GG	CC	CC	GC	GC	GG	GG	NN	NN	NN	NN
Mint12500	G/A	LG0	12500	+	NA	NA	NA	NA	NA	NA	NN	GG	GG	GG	GG	GG	GG	NN	GG	NN	GG	GG	GG	GG	NN	NN	GG	GG	NN	NN	GG	NN	GG	NN	NN	NN	GG	NN	NN	GG	GG	GG	GG	GG	NN	NN	NN	NN	NN
Mint12508	T/C	LG0	12508	+	NA	NA	NA	NA	NA	NA	CC	NN	NN	NN	NN	NN	NN	TT	TT	NN	TT	TT	NN	NN	TT	NN	NN	NN	NN	NN	NN	NN	NN	NN	NN	NN	NN	NN	NN	NN	NN	NN	NN	NN	NN	NN	NN	NN	NN
Mint12509	C/T	LG0	12509	+	NA	NA	NA	NA	NA	NA	NN	NN	TT	NN	TT	TT	NN	CC	CC	NN	CC	CC	NN	NN	CC	NN	TT	NN	NN	TT	NN	NN	NN	NN	NN	NN	NN	TT	NN	TT	NN	NN	NN	NN	NN	NN	NN	NN	NN
Mint12514	C/T	LG0	12514	+	NA	NA	NA	NA	NA	NA	NN	CC	CC	CC	CC	CC	CC	NN	CC	CC	CC	CC	CC	CC	CC	CC	CC	CC	CC	CC	CC	CC	CC	CC	CC	CC	CC	CC	CC	CC	CC	CC	CC	CC	CC	CC	CC	CC	CC
Mint12521	C/A	LG0	12521	+	NA	NA	NA	NA	NA	NA	NN	CC	NN	NN	NN	NN	NN	NN	NN	CC	NN	CC	NN	NN	NN	NN	AA	NN	NN	NN	NN	NN	NN	CC	NN	CC	NN	CC	NN	CC	NN	CC	CC	NN	NN	CC	NN	NN	NN
Mint12575	C/T	LG0	12575	+	NA	NA	NA	NA	NA	NA	NN	CT	TT	TT	TT	TT	TT	CC	CT	CC	NN	TT	CC	TT	TT	NN	TT	NN	TT	NN	NN	TT	TT	CC	CC	TT	CT	TT	TT	TT	TT	CC	CC	TT	TT	NN	TT	CC	CT
Mint12595	T/C	LG0	12595	+	NA	NA	NA	NA	NA	NA	CC	CC	NN	NN	NN	NN	NN	CC	CC	CC	CC	CC	CC	NN	CC	NN	NN	NN	CC	NN	NN	CC	NN	CC	NN	CC	NN	CC	CC	CC	NN	CC	CC	NN	CC	CC	CC	CC	CC
Mint12628	C/T	LG0	12628	+	NA	NA	NA	NA	NA	NA	NN	CT	TT	TT	TT	TT	TT	NN	TT	CT	NN	CC	NN	TT	NN	TT	NN	TT	TT	NN	TT	TT	NN	CC	TT	CC	TT	CC	TT	CC	TT	CC	CC	TT	NN	NN	NN	TT	NN
Mint12629	C/G	LG0	12629	+	NA	NA	NA	NA	NA	NA	NN	CC	NN	NN	NN	NN	NN	NN	NN	CC	NN	CC	NN	NN	NN	NN	NN	GG	NN	NN	GG	NN	NN	CC	NN	CC	NN	CC	NN	CC	NN	CC	CC	NN	GG	GG	GG	GG	GG
Mint12630	T/A	LG0	12630	+	NA	NA	NA	NA	NA	NA	NN	TT	TT	TT	TT	TT	TT	NN	TT	TT	NN	NN	NN	TT	NN	TT	NN	TT	TT	NN	TT	TT	NN	NN	TT	NN	TT	NN	TT	NN	TT	NN	NN	TT	NN	NN	NN	TT	NN
Mint12633	A/G	LG0	12633	+	NA	NA	NA	NA	NA	NA	NN	NN	AA	NN	NN	NN	AA	AA	AA	NN	AA	AA	NN	NN	NN	AA	AA	AA	AA	AA	AA	NN	AA	NN	AA	NN	AA	NN	AA	AA	AA	NN	AA	AA	AA	NN	AA	AA	AA
Mint00010	A/C	LG1	10	+	NA	NA	NA	NA	NA	NA	AA	AA	AA	AA	NN	NN	AA	AC	NN	NN	AA	AA	NN	AA	NN	AC	AA	AA	AC	AA	AC	AC	AA	AA	AA	AA	AA	AA	AA	NN	AA	AA	NN	AA	AA	AC	AA	NN	NN
Mint00202	A/T	LG1	202	+	NA	NA	NA	NA	NA	NA	AA	AA	NN	AA	NN	NN	AA	AA	NN	AA	AA	AA	AA	NN	AA	AA	NN	AA	AA	AA	AA	AA	AA	AA	NN	NN	AA	AA	AA	AA	NN	AA	NN	AA	AA	AA	AA	AA	AA
Mint00207	C/G	LG1	207	+	NA	NA	NA	NA	NA	NA	NN	CC	CC	CC	NN	NN	CC	NN	NN	NN	CC	CC	NN	CC	NN	NN	NN	NN	CC	CC	CC	CC	CC	CC	NN	CC	NN	CC	NN	CC	CC	CC	NN	CC	CC	CC	CG	CC	CC
Mint00263	A/G	LG1	263	+	NA	NA	NA	NA	NA	NA	NN	GG	NN	NN	NN	NN	NN	GG	NN	NN	NN	NN	NN	NN	NN	AA	NN	NN	GG	GG	NN	NN	GG	NN	NN	NN	NN	NN	NN	NN	NN	NN	NN	GG	AA	NN	AA	NN	NN
Mint00515	C/T	LG1	515	+	NA	NA	NA	NA	NA	NA	NN	CC	NN	NN	NN	NN	NN	CC	CC	CC	NN	CC	NN	CC	NN	NN	TT	CC	CC	CC	CC	CC	CC	CC	NN	CC	NN	NN	CC	NN	CC	CC	CC	NN	CC	CC	CC	CC	CC
Mint00516	T/C	LG1	516	+	NA	NA	NA	NA	NA	NA	TC	CC	CC	CC	CC	CC	CC	CC	CC	CC	CC	CC	CC	CC	CC	CC	TC	CC	CC	CC	CC	CC	CC	TT	TT	TC	NN	CC	TC	CC	TC	TT	TT	CC	CC	NN	CC	CC	CC
Mint00545	A/G	LG1	545	+	NA	NA	NA	NA	NA	NA	AA	AA	AA	AA	NN	GG	GG	AA	AG	AA	AA	AG	AA	AA	AA	AA	GG	GG	AG	AA	AG	AG	AA	AA	AA	AG	AG	GG	AA	AA	AA	AA	AA	AG	AA	AG	AG	AG	AA
Mint00562	C/A	LG1	562	+	NA	NA	NA	NA	NA	NA	CA	CC	CC	CC	NN	CC	CC	CC	CC	CC	CC	CC	CC	CC	CC	CC	CC	CC	CC	CC	CC	CC	CC	CC	CC	CC	CC	CC	CC	CC	CC	CC	CC	CC	CC	CC	CC	CC	CC
Mint00563	C/G	LG1	563	+	NA	NA	NA	NA	NA	NA	CC	CC	CC	CC	NN	CC	CC	CC	CC	CC	CC	CC	CC	CC	CC	CC	CC	CC	CC	CC	CC	CC	CC	CC	CC	CC	CC	CC	CC	CC	CC	CC	CC	CC	CC	CC	CC	CC	CC
Mint00577	A/C	LG1	577	+	NA	NA	NA	NA	NA	NA	AA	AA	AA	AA	NN	NN	AA	AA	AA	AA	AA	AA	AA	AA	AA	AA	AA	AA	AA	AA	AA	AA	AA	AA	AA	AA	AA	AA	AA	AA	AA	AA	NN	AA	AA	AA	AA	AA	AA
Mint00585	G/A	LG1	585	+	NA	NA	NA	NA	NA	NA	GG	NN	GG	AA	NN	NN	GG	GG	NN	AA	AA	GA	GA	GG	AA	GG	AA	GG	NN	GA	GG	GG	AA	GG	NN	AA	NN	AA	GG	NN	GA	GG	NN	GA	GG	GG	AA	NN	GG
Mint00586	G/C	LG1	586	+	NA	NA	NA	NA	NA	NA	NN	NN	NN	CC	NN	NN	NN	NN	NN	CC	CC	CC	CC	NN	CC	NN	CC	NN	NN	CC	NN	NN	CC	NN	NN	CC	NN	CC	NN	NN	CC	NN	NN	CC	NN	NN	CC	NN	NN
Mint00800	G/A	LG1	800	+	NA	NA	NA	NA	NA	NA	GG	GA	GA	AA	NN	NN	GA	GA	GA	GA	GA	GA	AA	GA	NN	GG	GA	AA	AA	AA	AA	AA	AA	GG	GA	GG	GA	GA	GA	GA	GA	GA	NN	AA	GA	GA	AA	AA	AA
Mint00801	C/A	LG1	801	+	NA	NA	NA	NA	NA	NA	NN	CC	CC	CC	NN	NN	CC	CC	CC	CC	CC	CC	CC	CC	NN	NN	CC	CC	CC	CC	CC	CC	CC	NN	CC	NN	CC	CC	CC	CC	CC	CC	NN	CC	CC	CC	CC	CC	CC
Mint00831	C/G	LG1	831	+	NA	NA	NA	NA	NA	NA	GG	GG	CG	CG	NN	NN	CC	CG	CC	GG	CG	CG	NN	CG	NN	CG	CC	CC	CG	CC	CC	CG	CG	CG	GG	GG	GG	GG	GG	CG	CG	GG	NN	CC	GG	CG	CG	NN	NN
Mint00839	T/G	LG1	839	+	NA	NA	NA	NA	NA	NA	TT	TT	TT	TT	NN	NN	TT	TT	TT	TT	TT	TT	TT	TT	TT	TT	TT	TT	TT	NN	TT	TT	NN	TT	TT	TT	TT	TT	TT	TT	TT	TT	TT	TT	TT	TT	TT	TT	TT
Mint00882	C/T	LG1	882	+	NA	NA	NA	NA	NA	NA	CC	CC	CC	CT	NN	NN	CC	CC	NN	CC	CC	CC	CC	CC	CC	CC	CC	CC	CC	CC	CC	CC	CC	CC	CC	CC	CC	CC	CC	CC	CC	CC	CC	CC	CC	CC	CC	CC	CC
Mint00895	C/G	LG1	895	+	NA	NA	NA	NA	NA	NA	GG	CC	CC	CC	CC	CC	CC	CG	CG	CC	CC	CC	CG	CC	CG	CC	CC	CC	CC	CC	CC	CC	CC	CC	CC	CC	CC	CC	CC	CC	CC	CC	CC	CC	CC	CC	CC	CC	CC
Mint00997	T/G	LG1	997	+	NA	NA	NA	NA	NA	NA	NN	NN	TT	TT	NN	NN	TT	NN	NN	NN	TT	NN	NN	NN	NN	NN	NN	TT	NN	NN	TT	TT	TT	TT	TT	TT	NN	TT	TT	TT	TT	NN	TT	TT	NN	NN	NN	NN	NN
Mint00998	T/A	LG1	998	+	NA	NA	NA	NA	NA	NA	NN	NN	TT	TT	NN	NN	TT	NN	NN	NN	TT	NN	NN	NN	NN	NN	NN	TT	NN	NN	TT	TT	TT	TT	TT	TT	NN	TT	TT	TT	TT	NN	TT	TT	NN	NN	NN	NN	NN
Mint01010	A/T	LG1	1010	+	NA	NA	NA	NA	NA	NA	NN	NN	AA	AA	AA	AA	AA	NN	AA	AA	AA	NN	NN	NN	NN	NN	AA	AA	AA	AA	AA	AA	AA	AA	AA	AA	NN	AA	NN	NN	NN	NN	NN	AA	AA	AA	AA	AA	AA
Mint01011	C/T	LG1	1011	+	NA	NA	NA	NA	NA	NA	NN	NN	CC	CC	CC	CC	CC	NN	CC	CC	CC	NN	NN	NN	NN	NN	CC	CC	CC	CC	CC	CC	CC	CC	CC	CC	NN	CC	NN	NN	NN	NN	NN	CC	CC	CC	CC	CC	CC
Mint01059	G/T	LG1	1059	+	NA	NA	NA	NA	NA	NA	GT	GG	GG	GG	NN	GG	GG	GG	GG	GG	GG	GG	GG	GG	GG	GG	GG	GG	GG	GG	NN	GG	GG	GG	GG	GG	NN	GG	GG	GG	GG	GG	GG	GG	GG	GG	GG	GG	GG
Mint01060	C/A	LG1	1060	+	NA	NA	NA	NA	NA	NA	CC	CC	CC	CC	NN	CC	CC	CC	CC	CC	CC	CC	CC	CC	CC	CC	CC	CC	CC	CC	NN	CC	CC	CC	CC	CC	NN	CC	CC	CC	CC	CC	CC	CC	CC	CC	CC	CC	CC
Mint01079	C/G	LG1	1079	+	NA	NA	NA	NA	NA	NA	CC	CC	NN	CC	NN	NN	CC	NN	NN	CC	CC	CC	NN	CC	NN	NN	CC	CC	CC	NN	CC	CC	NN	CC	CC	CC	CC	CC	CC	CC	CC	CC	NN	CC	CC	CC	CC	NN	NN
Mint01185	C/G	LG1	1185	+	NA	NA	NA	NA	NA	NA	NN	CC	CC	NN	NN	NN	GG	NN	NN	NN	NN	NN	NN	CC	NN	NN	CC	CC	NN	CC	GG	NN	CC	NN	CC	NN	NN	CC	CC	CC	CC	CC	NN	CC	NN	NN	NN	NN	NN
Mint01190	C/T	LG1	1190	+	NA	NA	NA	NA	NA	NA	NN	CC	CC	CC	NN	CC	CC	CC	NN	NN	CC	NN	CC	NN	CC	NN	CC	NN	NN	NN	NN	NN	NN	NN	CC	NN	NN	CC	CC	CC	NN	NN	NN	NN	NN	NN	NN	NN	NN
Mint01332	C/T	LG1	1332	+	NA	NA	NA	NA	NA	NA	CC	CC	CT	CC	NN	NN	CC	CT	CC	CC	CT	CC	NN	CT	NN	CC	CT	TT	CC	TT	TT	CC	CT	CC	CC	CC	CC	CC	CC	CC	CC	CC	NN	CT	CC	CT	CT	NN	NN
Mint01333	G/T	LG1	1333	+	NA	NA	NA	NA	NA	NA	NN	NN	GG	NN	NN	NN	NN	GG	NN	NN	GG	NN	NN	GG	NN	NN	GG	GG	GG	GG	GG	NN	GG	NN	NN	NN	NN	NN	NN	NN	NN	NN	NN	GG	NN	GG	GG	NN	NN
Mint01337	C/T	LG1	1337	+	NA	NA	NA	NA	NA	NA	CC	CT	CT	CT	NN	CT	TT	CC	CT	CT	CC	CC	CC	CT	CT	CT	CT	CC	CC	CC	CT	CT	CC	CT	CT	CC	CT	CT	TT	CT	TT	CC	CC	CT	CT	CC	CT	CT	CT
Mint01346	G/A	LG1	1346	+	NA	NA	NA	NA	NA	NA	GG	GG	GA	GA	NN	GG	GG	GG	GG	GG	GA	GG	NN	GA	NN	AA	GG	GA	GG	AA	AA	GG	GA	GG	GG	GG	GG	GG	GG	GG	GG	GG	GG	AA	GG	GG	GG	AA	GA
Mint01347	A/G	LG1	1347	+	NA	NA	NA	NA	NA	NA	AA	AA	AA	AA	NN	AA	AA	AA	AA	AA	AA	AA	NN	AA	NN	NN	AA	AA	AA	NN	NN	AA	AA	AA	AA	AA	AA	AA	AA	AA	AA	AA	AA	NN	AA	AA	AA	NN	AA
Mint01497	A/G	LG1	1497	+	NA	NA	NA	NA	NA	NA	AA	AA	AA	AA	NN	NN	AA	AA	NN	AA	AA	AA	NN	AA	NN	AA	AG	AA	AA	AA	AA	AA	AA	AA	AA	AA	NN	AA	AA	AA	AA	AA	NN	AA	AA	AA	AA	NN	AA
Mint01498	A/G	LG1	1498	+	NA	NA	NA	NA	NA	NA	AA	AA	AA	AA	NN	NN	AA	AA	NN	AA	AA	AA	NN	AA	NN	AA	AA	AA	AA	AA	AA	AA	AA	AA	AA	AA	NN	AA	AA	AA	AA	AA	NN	AA	AA	AA	AA	NN	AA
Mint01559	G/T	LG1	1559	+	NA	NA	NA	NA	NA	NA	GG	GG	NN	NN	NN	NN	GG	GG	GG	GG	GG	GG	GG	GG	GG	GG	GG	GG	GG	GG	NN	GG	GG	GG	NN	GG	NN	GG	GG	GG	GG	GG	NN	GG	GG	GG	NN	NN	GG
Mint01560	A/G	LG1	1560	+	NA	NA	NA	NA	NA	NA	AA	AA	NN	NN	NN	NN	AA	AA	AA	AA	AA	AA	AA	AA	AA	AA	AA	AA	AA	AA	NN	AA	AA	AA	NN	AA	NN	AA	AA	AA	AA	AA	NN	AA	AA	AA	NN	NN	AA
Mint01562	G/T	LG1	1562	+	NA	NA	NA	NA	NA	NA	GG	GG	NN	NN	NN	NN	NN	GG	NN	NN	GG	NN	NN	GG	NN	NN	GG	GG	GG	GG	GG	GG	GG	NN	GG	NN	NN	GG	NN	NN	GG	NN	NN	GG	NN	NN	NN	NN	NN
Mint01611	C/G	LG1	1611	+	NA	NA	NA	NA	NA	NA	CC	CG	CC	CC	NN	NN	CC	CC	CC	CC	CC	CC	CC	CC	NN	CG	CC	CC	CC	CC	CC	CC	CC	GG	CC	CG	GG	CC	CC	CG	CC	CC	NN	CC	CC	CC	CC	CC	CC
Mint01612	T/C	LG1	1612	+	NA	NA	NA	NA	NA	NA	TT	TT	TT	TT	NN	NN	TT	TT	TT	TT	TT	TT	TT	TT	NN	TT	TT	TT	TT	TT	TT	TT	TT	NN	TT	TT	NN	TT	TT	TT	TT	TT	NN	TT	TT	TT	TT	TT	TT
Mint01617	C/T	LG1	1617	+	NA	NA	NA	NA	NA	NA	CC	CC	NN	NN	NN	NN	NN	CC	NN	NN	NN	NN	NN	CC	NN	NN	TT	NN	CC	NN	CC	CC	NN	CC	CC	CC	CC	CC	CC	CC	CC	CC	CC	NN	NN	NN	NN	NN	NN
Mint01618	A/T	LG1	1618	+	NA	NA	NA	NA	NA	NA	AA	AA	NN	NN	NN	NN	NN	AA	NN	NN	NN	NN	NN	AA	NN	TT	NN	NN	AA	NN	AA	AA	NN	AA	AA	AA	AA	AA	AA	AA	AA	AA	AA	NN	NN	NN	NN	NN	NN
Mint01619	C/A	LG1	1619	+	NA	NA	NA	NA	NA	NA	CC	CC	NN	NN	NN	NN	NN	CC	NN	NN	NN	NN	NN	CC	NN	NN	NN	NN	CC	NN	CC	CC	NN	CC	CC	CC	CC	CC	CC	CC	CC	CC	CC	NN	NN	NN	NN	NN	NN
Mint01640	G/A	LG1	1640	+	NA	NA	NA	NA	NA	NA	GG	GA	AA	GA	NN	NN	GG	AA	GG	GG	AA	GA	GG	GA	NN	GG	GG	AA	GG	GA	AA	GG	GA	GA	GG	GA	GA	GG	GG	AA	GG	GG	NN	GA	GG	AA	GA	AA	AA
Mint01641	T/C	LG1	1641	+	NA	NA	NA	NA	NA	NA	TT	TT	NN	TT	NN	NN	TT	NN	TT	TT	NN	TT	TT	TT	NN	TC	TT	NN	TT	TT	NN	TT	TT	TT	TT	TT	TT	TT	TT	NN	TT	TT	NN	TT	TT	NN	TT	NN	NN
Mint01685	A/G	LG1	1685	+	NA	NA	NA	NA	NA	NA	AG	AA	AA	AA	AA	AA	AA	AA	AA	AA	AA	AA	AA	AA	AA	AA	AA	AA	AA	AA	AA	AA	AA	AA	AA	AA	AA	AA	AA	AA	AA	AA	AA	AA	AG	AG	AA	AA	AA
Mint01701	T/C	LG1	1701	+	NA	NA	NA	NA	NA	NA	TC	TT	TT	TT	NN	NN	TT	TT	NN	TT	TT	NN	NN	TT	NN	CC	TT	TC	TT	TC	TC	TT	TT	TC	TT	NN	NN	TT	NN	TC	TC	TT	NN	TT	TT	TC	CC	NN	NN
Mint01702	T/A	LG1	1702	+	NA	NA	NA	NA	NA	NA	TT	TT	TT	TT	NN	NN	TT	TA	NN	TT	TT	NN	NN	TT	NN	NN	TT	TT	TT	TT	TT	TT	TT	TT	TT	NN	NN	TT	NN	TT	TT	TT	NN	TT	TT	TT	NN	NN	NN
Mint01740	T/C	LG1	1740	+	NA	NA	NA	NA	NA	NA	TT	TT	TT	TT	NN	NN	NN	TT	TT	TT	TT	TT	TT	TT	NN	TT	TT	TT	NN	TT	TT	NN	TT	TT	NN	TT	TT	NN	NN	TT	NN	NN	NN	TT	TT	TT	TT	TT	TT
Mint01741	A/C	LG1	1741	+	NA	NA	NA	NA	NA	NA	CC	CC	CC	CC	NN	NN	NN	CC	CC	CC	CC	CC	CC	CC	NN	CC	CC	CC	NN	CC	CC	NN	CC	CC	NN	CC	CC	NN	NN	CC	NN	NN	NN	CC	CC	CC	CC	CC	CC
Mint01749	T/C	LG1	1749	+	NA	NA	NA	NA	NA	NA	NN	NN	NN	NN	NN	NN	NN	NN	NN	NN	NN	NN	NN	TT	NN	NN	NN	CC	TT	TT	NN	TT	TT	TT	TT	NN	NN	NN	NN	TT	TT	TT	NN	NN	NN	NN	NN	NN	NN
Mint01750	G/A	LG1	1750	+	NA	NA	NA	NA	NA	NA	GG	GG	GG	GG	NN	NN	GG	GG	GG	GG	GG	GG	GG	GA	GG	GG	GG	GG	GA	GA	GG	GA	GA	GA	GA	GG	GG	GG	GG	GA	GA	GA	GG	GG	GG	GG	GG	GG	GG
Mint01877	G/C	LG1	1877	+	NA	NA	NA	NA	NA	NA	CC	GG	NN	NN	NN	NN	NN	NN	GG	GG	NN	GG	NN	NN	NN	NN	NN	NN	NN	NN	NN	NN	NN	GG	NN	GG	GG	NN	GG	NN	GG	GG	GG	NN	CC	NN	NN	NN	CC
Mint01925	C/T	LG1	1925	+	NA	NA	NA	NA	NA	NA	CC	NN	NN	CC	NN	NN	CC	CC	CC	NN	CC	CC	CC	NN	NN	TT	NN	NN	CC	NN	CC	CC	CC	NN	NN	NN	NN	NN	NN	NN	NN	NN	NN	CC	NN	NN	NN	NN	NN
Mint01926	T/C	LG1	1926	+	NA	NA	NA	NA	NA	NA	TC	CC	CC	TT	NN	NN	TC	TC	TT	NN	TT	TT	TT	CC	NN	NN	CC	CC	TT	NN	TT	TT	TC	CC	CC	CC	NN	CC	CC	CC	CC	CC	NN	TC	CC	NN	NN	NN	NN
Mint02042	A/C	LG1	2042	+	NA	NA	NA	NA	NA	NA	CC	NN	AA	AA	NN	AA	AA	AA	AA	AA	AA	AA	AA	AA	AA	AA	AA	AA	AA	AA	AA	AA	AA	AA	AA	AA	AA	AA	AA	AA	AA	AA	AA	AA	AA	AA	AA	AA	AA
Mint02043	T/C	LG1	2043	+	NA	NA	NA	NA	NA	NA	NN	NN	TT	TT	NN	TT	TT	TT	TT	TT	TT	TT	TT	TT	TT	TT	TT	TT	TT	TT	TT	TT	TT	TT	TT	TT	TT	TT	TT	TT	TT	TT	TT	TT	TT	TT	TT	TT	TT
Mint02348	T/G	LG1	2348	+	NA	NA	NA	NA	NA	NA	TT	TT	TT	TT	TT	TT	TT	TT	TT	TT	TT	TT	TT	TT	TT	NN	TT	TG	TT	TG	TG	TT	TT	TT	TT	TT	TT	TT	TT	TT	TT	TT	TT	TT	TT	TG	TG	TG	TT
Mint02573	C/G	LG1	2573	+	NA	NA	NA	NA	NA	NA	CC	CC	CC	NN	NN	NN	CC	CC	CC	NN	NN	NN	CC	CC	NN	CC	CC	CC	CC	CC	CC	CC	CC	NN	CC	NN	CC	CC	CC	CC	CC	CC	NN	CC	CC	CC	CC	CC	CC
Mint02598	A/G	LG1	2598	+	NA	NA	NA	NA	NA	NA	AA	AA	AA	AA	NN	AA	AA	AA	AA	AA	AA	AA	AA	AA	NN	AG	AA	AA	AA	AA	AA	AA	AA	AA	AA	AA	AA	AA	AA	AA	AA	AA	AA	AA	AG	AA	AG	AA	AG
Mint02599	G/A	LG1	2599	+	NA	NA	NA	NA	NA	NA	GG	GG	GG	GG	NN	GG	GG	GG	GG	GG	GG	GG	GG	GG	NN	GG	GA	GG	GG	GG	GG	GG	GG	GG	GG	GG	GG	GG	GG	GG	GG	GG	GG	GG	GG	GG	GG	GG	GG
Mint02616	C/T	LG1	2616	+	NA	NA	NA	NA	NA	NA	NN	CC	NN	NN	NN	NN	NN	CC	CC	CC	NN	NN	NN	NN	NN	TT	NN	NN	CC	CC	CC	NN	CC	NN	CC	NN	NN	NN	CC	NN	NN	CC	NN	NN	CC	CC	CC	CC	NN
Mint02637	G/A	LG1	2637	+	NA	NA	NA	NA	NA	NA	NN	NN	NN	NN	NN	NN	NN	NN	NN	NN	NN	NN	NN	AA	NN	NN	NN	NN	AA	AA	NN	AA	NN	AA	AA	NN	NN	NN	NN	AA	AA	AA	NN	NN	NN	NN	NN	NN	NN
Mint02662	C/A	LG1	2662	+	NA	NA	NA	NA	NA	NA	CC	CC	CC	CC	NN	CC	CC	CC	CC	CC	CC	CC	CC	CC	CC	CC	CC	CC	CC	CC	CC	CC	CC	CC	CC	CC	CC	CC	CC	CC	CC	CC	CC	CC	CC	CC	CC	CC	CC
Mint02730	A/G	LG1	2730	+	NA	NA	NA	NA	NA	NA	NN	GG	GG	NN	NN	NN	NN	GG	NN	NN	NN	NN	NN	NN	NN	GG	NN	NN	GG	NN	NN	NN	GG	GG	GG	GG	NN	GG	GG	NN	NN	NN	NN	NN	GG	NN	NN	NN	NN
Mint02731	A/G	LG1	2731	+	NA	NA	NA	NA	NA	NA	NN	AA	AA	NN	NN	NN	NN	AA	NN	NN	NN	NN	NN	NN	NN	AA	NN	NN	AA	NN	NN	NN	AA	AA	AA	AA	NN	AA	AA	NN	NN	NN	NN	NN	AA	NN	NN	NN	NN
Mint02964	G/T	LG1	2964	+	NA	NA	NA	NA	NA	NA	NN	NN	NN	NN	NN	NN	NN	GG	NN	NN	NN	NN	NN	GG	NN	NN	NN	NN	GG	NN	NN	NN	GG	GG	NN	GG	NN	NN	NN	GG	GG	NN	NN	NN	NN	NN	NN	NN	NN
Mint02965	G/A	LG1	2965	+	NA	NA	NA	NA	NA	NA	GG	GG	GG	GG	NN	GG	GG	GA	GG	GG	GG	GG	GG	GA	GG	GG	GG	GG	GA	GG	GG	GG	GA	GA	GG	GA	GG	GG	GG	GA	GA	GG	GG	GG	GG	GG	GG	GG	GG
Mint02979	C/A	LG1	2979	+	NA	NA	NA	NA	NA	NA	NN	CC	CC	NN	CC	CC	CC	CC	NN	CC	CC	CC	NN	CC	NN	CC	CC	CC	NN	CC	NN	NN	CC	CC	CC	CC	CC	CC	CC	CC	CC	CC	CC	CC	NN	CC	NN	NN	NN
Mint02980	A/G	LG1	2980	+	NA	NA	NA	NA	NA	NA	AA	NN	NN	AA	AA	AA	AA	AA	AA	AA	AA	AA	AA	AA	AA	AA	AA	NN	AA	NN	AA	AA	AA	AA	NN	AA	NN	NN	NN	AA	AA	NN	AA	AA	AA	NN	AA	AA	AA
Mint02981	A/T	LG1	2981	+	NA	NA	NA	NA	NA	NA	TT	AA	AA	TT	AT	AT	AT	AT	TT	AT	AT	AT	TT	AT	TT	AT	AT	AA	TT	AA	TT	TT	AT	AT	AA	AT	AA	AA	AA	AT	AT	AA	AT	AT	TT	AA	TT	TT	TT
Mint03086	A/C	LG1	3086	+	NA	NA	NA	NA	NA	NA	CC	CC	NN	NN	NN	NN	NN	CC	NN	NN	CC	NN	NN	NN	NN	NN	CC	CC	CC	NN	CC	CC	CC	NN	NN	NN	NN	NN	NN	NN	NN	NN	NN	CC	NN	NN	NN	NN	NN
Mint03143	G/A	LG1	3143	+	NA	NA	NA	NA	NA	NA	NN	GG	GG	NN	NN	NN	NN	GG	NN	NN	NN	NN	NN	GG	NN	NN	NN	NN	NN	NN	NN	NN	NN	GG	NN	GG	GG	NN	GG	GG	NN	NN	NN	NN	GG	NN	GG	NN	NN
Mint03168	T/A	LG1	3168	+	NA	NA	NA	NA	NA	NA	TT	NN	NN	TT	NN	NN	NN	TT	TT	TT	TT	NN	NN	TT	NN	NN	NN	NN	TT	NN	TT	TT	TT	NN	NN	NN	NN	NN	NN	NN	NN	NN	NN	TT	NN	NN	TT	NN	NN
Mint03169	G/T	LG1	3169	+	NA	NA	NA	NA	NA	NA	GG	NN	NN	GG	NN	NN	NN	GG	GG	GG	GG	NN	NN	GG	NN	NN	NN	NN	GG	NN	GG	GG	GG	NN	NN	NN	NN	NN	NN	NN	NN	NN	NN	GG	NN	NN	GG	NN	NN
Mint03328	G/C	LG1	3328	+	NA	NA	NA	NA	NA	NA	GG	GG	GG	GG	GG	GG	GG	GG	GG	GG	GG	GG	GG	GG	GG	GG	GG	GG	GG	GG	GG	GG	GG	GG	GG	GG	GG	GG	GG	GG	GG	GG	GG	GG	GG	GG	GG	GG	GG
Mint03416	T/A	LG1	3416	+	NA	NA	NA	NA	NA	NA	TT	NN	NN	NN	NN	NN	NN	TT	NN	NN	NN	NN	NN	NN	NN	NN	TT	NN	TT	NN	NN	NN	TT	NN	NN	NN	NN	NN	NN	NN	NN	NN	NN	NN	NN	NN	NN	NN	NN
Mint03417	T/A	LG1	3417	+	NA	NA	NA	NA	NA	NA	AA	NN	AA	NN	NN	NN	NN	TA	AA	NN	NN	NN	AA	TA	NN	TT	AA	AA	TT	AA	NN	NN	TA	TT	NN	NN	NN	NN	NN	TT	TT	NN	NN	AA	AA	NN	NN	NN	NN
Mint03418	A/C	LG1	3418	+	NA	NA	NA	NA	NA	NA	AA	NN	AA	NN	NN	NN	NN	AA	AA	NN	NN	NN	AA	AA	NN	NN	AA	AA	NN	AA	NN	NN	AA	NN	NN	NN	NN	NN	NN	NN	NN	NN	NN	AA	AA	NN	NN	NN	NN
Mint03419	C/T	LG1	3419	+	NA	NA	NA	NA	NA	NA	NN	NN	NN	NN	NN	NN	NN	CC	NN	NN	NN	NN	NN	CC	NN	CC	NN	NN	CC	NN	NN	NN	CC	CC	NN	NN	NN	NN	NN	CC	CC	NN	NN	NN	NN	NN	NN	NN	NN
Mint03474	A/G	LG1	3474	+	NA	NA	NA	NA	NA	NA	NN	NN	NN	NN	NN	NN	AA	AA	AA	AA	NN	AA	AA	NN	NN	NN	AA	NN	AA	NN	NN	AA	NN	NN	NN	NN	NN	NN	NN	NN	NN	NN	NN	AA	NN	NN	NN	NN	NN
Mint03475	C/G	LG1	3475	+	NA	NA	NA	NA	NA	NA	CC	CC	CC	CC	NN	CC	CC	CC	CC	CC	CC	CC	CC	CC	CC	CC	NN	CC	CC	CC	CC	CC	CC	CC	CC	CC	CC	CC	CC	CC	CC	CC	NN	CC	CC	CC	CC	CC	CC
Mint03476	T/G	LG1	3476	+	NA	NA	NA	NA	NA	NA	GG	GG	GG	GG	NN	GG	TG	TG	TG	TG	GG	TG	TG	GG	GG	GG	TT	GG	TG	GG	GG	TG	GG	GG	GG	GG	GG	GG	GG	GG	GG	GG	NN	TG	GG	GG	GG	GG	GG
Mint03477	C/A	LG1	3477	+	NA	NA	NA	NA	NA	NA	NN	NN	NN	NN	NN	NN	CC	CC	CC	CC	NN	CC	CC	NN	NN	NN	CA	NN	CC	NN	NN	CC	NN	NN	NN	NN	NN	NN	NN	NN	NN	NN	NN	CC	NN	NN	NN	NN	NN
Mint03503	A/G	LG1	3503	+	NA	NA	NA	NA	NA	NA	GG	AA	AA	AA	NN	AA	AA	AA	AA	AA	AA	AA	AA	AA	AA	AA	AA	AA	AA	AA	AA	AA	AA	AG	AG	AG	AA	AA	AG	AA	AG	AG	AG	AA	AA	AA	AA	AA	AA
Mint03504	A/C	LG1	3504	+	NA	NA	NA	NA	NA	NA	NN	AA	AA	AA	NN	AA	AA	AA	AA	AA	AA	AA	AA	AA	AA	AA	AA	AA	AA	AA	AA	AA	AA	AA	AA	AA	AA	AA	AA	AA	AA	AA	AA	AA	AA	AA	AA	AA	AA
Mint03530	C/T	LG1	3530	+	NA	NA	NA	NA	NA	NA	NN	NN	CC	NN	NN	NN	NN	NN	CC	NN	NN	NN	CC	NN	NN	NN	CC	CC	NN	CC	CC	NN	NN	NN	NN	NN	NN	NN	NN	CC	NN	NN	NN	CC	NN	CC	NN	NN	NN
Mint03581	T/G	LG1	3581	+	NA	NA	NA	NA	NA	NA	TG	TT	TT	TT	NN	NN	TT	TT	TT	TT	TT	TT	NN	TT	NN	TT	TT	TT	TT	TT	TT	TT	TT	TT	TT	TT	NN	TT	TT	TT	TT	TT	NN	TT	TG	TT	TG	TT	GG
Mint03652	A/T	LG1	3652	+	NA	NA	NA	NA	NA	NA	AA	NN	TT	NN	NN	NN	NN	TT	NN	NN	TT	NN	NN	TT	NN	NN	NN	NN	NN	NN	TT	NN	NN	NN	NN	NN	NN	NN	NN	NN	NN	NN	NN	TT	NN	NN	NN	NN	NN
Mint03749	A/G	LG1	3749	+	NA	NA	NA	NA	NA	NA	NN	NN	NN	NN	NN	NN	NN	AA	NN	NN	NN	NN	NN	NN	NN	NN	NN	NN	NN	NN	NN	NN	NN	NN	NN	NN	NN	NN	NN	NN	NN	NN	NN	NN	NN	NN	NN	NN	NN
Mint03814	A/T	LG1	3814	+	NA	NA	NA	NA	NA	NA	NN	AA	NN	NN	NN	NN	NN	NN	NN	NN	NN	NN	NN	NN	NN	AA	NN	NN	NN	NN	NN	NN	NN	AA	NN	AA	AA	NN	NN	NN	NN	NN	NN	NN	NN	NN	NN	NN	NN
Mint03822	A/T	LG1	3822	+	NA	NA	NA	NA	NA	NA	AA	AT	AA	AA	NN	AA	AA	AA	AA	AA	AA	AA	AA	TT	AA	AT	AA	AT	NN	AA	AA	AT	AA	NN	AA	AT	NN	TT	AA	AT	AT	AA	AT	AA	TT	AA	TT	TT	AA
Mint03868	C/A	LG1	3868	+	NA	NA	NA	NA	NA	NA	CC	CC	CA	CC	NN	AA	CA	CA	CC	CA	CA	CA	CC	CA	CC	CA	CC	CC	CA	CC	CC	CC	CA	CA	CA	CA	CA	CA	CA	CA	CA	CA	CA	CC	CA	CA	CA	CC	CA
Mint03869	T/C	LG1	3869	+	NA	NA	NA	NA	NA	NA	TT	TT	TT	TT	NN	NN	TT	TT	TT	TT	TT	TC	TT	TT	TT	TT	TT	TT	TT	TT	TT	TT	TT	TT	TT	TT	TT	TT	TT	TT	TT	TT	TT	TT	TT	TT	TC	TT	TT
Mint03870	A/C	LG1	3870	+	NA	NA	NA	NA	NA	NA	AA	AA	AA	AA	NN	NN	AA	AA	AA	AA	AA	AA	AA	AA	AA	AA	AA	AA	AA	AA	AA	AA	AA	AA	AA	AA	AA	AA	AA	AA	AA	AA	AA	AA	AA	AA	AA	AA	AA
Mint03932	C/G	LG1	3932	+	NA	NA	NA	NA	NA	NA	NN	NN	NN	NN	NN	GG	GG	NN	NN	NN	NN	NN	NN	NN	NN	NN	GG	NN	NN	NN	NN	GG	NN	NN	NN	NN	NN	NN	NN	NN	NN	NN	NN	GG	GG	NN	NN	NN	GG
Mint03944	G/C	LG1	3944	+	NA	NA	NA	NA	NA	NA	GG	GG	GG	GG	GG	GG	GG	GG	GG	GG	GG	GG	GG	GG	GG	GG	GG	GG	GG	GG	GG	GG	GG	GG	GG	GG	GG	GG	GG	GG	GG	GG	GG	GG	GG	GG	GG	GG	GG
Mint04010	C/T	LG1	4010	+	NA	NA	NA	NA	NA	NA	CC	CC	CC	CC	NN	CC	CC	CC	CC	CC	CC	CC	CC	CC	CC	CC	CC	CC	CC	CC	CC	CC	CC	CC	CC	CC	CC	CC	CC	CC	CC	CC	CC	CC	CC	CC	CC	CC	CC
Mint04011	C/T	LG1	4011	+	NA	NA	NA	NA	NA	NA	CC	CC	CC	CC	NN	CC	CC	CC	CC	CC	CC	CC	CC	CC	CC	CT	CC	CC	CC	CC	CC	CC	CC	CC	CC	CC	CC	CC	CC	CC	CC	CC	CC	CC	CC	CC	CC	CC	CC
Mint04012	C/T	LG1	4012	+	NA	NA	NA	NA	NA	NA	CC	CT	CC	CC	NN	CC	CC	CT	CC	CC	CC	CC	CC	CC	CC	CC	CC	CC	CC	CC	CC	CC	CC	CT	CC	CT	CT	CC	CC	CC	CC	CC	CC	CC	CC	CC	CC	CC	CC
Mint04013	G/C	LG1	4013	+	NA	NA	NA	NA	NA	NA	GG	GG	GG	GG	NN	GG	GG	GG	GG	GG	GG	GG	GG	GG	GG	GG	GG	GG	GG	GG	GG	GG	GG	GG	GG	GG	GG	GG	GG	GG	GG	GG	GG	GG	GG	GG	GG	GG	GG
Mint04050	G/A	LG1	4050	+	NA	NA	NA	NA	NA	NA	GG	GG	GG	GG	NN	NN	NN	GG	NN	GG	GG	NN	NN	GG	NN	GG	GG	GG	GG	GG	GG	GG	GG	GG	GG	GG	GG	GG	GG	GG	GG	GG	NN	GG	GG	GG	GG	NN	NN
Mint04051	T/C	LG1	4051	+	NA	NA	NA	NA	NA	NA	TT	TT	TT	TT	NN	NN	NN	TT	NN	TT	TT	NN	NN	TT	NN	TT	TT	TT	TT	TT	TT	TT	TT	TT	TT	TT	TT	TT	TT	TT	TT	TT	NN	TT	TT	TT	TT	NN	NN
Mint04052	A/C	LG1	4052	+	NA	NA	NA	NA	NA	NA	AA	AC	AA	AA	NN	NN	NN	AA	NN	AA	AC	NN	NN	AA	NN	AA	AA	AA	AA	AA	AA	AA	AA	AC	AA	AA	AA	AA	AA	AC	AA	AA	NN	AA	AA	AC	AA	NN	NN
Mint04092	T/A	LG1	4092	+	NA	NA	NA	NA	NA	NA	AA	NN	NN	AA	NN	NN	AA	AA	AA	AA	AA	AA	AA	NN	NN	AA	NN	NN	AA	NN	AA	AA	AA	NN	NN	NN	NN	NN	NN	NN	NN	NN	NN	AA	AA	AA	AA	AA	NN
Mint04094	T/C	LG1	4094	+	NA	NA	NA	NA	NA	NA	CC	NN	NN	CC	NN	NN	CC	CC	CC	CC	CC	CC	CC	NN	NN	CC	NN	NN	CC	NN	CC	CC	CC	NN	NN	NN	NN	NN	NN	NN	NN	NN	NN	CC	CC	CC	CC	CC	NN
Mint04095	C/G	LG1	4095	+	NA	NA	NA	NA	NA	NA	NN	NN	NN	NN	NN	NN	NN	NN	NN	CC	CC	CC	NN	CC	NN	NN	NN	CC	NN	CC	CC	CC	NN	CC	NN	CC	NN	NN	NN	CC	CC	NN	NN	NN	NN	CC	CC	NN	NN
Mint04143	G/C	LG1	4143	+	NA	NA	NA	NA	NA	NA	NN	GG	GG	GG	NN	NN	NN	NN	NN	NN	NN	NN	NN	GG	GG	NN	GG	NN	NN	NN	NN	GG	NN	NN	NN	GG	NN	GG	GG	GG	GG	NN	NN	GG	NN	NN	NN	NN	NN
Mint04144	A/G	LG1	4144	+	NA	NA	NA	NA	NA	NA	NN	AA	AA	AA	NN	NN	NN	NN	NN	NN	NN	NN	NN	AA	AA	NN	AA	NN	NN	NN	NN	AA	NN	NN	NN	AA	NN	AA	AA	AA	AA	NN	NN	AA	NN	NN	NN	NN	NN
Mint04145	G/C	LG1	4145	+	NA	NA	NA	NA	NA	NA	CC	GC	GG	GG	NN	NN	CC	CC	CC	CC	CC	CC	NN	GG	GG	CC	GC	CC	CC	CC	CC	GC	CC	CC	CC	GC	NN	GC	GG	GG	GG	CC	NN	GC	CC	CC	CC	NN	NN
Mint04171	A/C	LG1	4171	+	NA	NA	NA	NA	NA	NA	AA	NN	NN	NN	NN	NN	NN	AA	NN	NN	NN	NN	NN	NN	NN	NN	NN	NN	AA	NN	NN	NN	AA	NN	NN	NN	NN	NN	NN	NN	NN	NN	NN	NN	NN	NN	NN	NN	NN
Mint04172	C/T	LG1	4172	+	NA	NA	NA	NA	NA	NA	CC	NN	NN	NN	NN	NN	NN	CC	NN	NN	NN	NN	NN	NN	NN	NN	NN	NN	CC	NN	NN	NN	CC	NN	NN	NN	NN	NN	NN	NN	NN	NN	NN	NN	NN	NN	NN	NN	NN
Mint04173	C/T	LG1	4173	+	NA	NA	NA	NA	NA	NA	CC	NN	NN	NN	NN	NN	NN	CC	NN	NN	NN	NN	NN	TT	NN	NN	NN	NN	CC	NN	NN	NN	CC	NN	NN	NN	NN	NN	NN	NN	NN	NN	NN	NN	NN	NN	NN	NN	NN
Mint04198	G/A	LG1	4198	+	NA	NA	NA	NA	NA	NA	GA	GG	NN	GG	NN	NN	NN	GG	NN	NN	GG	NN	NN	GG	NN	GG	GG	GG	GG	GG	GG	AA	GG	GG	GG	GG	NN	GG	GG	GG	GG	GG	NN	NN	NN	GG	NN	NN	NN
Mint04199	G/C	LG1	4199	+	NA	NA	NA	NA	NA	NA	GG	GG	NN	GG	NN	NN	NN	GG	NN	NN	GG	NN	NN	GG	NN	GG	GG	GG	GG	GG	GG	NN	GG	GG	GG	GG	NN	GG	GG	GG	GG	GG	NN	NN	NN	GG	NN	NN	NN
Mint04228	G/A	LG1	4228	+	NA	NA	NA	NA	NA	NA	GG	GG	GG	GG	NN	NN	NN	GG	NN	NN	NN	GG	NN	NN	NN	NN	NN	GG	GG	NN	GG	NN	NN	GG	NN	NN	GG	NN	NN	NN	GG	GG	NN	NN	GG	GG	GG	GG	GG
Mint04259	A/T	LG1	4259	+	NA	NA	NA	NA	NA	NA	NN	AA	AA	AA	NN	NN	NN	NN	NN	NN	AA	NN	NN	AA	NN	NN	AA	AA	AA	AA	NN	AA	AA	AA	NN	AA	NN	AA	NN	AA	AA	AA	NN	AA	AA	NN	AA	NN	NN
Mint04260	C/A	LG1	4260	+	NA	NA	NA	NA	NA	NA	NN	CC	CC	CC	NN	NN	NN	AA	NN	NN	CC	NN	NN	CC	NN	NN	CA	CC	CA	CA	AA	CC	CA	CC	NN	CC	NN	CC	NN	CC	CC	CC	NN	CC	CA	NN	CA	NN	NN
Mint04286	T/G	LG1	4286	+	NA	NA	NA	NA	NA	NA	NN	GG	GG	GG	NN	NN	NN	GG	NN	NN	GG	NN	NN	GG	NN	NN	NN	GG	NN	GG	NN	GG	NN	GG	GG	GG	NN	GG	GG	GG	GG	GG	NN	GG	GG	NN	GG	NN	NN
Mint04287	A/G	LG1	4287	+	NA	NA	NA	NA	NA	NA	NN	AA	AA	AA	NN	NN	NN	AA	NN	NN	AA	NN	NN	AA	NN	NN	NN	AG	GG	AG	GG	AA	NN	AA	AA	AA	NN	AA	AA	AA	AA	AA	NN	AA	AA	NN	AG	NN	NN
Mint04288	G/A	LG1	4288	+	NA	NA	NA	NA	NA	NA	NN	GG	GG	GG	NN	NN	NN	GG	NN	NN	GG	NN	NN	GG	NN	NN	NN	GG	NN	GG	NN	GG	NN	GG	GG	GG	NN	GG	GG	GG	GG	GG	NN	GG	GG	NN	GG	NN	NN
Mint04341	T/A	LG1	4341	+	NA	NA	NA	NA	NA	NA	TT	TT	TA	TA	TA	TT	TT	TA	TT	TT	AA	TT	TT	TA	TT	TT	TT	TA	TA	AA	TA	TA	AA	TT	TT	TT	TT	TT	TT	TT	TT	TT	TT	TA	TA	TT	TT	TT	AA
Mint04448	A/C	LG1	4448	+	NA	NA	NA	NA	NA	NA	CC	CC	NN	CC	NN	CC	CC	NN	CC	CC	CC	CC	CC	NN	CC	NN	NN	NN	CC	NN	CC	CC	NN	NN	CC	NN	NN	CC	CC	CC	CC	CC	NN	CC	NN	NN	NN	NN	NN
Mint04497	A/G	LG1	4497	+	NA	NA	NA	NA	NA	NA	NN	GG	GG	AA	AA	AG	AG	GG	AA	AA	AA	AA	AA	NN	AA	GG	NN	NN	AA	NN	AA	AA	NN	GG	GG	GG	GG	GG	GG	NN	NN	GG	GG	AA	NN	NN	NN	AA	NN
Mint04498	C/T	LG1	4498	+	NA	NA	NA	NA	NA	NA	CC	CT	CT	NN	CC	TT	TT	CT	CC	CC	CC	CC	CC	CC	CC	CT	CC	CC	CC	CC	CC	CC	CC	CT	CT	CT	TT	CT	CT	CC	CC	CT	CT	CC	CC	CC	CC	CC	CC
Mint04668	T/A	LG1	4668	+	NA	NA	NA	NA	NA	NA	NN	NN	AA	AA	NN	NN	NN	AA	NN	AA	AA	NN	AA	AA	AA	AA	NN	NN	NN	AA	AA	NN	AA	NN	NN	NN	NN	NN	NN	NN	NN	NN	NN	AA	NN	NN	AA	NN	NN
Mint04682	C/G	LG1	4682	+	NA	NA	NA	NA	NA	NA	CC	CC	CC	CC	NN	CC	CC	CC	CC	CC	CC	CC	CC	CC	CC	CC	CC	CC	CC	CC	CC	CC	CC	CC	CC	CC	CC	CC	CC	CC	CC	CC	CC	CC	CC	CC	CC	CC	CC
Mint04683	T/G	LG1	4683	+	NA	NA	NA	NA	NA	NA	TT	TT	TT	TT	NN	TT	TT	TT	TT	TT	TT	TT	TT	TT	TT	TT	TT	TT	TT	TT	TT	TT	TT	TT	TT	TT	TT	TT	TT	TT	TT	TT	TT	TT	TT	TT	TT	TT	TT
Mint04819	T/A	LG1	4819	+	NA	NA	NA	NA	NA	NA	TT	TA	TT	TT	NN	NN	NN	AA	NN	TT	TT	TT	NN	TT	NN	TA	TT	TT	TT	TT	TT	TT	TT	TA	TT	TA	AA	TT	TT	TT	TT	TT	NN	TT	TT	TT	TT	NN	NN
Mint04820	T/G	LG1	4820	+	NA	NA	NA	NA	NA	NA	TT	TT	TT	TT	NN	NN	NN	GG	NN	TT	TT	TT	NN	TT	NN	TT	TT	TT	TG	TT	TT	TT	TG	TT	TT	TT	NN	TT	TT	TT	TT	TT	NN	TT	TT	TT	TT	NN	NN
Mint04821	A/T	LG1	4821	+	NA	NA	NA	NA	NA	NA	NN	NN	NN	NN	NN	NN	NN	AA	NN	NN	NN	NN	NN	NN	NN	NN	NN	NN	AA	NN	NN	NN	AA	NN	NN	NN	NN	NN	NN	NN	NN	NN	NN	NN	NN	NN	NN	NN	NN
Mint04835	T/A	LG1	4835	+	NA	NA	NA	NA	NA	NA	NN	AA	NN	NN	NN	NN	NN	TT	NN	NN	NN	NN	TT	TT	NN	AA	TT	NN	TT	NN	NN	TT	TT	NN	NN	AA	AA	NN	NN	AA	NN	NN	NN	NN	TT	NN	TT	NN	NN
Mint04868	A/G	LG1	4868	+	NA	NA	NA	NA	NA	NA	GG	NN	AA	NN	NN	NN	NN	AA	NN	NN	AG	NN	NN	NN	NN	NN	AA	AG	AA	AA	AA	AA	AA	NN	AA	NN	NN	AA	AA	NN	NN	AA	NN	AA	NN	NN	NN	NN	NN
Mint04896	C/A	LG1	4896	+	NA	NA	NA	NA	NA	NA	CC	CC	CC	CC	NN	NN	NN	NN	NN	NN	CC	NN	NN	NN	NN	CC	CC	CC	CC	CC	CC	CC	CC	CC	CC	CC	NN	CC	CC	CC	CC	CC	NN	CC	NN	CC	CC	NN	NN
Mint04937	G/A	LG1	4937	+	NA	NA	NA	NA	NA	NA	NN	NN	NN	NN	NN	NN	NN	GG	NN	NN	NN	NN	NN	NN	NN	NN	NN	NN	GG	NN	NN	NN	NN	NN	NN	NN	NN	NN	NN	NN	NN	NN	NN	NN	NN	NN	NN	NN	NN
Mint05009	A/G	LG1	5009	+	NA	NA	NA	NA	NA	NA	AA	AA	AA	AA	NN	AA	AA	NN	AA	AA	AA	AA	AA	AA	AA	AA	AA	AA	AA	AA	AA	AA	AA	AA	AA	AA	AG	AA	AA	AG	GG	GG	GG	AA	AG	AG	AA	AA	AG
Mint05010	A/G	LG1	5010	+	NA	NA	NA	NA	NA	NA	NN	GG	NN	NN	NN	NN	NN	GG	NN	NN	NN	NN	NN	NN	NN	NN	NN	NN	NN	NN	NN	NN	NN	NN	NN	GG	AA	NN	NN	AA	AG	AG	AG	NN	AA	AA	NN	NN	AA
Mint05046	T/G	LG1	5046	+	NA	NA	NA	NA	NA	NA	NN	TT	TT	NN	NN	NN	TT	TT	TT	TT	TT	TT	TT	NN	TT	TG	TT	TT	TT	TT	TT	TT	TT	TT	TT	TT	NN	TT	TT	TT	NN	TT	TT	TT	NN	NN	NN	NN	TT
Mint05149	G/C	LG1	5149	+	NA	NA	NA	NA	NA	NA	NN	NN	GG	NN	NN	NN	NN	GG	NN	NN	NN	NN	NN	GG	NN	GG	GG	GG	GG	GG	NN	NN	GG	NN	GG	GG	GG	NN	GG	NN	NN	GG	NN	GG	GG	NN	NN	NN	NN
Mint05150	A/T	LG1	5150	+	NA	NA	NA	NA	NA	NA	NN	NN	AA	NN	NN	NN	NN	AA	NN	NN	NN	NN	NN	AA	NN	AA	AA	AA	AA	AA	NN	NN	AA	NN	AA	AA	AA	NN	AA	NN	NN	AA	NN	AA	AA	NN	NN	NN	NN
Mint05338	C/T	LG1	5338	+	NA	NA	NA	NA	NA	NA	NN	TT	CT	CT	NN	NN	TT	NN	TT	TT	CC	TT	TT	CC	CC	CT	TT	CC	TT	CC	CC	TT	CC	TT	TT	TT	TT	TT	TT	TT	TT	TT	NN	CT	CC	TT	CC	CC	CC
Mint05339	G/T	LG1	5339	+	NA	NA	NA	NA	NA	NA	NN	NN	GG	GG	NN	NN	NN	NN	NN	NN	GG	NN	NN	GG	GG	GG	NN	GG	NN	GG	GG	NN	GG	NN	NN	NN	NN	NN	NN	NN	NN	NN	NN	GG	GG	NN	GG	GG	GG
Mint05340	A/T	LG1	5340	+	NA	NA	NA	NA	NA	NA	NN	NN	AA	AA	NN	NN	NN	TT	NN	NN	AT	NN	NN	AA	AA	AA	NN	AA	NN	AA	AA	NN	AA	NN	NN	NN	NN	NN	NN	NN	NN	NN	NN	AA	AA	NN	AA	AA	AA
Mint05422	G/A	LG1	5422	+	NA	NA	NA	NA	NA	NA	AA	GG	AA	GG	NN	NN	GA	GA	GG	GG	GG	GG	NN	AA	NN	GG	AA	AA	GA	AA	GA	GA	AA	GG	GA	GA	GA	GA	GA	GG	GG	GA	NN	GA	GA	GA	GA	NN	GG
Mint05506	C/G	LG1	5506	+	NA	NA	NA	NA	NA	NA	NN	NN	NN	NN	NN	NN	NN	CC	NN	NN	CC	NN	CC	NN	CC	NN	NN	NN	NN	NN	NN	NN	NN	NN	NN	NN	NN	NN	NN	NN	NN	NN	NN	NN	NN	NN	NN	NN	NN
Mint05628	A/G	LG1	5628	+	NA	NA	NA	NA	NA	NA	GG	GG	AG	AG	AG	AG	AG	AG	AG	AG	AG	AG	AA	AG	AA	AG	AG	AG	AG	AG	AG	AG	AG	AG	AG	GG	GG	GG	GG	AG	AG	GG	AG	AA	AG	GG	GG	AG	AG
Mint05629	C/A	LG1	5629	+	NA	NA	NA	NA	NA	NA	NN	NN	CC	CC	CC	CC	CC	CC	CC	CC	CC	CC	CC	CC	CC	CC	CC	CC	CC	CC	CC	CC	CC	CC	CC	CC	NN	CC	NN	CC	CC	NN	CC	CC	CC	CC	NN	CC	CC
Mint05704	C/G	LG1	5704	+	NA	NA	NA	NA	NA	NA	CC	CG	CC	CC	CC	CC	CC	GG	CC	CC	CC	CC	CC	CC	CC	CC	CC	CC	CC	CC	CC	CC	CC	CC	CC	CG	CC	CC	CC	CC	CG	CG	CG	CC	CC	CC	CC	CC	CC
Mint05705	A/T	LG1	5705	+	NA	NA	NA	NA	NA	NA	AA	AA	AA	AA	AA	AA	AA	NN	AA	AA	AA	AA	AA	AA	AA	AA	AA	AA	AA	AA	AA	AA	AA	AA	AA	AA	AA	AA	AA	AA	AA	AA	AA	AA	AA	AA	AA	AA	AA
Mint05750	T/C	LG1	5750	+	NA	NA	NA	NA	NA	NA	TT	TT	TT	TT	NN	NN	TT	TT	TT	TT	TT	TT	TT	TT	TT	TC	TT	TT	TT	TT	TT	TT	TT	TT	TT	TT	NN	TT	TT	TT	TT	TT	NN	TT	NN	NN	NN	TT	NN
Mint05751	C/T	LG1	5751	+	NA	NA	NA	NA	NA	NA	CT	CT	CC	CT	NN	NN	CC	CC	CC	CT	CT	CT	CC	CT	CC	CC	CT	CT	CC	CT	CT	CC	CC	CT	CC	CT	TT	CC	CC	CT	CC	CC	NN	CC	TT	TT	TT	CC	NN
Mint05753	T/G	LG1	5753	+	NA	NA	NA	NA	NA	NA	TT	TT	NN	TT	NN	NN	NN	NN	NN	TT	TT	TT	NN	TT	NN	NN	TT	TT	NN	TT	TT	NN	NN	TT	NN	TT	TT	NN	NN	TT	NN	NN	NN	NN	TT	TT	TT	NN	NN
Mint05754	T/C	LG1	5754	+	NA	NA	NA	NA	NA	NA	TT	TT	TT	TT	NN	NN	TT	TT	TT	TT	TT	TT	TT	TT	TT	TT	TT	TT	TT	TT	TT	TT	TT	TT	TT	TT	NN	TT	TT	TT	TT	TT	NN	TT	NN	NN	NN	TT	NN
Mint05808	G/A	LG1	5808	+	NA	NA	NA	NA	NA	NA	GG	AA	AA	GG	NN	NN	NN	GG	NN	NN	GG	NN	NN	GG	NN	GG	GG	GG	GG	GG	GA	GG	GG	NN	AA	GG	NN	GG	AA	AA	NN	NN	NN	GG	GG	NN	GG	NN	NN
Mint05846	C/G	LG1	5846	+	NA	NA	NA	NA	NA	NA	CC	CC	CC	CC	NN	CC	CC	CC	CC	CC	CC	CC	CC	CC	CC	CC	CC	CC	CC	CC	CC	CC	CC	CC	CC	CC	CC	CC	CC	CC	CC	CC	CC	CC	CC	CC	CC	CC	CC
Mint05847	T/C	LG1	5847	+	NA	NA	NA	NA	NA	NA	TT	TT	TT	TT	NN	TT	TT	TT	TT	TT	TT	TT	TT	TT	TT	TC	TT	TT	TT	TT	TT	TT	TT	TT	TT	TT	TT	TT	TT	TT	TT	TT	TT	TT	TT	TT	TT	TT	TT
Mint05878	C/A	LG1	5878	+	NA	NA	NA	NA	NA	NA	NN	AA	AA	AA	NN	NN	NN	AA	NN	NN	AA	NN	NN	AA	NN	NN	CC	AA	NN	AA	AA	NN	AA	NN	AA	AA	NN	AA	AA	NN	AA	AA	NN	AA	NN	NN	NN	NN	NN
Mint05909	C/G	LG1	5909	+	NA	NA	NA	NA	NA	NA	GG	CG	GG	CG	NN	NN	CG	GG	GG	CG	CG	GG	CG	CG	GG	CG	GG	CG	CG	CG	GG	CG	GG	CC	CC	CG	CC	CC	CC	CC	CC	CC	NN	CG	CG	GG	CG	GG	NN
Mint05910	T/G	LG1	5910	+	NA	NA	NA	NA	NA	NA	TT	TT	TT	TT	NN	NN	TT	TT	TT	TT	TT	TT	TT	TT	TT	TT	TT	TT	TT	TT	TT	TT	TT	NN	NN	TT	NN	NN	NN	NN	NN	NN	NN	TT	TT	TT	TT	TT	NN
Mint05911	T/G	LG1	5911	+	NA	NA	NA	NA	NA	NA	TG	GG	GG	GG	NN	NN	GG	GG	GG	GG	GG	GG	GG	GG	GG	GG	GG	GG	GG	GG	GG	GG	GG	NN	NN	GG	NN	NN	NN	NN	NN	NN	NN	GG	GG	GG	GG	GG	NN
Mint06030	G/C	LG1	6030	+	NA	NA	NA	NA	NA	NA	GG	CC	CC	CC	NN	CC	CC	GG	CC	CC	CC	CC	CC	CC	CC	CC	CC	CC	GC	CC	GC	GC	CC	CC	CC	CC	CC	CC	CC	CC	CC	CC	CC	CC	CC	NN	GC	GG	GC
Mint06031	G/A	LG1	6031	+	NA	NA	NA	NA	NA	NA	NN	GG	GG	GG	NN	GG	GG	AA	GG	GG	GG	GG	GG	GG	GG	GG	GG	GG	GG	GG	GG	GG	GG	GG	GG	GG	GG	GG	GG	GG	GG	GG	GG	GG	GG	NN	GG	NN	GG
Mint06165	T/G	LG1	6165	+	NA	NA	NA	NA	NA	NA	GG	GG	GG	GG	NN	NN	GG	NN	GG	NN	NN	NN	GG	TG	NN	GG	GG	NN	GG	GG	NN	GG	NN	NN	GG	GG	NN	GG	GG	NN	GG	GG	GG	NN	GG	GG	TT	GG	TT
Mint06373	C/G	LG1	6373	+	NA	NA	NA	NA	NA	NA	CG	GG	CC	CC	NN	NN	NN	CC	NN	GG	CC	CC	NN	CG	NN	NN	CC	GG	CC	CC	CG	CC	CC	NN	GG	GG	NN	CG	GG	NN	NN	NN	NN	CC	NN	CG	GG	NN	NN
Mint06374	A/G	LG1	6374	+	NA	NA	NA	NA	NA	NA	AA	NN	AA	AA	NN	NN	NN	AA	NN	NN	AA	AA	NN	AA	NN	NN	AA	NN	AA	AA	AA	AA	AA	NN	NN	NN	NN	AA	NN	NN	NN	NN	NN	AA	NN	AA	NN	NN	NN
Mint06703	T/C	LG1	6703	+	NA	NA	NA	NA	NA	NA	NN	TT	TT	TT	NN	TT	TT	NN	TT	TT	TT	TT	TT	TT	TT	TT	TT	TT	TT	TT	TT	TT	TT	TT	TT	TT	TT	TT	TT	TT	TT	TT	TT	TT	NN	TT	NN	NN	NN
Mint06704	C/A	LG1	6704	+	NA	NA	NA	NA	NA	NA	CC	CA	AA	AA	NN	AA	AA	CC	CA	AA	AA	AA	CA	CA	CA	CA	CA	CA	CA	CA	CA	CA	CA	CA	AA	CA	CA	AA	AA	CA	AA	AA	CA	AA	CC	CA	CC	CC	CC
Mint06720	T/C	LG1	6720	+	NA	NA	NA	NA	NA	NA	NN	NN	NN	NN	NN	NN	NN	CC	NN	NN	NN	NN	NN	NN	NN	NN	NN	NN	CC	NN	NN	NN	CC	NN	NN	NN	NN	NN	NN	NN	NN	NN	NN	NN	NN	NN	NN	NN	NN
Mint06744	T/C	LG1	6744	+	NA	NA	NA	NA	NA	NA	TT	TT	NN	NN	NN	NN	NN	TT	NN	NN	TT	TT	NN	TT	NN	NN	TT	TT	TT	TT	TT	TT	TT	NN	TT	NN	NN	TT	TT	NN	NN	TT	NN	TT	TT	TT	NN	NN	NN
Mint06745	T/G	LG1	6745	+	NA	NA	NA	NA	NA	NA	TT	TT	NN	NN	NN	NN	NN	TT	NN	NN	TT	TT	NN	TT	NN	NN	TT	TT	TT	TT	TT	TT	TT	NN	TT	NN	NN	TT	TT	NN	NN	TT	NN	TT	TT	TT	NN	NN	NN
Mint06786	T/G	LG1	6786	+	NA	NA	NA	NA	NA	NA	NN	GG	TT	NN	NN	NN	NN	TT	NN	NN	NN	NN	NN	TT	NN	GG	GG	TT	NN	NN	NN	NN	NN	NN	NN	GG	NN	NN	NN	GG	NN	NN	NN	TT	NN	NN	NN	NN	NN
Mint06836	G/C	LG1	6836	+	NA	NA	NA	NA	NA	NA	GG	GG	GG	GG	NN	NN	GG	GG	NN	GG	GG	GG	NN	GG	NN	NN	GG	GG	GG	GG	GG	GG	GG	NN	GG	GG	NN	GG	GG	NN	GG	GG	NN	GG	GG	GG	GG	NN	NN
Mint06837	C/A	LG1	6837	+	NA	NA	NA	NA	NA	NA	NN	AA	NN	NN	NN	NN	NN	NN	NN	NN	NN	NN	NN	NN	NN	NN	NN	NN	NN	NN	NN	NN	NN	AA	NN	AA	NN	NN	NN	AA	AA	NN	NN	NN	NN	NN	NN	NN	NN
Mint06838	A/G	LG1	6838	+	NA	NA	NA	NA	NA	NA	NN	GG	AA	NN	NN	NN	NN	AA	NN	NN	NN	NN	NN	AA	NN	NN	NN	AA	NN	AA	AA	NN	AA	GG	NN	GG	NN	NN	NN	GG	GG	NN	NN	AA	NN	NN	NN	NN	NN
Mint06839	A/C	LG1	6839	+	NA	NA	NA	NA	NA	NA	AA	AA	AC	AA	NN	NN	AA	AC	NN	AA	AA	AA	NN	AC	NN	NN	AA	AC	AA	AC	AC	AA	AC	NN	AA	AA	NN	AA	AA	NN	AA	AA	NN	AC	AA	AA	AA	NN	NN
Mint06840	A/T	LG1	6840	+	NA	NA	NA	NA	NA	NA	NN	NN	TT	NN	NN	NN	NN	TT	NN	NN	NN	NN	NN	TT	NN	NN	NN	TT	NN	TT	TT	NN	TT	NN	NN	NN	NN	NN	NN	NN	NN	NN	NN	TT	NN	NN	NN	NN	NN
Mint06841	C/T	LG1	6841	+	NA	NA	NA	NA	NA	NA	NN	NN	NN	NN	NN	NN	NN	CC	CC	CC	NN	CC	NN	CC	NN	NN	CC	NN	CC	CC	NN	CC	CC	NN	NN	NN	NN	NN	NN	NN	NN	NN	NN	CC	CC	NN	CC	NN	NN
Mint06842	T/G	LG1	6842	+	NA	NA	NA	NA	NA	NA	NN	TT	NN	NN	NN	NN	NN	NN	NN	NN	NN	NN	NN	NN	NN	NN	NN	NN	NN	NN	NN	NN	NN	NN	TT	TT	TT	TT	TT	NN	TT	TT	NN	NN	TT	NN	NN	NN	NN
Mint06843	A/C	LG1	6843	+	NA	NA	NA	NA	NA	NA	NN	AA	NN	NN	NN	NN	NN	NN	NN	NN	NN	NN	NN	NN	NN	NN	NN	NN	NN	NN	NN	NN	NN	NN	AA	AA	AA	AA	AA	NN	AA	AA	NN	NN	AA	NN	NN	NN	NN
Mint06844	A/T	LG1	6844	+	NA	NA	NA	NA	NA	NA	NN	NN	NN	NN	NN	NN	NN	AA	AA	AA	NN	AA	NN	AA	NN	NN	AA	NN	AA	AA	NN	AA	AA	NN	NN	NN	NN	NN	NN	NN	NN	NN	NN	AA	AA	NN	AA	NN	NN
Mint07006	C/T	LG1	7006	+	NA	NA	NA	NA	NA	NA	CC	CC	CT	CT	CT	CC	CC	CC	CC	CT	TT	CC	CC	CT	TT	CT	CC	CC	CC	CT	TT	CC	CT	CC	CC	CC	CC	CC	CC	CC	CC	CC	CC	CT	TT	CC	TT	TT	TT
Mint07007	C/G	LG1	7007	+	NA	NA	NA	NA	NA	NA	CC	CC	CC	CC	CC	CC	CC	CG	CC	CC	GG	CC	CG	CC	GG	CC	CC	CG	CC	CC	GG	CC	CC	CC	CC	CC	CC	CC	CC	CC	CC	CC	CC	CC	NN	CG	GG	GG	NN
Mint07008	C/A	LG1	7008	+	NA	NA	NA	NA	NA	NA	CA	CC	CC	CC	CC	CC	CC	CC	CC	CC	NN	CC	CC	CC	NN	CC	CC	CC	CC	CC	NN	CC	CC	CC	CC	CC	CC	CC	CC	CC	CC	CC	CC	CC	NN	CC	NN	NN	NN
Mint07009	C/G	LG1	7009	+	NA	NA	NA	NA	NA	NA	CC	CC	CC	CC	NN	NN	CC	CC	CC	CC	CC	CC	NN	CC	NN	CC	NN	NN	NN	CC	CC	NN	CC	CC	CC	CC	CC	CC	CC	CC	CC	CC	NN	CC	CC	CC	CC	NN	CC
Mint07010	C/T	LG1	7010	+	NA	NA	NA	NA	NA	NA	NN	NN	NN	NN	NN	NN	NN	TT	NN	NN	NN	NN	NN	NN	NN	NN	NN	NN	TT	NN	NN	NN	NN	NN	NN	NN	NN	NN	NN	NN	NN	NN	NN	NN	NN	NN	NN	NN	NN
Mint07011	G/C	LG1	7011	+	NA	NA	NA	NA	NA	NA	GG	GG	GG	GG	NN	NN	GG	GG	GG	GG	GG	GG	NN	GG	NN	GG	NN	NN	NN	GG	GG	NN	GG	GG	GG	GG	GG	GG	GG	GG	GG	GG	NN	GG	GG	GG	GG	NN	GG
Mint07020	G/T	LG1	7020	+	NA	NA	NA	NA	NA	NA	NN	GT	NN	NN	NN	NN	NN	TT	NN	NN	NN	NN	NN	GG	NN	TT	GG	GT	NN	GT	TT	NN	GG	NN	GG	NN	NN	GG	GG	GG	GG	GG	NN	GG	NN	TT	TT	TT	NN
Mint07021	C/T	LG1	7021	+	NA	NA	NA	NA	NA	NA	NN	TT	NN	NN	NN	NN	NN	TT	NN	NN	NN	NN	NN	NN	NN	TT	NN	TT	NN	TT	TT	NN	NN	NN	NN	NN	NN	NN	NN	NN	NN	NN	NN	NN	NN	TT	TT	TT	NN
Mint07022	T/A	LG1	7022	+	NA	NA	NA	NA	NA	NA	TT	NN	AA	AA	NN	NN	NN	NN	AA	AA	NN	AA	NN	AA	NN	TT	NN	NN	NN	NN	AA	AA	NN	AA	AA	AA	AA	NN	NN	AA	AA	NN	NN	AA	TT	NN	NN	NN	NN
Mint07023	G/A	LG1	7023	+	NA	NA	NA	NA	NA	NA	AA	NN	NN	NN	NN	NN	NN	GG	NN	NN	NN	NN	NN	NN	NN	AA	GG	NN	GG	NN	NN	NN	GG	NN	NN	NN	NN	NN	NN	NN	NN	NN	NN	NN	AA	NN	NN	NN	NN
Mint07024	G/C	LG1	7024	+	NA	NA	NA	NA	NA	NA	GG	NN	NN	NN	NN	GG	GG	GG	GG	GG	GG	GG	GG	NN	GG	GG	GG	GG	GG	NN	NN	GG	GG	GG	GG	GG	GG	GG	GG	GG	GG	GG	GG	GG	GG	GG	NN	NN	GG
Mint07025	C/A	LG1	7025	+	NA	NA	NA	NA	NA	NA	NN	CC	CC	CC	NN	NN	NN	CC	NN	CC	CC	NN	NN	CC	CC	CC	NN	NN	NN	CC	CC	NN	CC	NN	CC	NN	NN	CC	CC	CC	NN	NN	NN	CC	CC	NN	CC	CC	CC
Mint07026	T/G	LG1	7026	+	NA	NA	NA	NA	NA	NA	TT	TT	TT	TT	NN	TT	TT	TT	NN	TT	TT	NN	NN	TT	TT	TT	GG	NN	TT	TT	TT	TT	TT	TT	TT	TT	NN	TT	TT	TT	TT	TT	TT	TT	TT	NN	TT	TT	TT
Mint07027	G/C	LG1	7027	+	NA	NA	NA	NA	NA	NA	GG	CC	CC	CC	NN	GG	GG	GC	GG	GC	GC	GG	GG	CC	GC	GC	GG	GG	GG	CC	CC	GG	GC	GG	GC	GG	GG	GC	GC	GC	GG	GG	GG	GC	GC	GG	CC	CC	GC
Mint07068	G/C	LG1	7068	+	NA	NA	NA	NA	NA	NA	NN	GG	GG	GG	NN	NN	NN	GG	GG	GG	GG	GG	NN	GG	NN	NN	GG	GG	GG	GG	GG	GG	GG	GG	NN	GG	NN	GG	GG	GG	GG	GG	NN	GG	NN	GG	GG	NN	NN
Mint07085	G/A	LG1	7085	+	NA	NA	NA	NA	NA	NA	GG	AA	NN	GG	GG	GG	GG	GA	GG	GG	GG	GG	GG	NN	GG	GG	NN	NN	GG	NN	GG	GG	GG	AA	NN	AA	NN	NN	NN	NN	NN	NN	AA	GG	GG	NN	GG	GG	GG
Mint07086	C/G	LG1	7086	+	NA	NA	NA	NA	NA	NA	CC	GG	GG	NN	GG	GG	GG	GG	NN	CC	CC	CC	NN	GG	NN	NN	GG	CG	NN	CG	CC	CC	CG	GG	GG	GG	GG	GG	GG	GG	GG	GG	GG	GG	CC	CC	CC	CC	CC
Mint07087	C/T	LG1	7087	+	NA	NA	NA	NA	NA	NA	CC	TT	TT	CC	CT	CT	CT	CT	CC	CC	CC	CC	CC	TT	CC	CC	TT	TT	CC	TT	CC	CC	CT	TT	TT	TT	TT	TT	TT	TT	TT	TT	TT	CT	CC	NN	CC	CC	CC
Mint07174	G/C	LG1	7174	+	NA	NA	NA	NA	NA	NA	GG	GG	GG	GG	NN	GG	GG	GG	GG	GG	GG	GG	GG	GG	GG	GG	GG	GG	GG	GG	GG	GG	GG	GG	GG	GG	GG	GG	GG	GG	GG	GG	GG	GG	GG	GG	GG	GG	GG
Mint07179	T/C	LG1	7179	+	NA	NA	NA	NA	NA	NA	TT	TT	TT	TT	NN	TT	TT	TT	TT	TT	TT	TT	TT	TT	TT	TT	TT	TT	TT	TT	TT	TT	TT	TT	TT	TT	TT	TT	TT	TT	TT	TT	NN	TT	TT	TT	TT	TT	TT
Mint07186	A/G	LG1	7186	+	NA	NA	NA	NA	NA	NA	GG	GG	GG	GG	NN	NN	GG	GG	NN	GG	GG	GG	NN	GG	NN	GG	GG	GG	GG	GG	GG	GG	GG	GG	GG	GG	NN	GG	GG	GG	GG	GG	NN	GG	GG	GG	GG	NN	NN
Mint07188	C/A	LG1	7188	+	NA	NA	NA	NA	NA	NA	CC	CC	CC	CC	NN	NN	CC	CA	NN	CC	CC	CC	NN	CC	NN	CC	CC	CC	CA	CC	CC	CC	CA	CC	CC	CC	NN	CC	CC	CC	CC	CC	NN	CC	CC	CC	CC	NN	NN
Mint07210	G/A	LG1	7210	+	NA	NA	NA	NA	NA	NA	NN	GG	GG	NN	NN	NN	NN	NN	NN	GG	NN	GG	NN	GG	NN	NN	GG	GG	GG	GG	NN	GG	GG	GG	GG	NN	NN	GG	GG	GG	GG	GG	NN	GG	NN	GG	NN	NN	NN
Mint07217	T/A	LG1	7217	+	NA	NA	NA	NA	NA	NA	NN	NN	NN	NN	NN	TT	TT	TT	TT	NN	NN	TT	TT	NN	NN	NN	TT	TA	TT	AA	AA	TT	NN	NN	NN	TT	TT	TT	TT	NN	NN	NN	NN	TT	NN	NN	NN	NN	NN
Mint07218	G/A	LG1	7218	+	NA	NA	NA	NA	NA	NA	NN	NN	NN	NN	NN	GG	GG	GG	GG	NN	NN	GG	GG	NN	NN	NN	GG	GG	GG	NN	NN	GG	NN	NN	NN	GG	GG	GG	GG	NN	NN	NN	NN	GG	NN	NN	NN	NN	NN
Mint07258	G/C	LG1	7258	+	NA	NA	NA	NA	NA	NA	GG	GG	GG	GG	NN	NN	GG	GG	NN	GG	GG	GG	GG	GG	GG	GG	GG	GG	GG	GG	GG	GG	GG	GG	GG	GG	NN	GG	GG	GG	GG	GG	NN	GG	GG	NN	GG	GG	GG
Mint07259	C/T	LG1	7259	+	NA	NA	NA	NA	NA	NA	NN	NN	NN	NN	NN	NN	NN	NN	NN	NN	NN	NN	NN	NN	NN	NN	NN	NN	CC	CC	NN	NN	CC	NN	NN	NN	NN	NN	NN	NN	NN	NN	NN	NN	NN	NN	NN	CC	NN
Mint07260	A/G	LG1	7260	+	NA	NA	NA	NA	NA	NA	AA	AG	AA	AA	NN	NN	AA	AG	NN	AA	AG	AA	AA	AA	AA	AA	AA	AG	AA	AA	AG	AG	AA	AA	AA	AG	NN	AA	AA	AG	AA	AA	NN	AA	AA	GG	AA	AA	AA
Mint07261	C/A	LG1	7261	+	NA	NA	NA	NA	NA	NA	NN	NN	NN	NN	NN	NN	NN	NN	NN	NN	NN	NN	NN	NN	NN	NN	NN	NN	CC	CC	NN	NN	CC	NN	NN	NN	NN	NN	NN	NN	NN	NN	NN	NN	NN	NN	NN	CC	NN
Mint07262	G/A	LG1	7262	+	NA	NA	NA	NA	NA	NA	GG	GG	GG	GG	NN	NN	GG	GG	NN	GG	GG	GG	GG	GG	GG	GG	GG	GG	GG	GG	GG	GG	GG	GG	GG	GG	NN	GG	GG	GG	GG	GG	NN	GG	GG	NN	GG	GG	GG
Mint07295	T/G	LG1	7295	+	NA	NA	NA	NA	NA	NA	TT	TT	NN	NN	NN	NN	NN	TT	NN	NN	TT	TT	NN	NN	NN	NN	TT	TT	TT	TT	TT	TT	TT	TT	NN	NN	NN	TT	TT	TT	NN	TT	NN	TT	NN	TT	TT	NN	NN
Mint07296	C/A	LG1	7296	+	NA	NA	NA	NA	NA	NA	CC	CC	NN	NN	NN	NN	NN	CC	NN	NN	CC	CC	NN	NN	NN	NN	CC	CC	CC	CC	CC	CC	CC	CC	NN	NN	NN	CC	CC	CC	NN	CC	NN	CC	NN	CC	CC	NN	NN
Mint07297	A/G	LG1	7297	+	NA	NA	NA	NA	NA	NA	NN	AA	AA	NN	NN	NN	NN	NN	NN	NN	NN	NN	NN	AA	NN	NN	AA	AA	NN	AA	NN	NN	NN	NN	AA	NN	NN	AA	NN	NN	AA	NN	NN	AA	NN	NN	NN	NN	NN
Mint07321	T/G	LG1	7321	+	NA	NA	NA	NA	NA	NA	NN	TT	NN	TT	NN	NN	NN	TT	NN	NN	TT	GG	NN	TT	NN	TT	GG	TG	TG	TT	TT	TG	TT	TT	TT	GG	TT	TG	NN	TT	NN	TT	NN	GG	TT	TT	TT	NN	NN
Mint07322	A/G	LG1	7322	+	NA	NA	NA	NA	NA	NA	NN	AA	NN	AA	NN	NN	NN	AA	NN	NN	AA	NN	NN	AA	NN	AA	NN	AA	AA	AA	AA	AA	AA	AA	AA	NN	AA	AA	NN	AA	NN	AA	NN	NN	AA	AA	AA	NN	NN
Mint07323	G/C	LG1	7323	+	NA	NA	NA	NA	NA	NA	NN	NN	NN	NN	NN	NN	NN	NN	NN	NN	NN	GG	NN	NN	NN	NN	GG	GG	GG	NN	NN	GG	NN	NN	NN	GG	NN	GG	NN	NN	NN	NN	NN	GG	NN	NN	NN	NN	NN
Mint07324	G/A	LG1	7324	+	NA	NA	NA	NA	NA	NA	NN	NN	NN	NN	NN	NN	NN	NN	NN	NN	NN	GG	NN	NN	NN	NN	GG	GG	GG	NN	NN	GG	NN	NN	NN	GG	NN	GG	NN	NN	NN	NN	NN	GG	NN	NN	NN	NN	NN
Mint07325	G/T	LG1	7325	+	NA	NA	NA	NA	NA	NA	NN	GG	NN	GG	NN	NN	NN	GG	NN	NN	GG	NN	NN	GG	NN	GG	NN	GG	GG	GG	GG	GG	GG	GG	GG	NN	GG	GG	NN	GG	NN	GG	NN	NN	GG	GG	GG	NN	NN
Mint07326	A/T	LG1	7326	+	NA	NA	NA	NA	NA	NA	TT	AT	TT	AT	NN	NN	NN	AA	NN	TT	AT	TT	NN	AA	NN	AT	NN	AA	AA	AA	AT	AA	AT	AT	AA	TT	AA	AA	NN	AA	NN	AT	NN	NN	AT	AA	AT	NN	NN
Mint07358	T/C	LG1	7358	+	NA	NA	NA	NA	NA	NA	NN	TC	NN	TT	NN	NN	TT	TT	NN	NN	NN	NN	NN	NN	NN	TT	CC	NN	NN	TT	NN	NN	TT	TT	TT	CC	NN	TT	TT	TC	TT	TT	NN	NN	NN	NN	NN	NN	NN
Mint07359	T/G	LG1	7359	+	NA	NA	NA	NA	NA	NA	NN	TT	NN	TT	NN	NN	TT	TT	NN	NN	NN	NN	NN	NN	NN	TT	NN	NN	NN	TT	NN	NN	TT	TT	TT	NN	NN	TT	TT	TT	TT	TT	NN	NN	NN	NN	NN	NN	NN
Mint07578	G/A	LG1	7578	+	NA	NA	NA	NA	NA	NA	GG	GG	GG	GG	GG	GG	GG	GG	GG	NN	NN	NN	GG	NN	GG	NN	NN	NN	NN	NN	NN	NN	NN	NN	GG	GG	GG	GG	GG	NN	GG	GG	NN	NN	NN	NN	NN	NN	NN
Mint07584	T/C	LG1	7584	+	NA	NA	NA	NA	NA	NA	CC	CC	CC	CC	CC	CC	CC	CC	CC	CC	CC	CC	CC	CC	CC	CC	CC	CC	CC	CC	CC	CC	CC	CC	CC	CC	CC	CC	CC	CC	CC	CC	CC	CC	CC	CC	CC	CC	CC
Mint07587	G/A	LG1	7587	+	NA	NA	NA	NA	NA	NA	AA	AA	GG	AA	AA	GA	GA	GG	AA	AA	AA	AA	AA	GG	AA	NN	GG	NN	GA	NN	AA	AA	GG	GG	GA	GG	GG	GA	AA	GA	GA	GA	GG	AA	NN	NN	NN	AA	NN
Mint07588	A/G	LG1	7588	+	NA	NA	NA	NA	NA	NA	NN	NN	AA	NN	NN	AA	AA	AA	NN	NN	NN	NN	AA	AA	NN	NN	AA	NN	AA	NN	NN	NN	AA	AA	AA	AA	AA	AA	NN	AA	AA	AA	AA	NN	NN	NN	NN	NN	NN
Mint07589	T/C	LG1	7589	+	NA	NA	NA	NA	NA	NA	TT	NN	NN	NN	TT	TT	NN	TT	NN	TT	NN	TT	NN	NN	TT	NN	TT	NN	TT	TT	NN	TT	NN	NN	TT	TT	TT	TT	NN	TT	NN	TT	TT	TT	TT	NN	TT	TT	TT
Mint07655	A/C	LG1	7655	+	NA	NA	NA	NA	NA	NA	AA	AA	AA	AA	AA	AA	AA	AA	AA	AA	AA	AA	AA	AA	AA	AA	AA	AA	AA	AA	AA	AA	AA	AA	AA	AA	AA	AA	AA	AA	AA	AA	AA	AA	AA	AA	AA	AA	AA
Mint07656	A/G	LG1	7656	+	NA	NA	NA	NA	NA	NA	AA	AA	AA	AA	AA	AA	AA	AA	AA	AA	AA	AA	AA	AA	AA	AA	AG	AA	AA	AA	AA	AA	AA	AA	AA	AA	AA	AA	AA	AA	AA	AA	AA	AA	AA	AA	AA	AA	AA
Mint07723	G/A	LG1	7723	+	NA	NA	NA	NA	NA	NA	NN	GG	NN	GG	NN	NN	GG	NN	NN	GG	GG	NN	NN	GG	NN	GG	GG	NN	GG	NN	NN	NN	NN	NN	GG	NN	NN	GG	GG	NN	GG	NN	NN	GG	GG	GG	GG	NN	NN
Mint07724	G/A	LG1	7724	+	NA	NA	NA	NA	NA	NA	GG	AA	AA	NN	NN	NN	AA	GA	GG	NN	NN	NN	NN	NN	NN	NN	NN	NN	GG	AA	NN	AA	GG	NN	AA	AA	AA	NN	AA	NN	NN	AA	NN	NN	NN	AA	AA	NN	NN
Mint07725	G/A	LG1	7725	+	NA	NA	NA	NA	NA	NA	NN	GA	AA	GG	NN	NN	GA	AA	NN	GG	GG	NN	NN	GG	NN	GG	GG	NN	GG	AA	NN	AA	NN	NN	GA	AA	AA	GG	GA	NN	GG	AA	NN	GG	GG	GA	GA	NN	NN
Mint07772	T/C	LG1	7772	+	NA	NA	NA	NA	NA	NA	TT	TT	TT	TT	NN	NN	TT	NN	TT	TT	TT	TT	TT	TT	TT	TT	TT	TT	TT	TT	TT	TT	TT	TT	TT	TT	TT	TT	TT	TT	TT	TT	NN	TT	TT	TT	TT	TT	TT
Mint07773	C/G	LG1	7773	+	NA	NA	NA	NA	NA	NA	NN	CC	NN	NN	NN	NN	NN	CC	CC	CC	NN	NN	NN	NN	NN	CC	NN	NN	NN	NN	NN	NN	NN	CC	CC	NN	NN	NN	CC	NN	CC	NN	NN	NN	NN	CC	NN	NN	NN
Mint07774	C/T	LG1	7774	+	NA	NA	NA	NA	NA	NA	CC	CT	CC	CC	NN	NN	CC	TT	CT	CT	CC	CC	CC	CC	CC	CT	CC	CC	CC	CC	CC	CC	CC	CT	CT	CC	CC	CC	CT	CC	CT	CC	NN	CC	CC	CT	CC	CC	CC
Mint07775	C/G	LG1	7775	+	NA	NA	NA	NA	NA	NA	NN	CC	NN	NN	NN	NN	NN	CG	CC	CC	NN	NN	NN	NN	NN	CC	NN	NN	NN	NN	NN	NN	NN	CC	CC	NN	NN	NN	CC	NN	CC	NN	NN	NN	NN	CC	NN	NN	NN
Mint07776	T/C	LG1	7776	+	NA	NA	NA	NA	NA	NA	NN	TT	NN	TT	NN	NN	TT	NN	NN	TT	TT	TT	NN	NN	TT	TT	TT	NN	TT	NN	TT	TT	NN	NN	TT	NN	NN	TT	TT	TT	TT	TT	NN	TT	TT	NN	TT	NN	NN
Mint07777	C/A	LG1	7777	+	NA	NA	NA	NA	NA	NA	AA	CA	AA	CC	NN	NN	CA	AA	AA	CC	CC	CC	AA	NN	CC	CA	CC	AA	CC	AA	CA	CA	NN	AA	CA	AA	AA	CA	CA	CC	CC	CA	NN	CC	CA	AA	CA	AA	AA
Mint07778	G/A	LG1	7778	+	NA	NA	NA	NA	NA	NA	NN	GG	NN	GG	NN	NN	GG	NN	NN	GA	GA	GA	NN	NN	GG	GG	GG	NN	GG	NN	GG	GG	NN	NN	GG	NN	NN	GG	GG	GG	GG	GG	NN	GG	GG	AA	GG	NN	NN
Mint07839	C/T	LG1	7839	+	NA	NA	NA	NA	NA	NA	TT	TT	TT	TT	NN	NN	TT	TT	TT	TT	NN	TT	NN	TT	NN	NN	NN	NN	NN	TT	NN	TT	TT	TT	TT	TT	NN	NN	TT	TT	TT	TT	TT	NN	TT	NN	NN	TT	TT
Mint07840	C/G	LG1	7840	+	NA	NA	NA	NA	NA	NA	NN	NN	CC	NN	NN	NN	NN	CC	CC	CC	CC	CC	CC	NN	CC	CC	CC	CC	CC	CC	CC	CC	CC	NN	NN	CC	CC	NN	NN	NN	CC	NN	NN	CC	NN	CC	CC	NN	NN
Mint07841	A/T	LG1	7841	+	NA	NA	NA	NA	NA	NA	AA	AA	AA	AA	NN	NN	AA	AA	AA	AA	NN	AA	NN	AA	NN	NN	TT	TT	TT	AA	TT	AA	AA	AA	AA	AA	NN	NN	AA	AA	AA	AA	AA	NN	AA	TT	TT	AT	AA
Mint07842	G/A	LG1	7842	+	NA	NA	NA	NA	NA	NA	AA	AA	GA	AA	NN	NN	AA	GA	GA	GA	GG	GA	GG	AA	GG	GG	GG	GG	GG	GA	GG	GA	GA	AA	AA	GA	GG	NN	AA	AA	GA	AA	AA	GG	AA	GG	GG	AA	AA
Mint07943	A/C	LG1	7943	+	NA	NA	NA	NA	NA	NA	AA	AA	AA	AA	NN	NN	AA	AA	AA	AA	AA	AA	AA	NN	AA	AA	AA	AA	AA	AA	AA	AA	AA	AA	NN	AA	AA	AA	AA	NN	AA	AA	NN	AA	AA	AA	AA	AA	AA
Mint07944	G/T	LG1	7944	+	NA	NA	NA	NA	NA	NA	NN	NN	NN	NN	NN	NN	NN	NN	NN	NN	NN	NN	NN	NN	NN	NN	NN	NN	NN	NN	NN	NN	NN	NN	NN	NN	NN	NN	NN	NN	NN	NN	NN	NN	NN	NN	NN	NN	NN
Mint08013	G/A	LG1	8013	+	NA	NA	NA	NA	NA	NA	GA	GG	NN	NN	NN	NN	NN	AA	GG	NN	GG	GG	NN	GG	NN	NN	GG	AA	AA	AA	AA	AA	GA	GG	GG	GG	NN	NN	NN	GG	GG	NN	NN	GG	GG	GA	AA	AA	NN
Mint08034	A/G	LG1	8034	+	NA	NA	NA	NA	NA	NA	AA	NN	NN	NN	NN	NN	NN	AA	AA	NN	AA	NN	NN	NN	NN	NN	AA	NN	AA	NN	NN	NN	AA	NN	NN	NN	NN	NN	NN	NN	NN	NN	NN	NN	AA	NN	NN	NN	NN
Mint08035	T/G	LG1	8035	+	NA	NA	NA	NA	NA	NA	TT	NN	NN	NN	NN	NN	NN	TT	TT	NN	TT	NN	NN	NN	NN	NN	TT	NN	TT	NN	NN	NN	TT	NN	NN	NN	NN	NN	NN	NN	NN	NN	NN	NN	TT	NN	NN	NN	NN
Mint08036	G/C	LG1	8036	+	NA	NA	NA	NA	NA	NA	NN	CC	GG	NN	NN	NN	GG	CC	NN	GG	GG	GG	NN	NN	NN	NN	NN	NN	GG	NN	GG	GG	NN	CC	GG	CC	GG	GG	GG	NN	NN	GG	NN	GG	NN	NN	NN	NN	NN
Mint08042	G/C	LG1	8042	+	NA	NA	NA	NA	NA	NA	GG	NN	NN	GG	NN	NN	GG	GG	GG	GG	GG	GG	GG	NN	NN	GG	GG	NN	GG	NN	GG	GG	GG	NN	NN	NN	NN	NN	NN	NN	NN	NN	NN	GG	GG	NN	GG	GG	GG
Mint08166	A/T	LG1	8166	+	NA	NA	NA	NA	NA	NA	AA	NN	NN	NN	NN	NN	NN	AA	NN	NN	AA	NN	AA	NN	AA	AA	NN	NN	AA	AA	NN	AA	AA	NN	NN	NN	NN	NN	NN	NN	NN	NN	NN	NN	AA	AA	NN	AA	AA
Mint08167	T/G	LG1	8167	+	NA	NA	NA	NA	NA	NA	NN	TT	TT	TT	NN	NN	TT	NN	NN	NN	NN	NN	NN	NN	NN	NN	NN	TT	TT	NN	TT	NN	NN	TT	TT	NN	NN	NN	TT	TT	NN	TT	NN	NN	NN	TT	TT	TT	NN
Mint08168	T/A	LG1	8168	+	NA	NA	NA	NA	NA	NA	AA	NN	NN	NN	NN	NN	NN	AA	NN	NN	AA	NN	AA	NN	AA	AA	TT	NN	AA	AA	NN	AA	AA	NN	NN	NN	NN	NN	NN	NN	NN	NN	NN	NN	AA	AA	NN	AA	AA
Mint08169	A/G	LG1	8169	+	NA	NA	NA	NA	NA	NA	AA	NN	NN	NN	NN	NN	AA	NN	AA	NN	NN	AA	NN	NN	NN	NN	AA	AA	AA	NN	NN	AA	NN	NN	NN	AA	AA	AA	NN	NN	AA	NN	NN	AA	NN	NN	NN	NN	NN
Mint08177	C/T	LG1	8177	+	NA	NA	NA	NA	NA	NA	CC	NN	CC	NN	NN	NN	NN	NN	NN	NN	NN	NN	NN	NN	NN	NN	NN	NN	NN	NN	NN	NN	CC	NN	CC	CC	CC	CC	CC	NN	NN	CC	NN	NN	NN	NN	NN	NN	NN
Mint08178	T/G	LG1	8178	+	NA	NA	NA	NA	NA	NA	TT	NN	TT	NN	NN	NN	NN	NN	NN	NN	NN	NN	NN	NN	NN	NN	NN	NN	NN	NN	NN	NN	TT	NN	TT	TT	TT	TT	TT	NN	NN	TT	NN	NN	NN	NN	NN	NN	NN
Mint08179	G/A	LG1	8179	+	NA	NA	NA	NA	NA	NA	GG	NN	GG	NN	NN	NN	NN	NN	NN	NN	NN	NN	NN	NN	NN	NN	NN	NN	NN	NN	NN	NN	GG	NN	GG	GG	GG	GG	GG	NN	NN	GG	NN	NN	NN	NN	NN	NN	NN
Mint08282	G/C	LG1	8282	+	NA	NA	NA	NA	NA	NA	GG	GC	GC	GG	GC	GG	GG	GG	GG	GG	GG	GG	GG	GC	GG	GC	GC	GC	GG	GC	GG	GG	GC	GC	GG	GC	GC	GG	GG	GG	GG	GG	GC	GC	GG	GG	GG	GG	GG
Mint08283	T/A	LG1	8283	+	NA	NA	NA	NA	NA	NA	TT	TT	TT	TT	TT	TT	TT	TT	TT	TT	TT	TT	TT	TT	TT	TT	TT	TT	TT	TT	TT	TT	TT	TT	TT	TT	TT	TT	TT	TT	TT	TT	TT	TT	TT	TT	TT	TT	TT
Mint08316	C/G	LG1	8316	+	NA	NA	NA	NA	NA	NA	CC	CC	CC	CC	CC	CC	CC	CC	CC	CC	CC	CC	CC	CC	CC	CC	CC	CC	CC	CC	CC	CC	CC	CC	CC	CC	CC	CC	CC	CC	CC	CC	CC	CC	CC	CC	CC	CC	CC
Mint08317	G/C	LG1	8317	+	NA	NA	NA	NA	NA	NA	CC	CC	CC	CC	CC	CC	CC	CC	CC	CC	CC	CC	CC	CC	CC	CC	CC	CC	CC	CC	CC	CC	CC	CC	CC	CC	CC	CC	CC	CC	CC	CC	CC	CC	CC	CC	CC	CC	CC
Mint08318	T/C	LG1	8318	+	NA	NA	NA	NA	NA	NA	CC	CC	CC	CC	CC	CC	CC	CC	CC	CC	CC	CC	CC	CC	CC	CC	CC	TC	TC	TC	CC	TC	TC	CC	CC	CC	CC	CC	CC	TC	CC	CC	CC	CC	CC	CC	CC	TC	CC
Mint08328	G/A	LG1	8328	+	NA	NA	NA	NA	NA	NA	GG	NN	GG	GG	GG	GG	GG	GG	GG	GG	GG	GG	GG	NN	GG	GG	GG	GG	GG	GG	GG	GG	GG	GG	NN	NN	NN	NN	NN	GG	GG	NN	GG	GG	GG	GG	NN	GG	GG
Mint08340	A/G	LG1	8340	+	NA	NA	NA	NA	NA	NA	AA	AA	AA	AA	AA	NN	AA	NN	AA	AA	AA	AA	NN	AA	NN	AG	AA	AA	AA	AA	AA	AA	AA	AA	AA	AA	AA	AA	AA	AA	AA	AA	NN	AA	AA	AA	AA	NN	NN
Mint08342	A/G	LG1	8342	+	NA	NA	NA	NA	NA	NA	AA	AA	AA	AA	AA	NN	AA	NN	AA	AA	AA	AA	NN	AA	NN	AA	AA	AA	AA	AA	AA	AA	AA	AA	AA	AA	AA	AA	AA	AA	AA	AA	NN	AA	AA	AA	AA	NN	NN
Mint08344	A/T	LG1	8344	+	NA	NA	NA	NA	NA	NA	AA	AA	AA	AA	AA	NN	AA	NN	AA	AA	AA	AA	NN	AA	NN	AA	AA	AA	AA	AA	AA	AA	AA	AA	AA	AA	AA	AA	AA	AA	AA	AA	NN	AA	AA	AA	AA	NN	NN
Mint08365	C/A	LG1	8365	+	NA	NA	NA	NA	NA	NA	NN	CC	CC	CC	NN	NN	CC	CC	NN	NN	NN	NN	NN	CC	NN	NN	NN	NN	NN	CC	NN	CC	CC	CC	CC	NN	NN	CC	CC	CC	NN	CC	NN	NN	CC	NN	NN	CC	NN
Mint08366	C/A	LG1	8366	+	NA	NA	NA	NA	NA	NA	NN	CC	CC	CC	NN	NN	CC	CC	NN	NN	NN	NN	NN	CC	NN	NN	NN	NN	NN	CC	NN	CC	CC	CC	CC	NN	NN	CC	CC	CC	NN	CC	NN	NN	CC	NN	NN	CC	NN
Mint08367	C/T	LG1	8367	+	NA	NA	NA	NA	NA	NA	CT	TT	TT	TT	NN	NN	TT	NN	NN	NN	NN	NN	NN	TT	NN	NN	TT	CC	CC	NN	CC	NN	NN	TT	TT	NN	NN	TT	TT	TT	NN	TT	NN	NN	TT	CC	CC	NN	NN
Mint08368	T/C	LG1	8368	+	NA	NA	NA	NA	NA	NA	TT	TT	TC	TC	NN	NN	TT	NN	NN	CC	CC	NN	CC	TT	NN	NN	TT	NN	NN	CC	CC	NN	CC	TT	TT	NN	NN	TT	TT	TT	NN	TT	NN	CC	TT	NN	CC	NN	NN
Mint08369	A/G	LG1	8369	+	NA	NA	NA	NA	NA	NA	AA	GG	GG	GG	NN	NN	GG	GG	NN	NN	NN	NN	NN	GG	NN	NN	NN	AA	AA	GG	AA	GG	GG	GG	GG	NN	NN	GG	GG	GG	NN	GG	NN	NN	GG	AA	AA	GG	NN
Mint08421	C/A	LG1	8421	+	NA	NA	NA	NA	NA	NA	CC	CC	NN	NN	NN	NN	NN	AA	NN	NN	NN	NN	NN	NN	NN	CC	NN	NN	NN	NN	NN	NN	NN	CC	NN	NN	CC	NN	NN	NN	NN	NN	NN	NN	NN	NN	NN	NN	NN
Mint08422	A/G	LG1	8422	+	NA	NA	NA	NA	NA	NA	GG	GG	AA	NN	AA	NN	NN	AA	NN	NN	NN	NN	NN	AA	NN	GG	NN	AA	AA	AA	NN	AA	AA	GG	AA	AA	AG	AA	NN	NN	NN	AA	NN	AA	AA	NN	AA	NN	NN
Mint08423	A/C	LG1	8423	+	NA	NA	NA	NA	NA	NA	AA	AA	NN	NN	NN	NN	NN	NN	NN	NN	NN	NN	NN	NN	NN	AC	NN	NN	NN	NN	NN	NN	NN	AC	NN	NN	AA	NN	NN	CC	CC	NN	NN	NN	NN	NN	NN	NN	NN
Mint08424	C/T	LG1	8424	+	NA	NA	NA	NA	NA	NA	CC	CT	NN	TT	NN	NN	TT	NN	NN	TT	TT	TT	NN	NN	NN	CC	TT	NN	TT	NN	TT	TT	NN	CC	TT	NN	CC	TT	TT	NN	TT	TT	NN	TT	NN	TT	NN	NN	NN
Mint08438	T/A	LG1	8438	+	NA	NA	NA	NA	NA	NA	NN	AA	NN	AA	NN	NN	AA	NN	AA	AA	AA	AA	AA	AA	AA	AA	AA	NN	AA	NN	AA	AA	NN	AA	AA	NN	NN	AA	AA	AA	AA	AA	AA	AA	AA	NN	AA	NN	AA
Mint08559	G/A	LG1	8559	+	NA	NA	NA	NA	NA	NA	NN	NN	NN	NN	NN	NN	NN	NN	NN	NN	NN	NN	NN	GG	NN	NN	NN	NN	NN	GG	NN	NN	NN	GG	GG	NN	NN	NN	NN	GG	GG	GG	GG	NN	NN	NN	NN	NN	NN
Mint08560	G/C	LG1	8560	+	NA	NA	NA	NA	NA	NA	GG	GG	NN	GG	NN	NN	GG	GG	GG	GG	GG	GG	NN	GG	NN	NN	GG	GG	GG	GG	GG	GG	NN	NN	GG	GG	GG	NN	GG	GG	GG	GG	NN	GG	NN	GG	NN	NN	NN
Mint08561	A/G	LG1	8561	+	NA	NA	NA	NA	NA	NA	AG	AA	NN	AA	NN	NN	AA	AG	AA	AA	AA	AA	NN	AA	NN	NN	AA	AA	AG	AA	AA	AA	NN	NN	AG	AA	AA	NN	AA	AA	AG	AA	NN	AA	NN	AA	NN	NN	NN
Mint08690	G/A	LG1	8690	+	NA	NA	NA	NA	NA	NA	GG	GG	GG	GG	GG	GG	GG	GG	GG	GG	GG	GG	GG	GG	GG	GG	GG	GG	GG	GG	GA	GG	GG	GG	GG	GG	GG	GG	GG	GG	GG	GG	GG	GG	GA	GG	GG	GA	GA
Mint08691	G/T	LG1	8691	+	NA	NA	NA	NA	NA	NA	GT	GG	GG	GG	GG	GG	GG	GG	GG	GG	GG	GG	GG	GG	GG	GG	GG	GG	GG	GG	GG	GG	GG	GG	GG	GG	GG	GG	GG	GG	GG	GG	GG	GG	GG	GG	GG	GG	GG
Mint08815	A/G	LG1	8815	+	NA	NA	NA	NA	NA	NA	AA	NN	AA	NN	NN	NN	NN	AA	NN	AA	AA	AA	NN	AA	NN	AA	AA	AA	AA	AA	AA	AA	AA	AA	AA	AA	AA	AA	AA	AA	AA	AA	AA	AA	AA	AA	AA	AA	AA
Mint08816	G/C	LG1	8816	+	NA	NA	NA	NA	NA	NA	GG	NN	GG	NN	NN	NN	NN	GG	NN	GG	GG	GG	NN	GG	NN	GG	GG	GG	GG	GG	GG	GG	GG	GG	GG	GG	GG	GG	GG	GG	GG	GG	GG	GG	GG	GG	GG	GG	GG
Mint08817	T/G	LG1	8817	+	NA	NA	NA	NA	NA	NA	TT	NN	TT	NN	NN	NN	NN	TT	NN	TT	TT	TT	NN	TT	NN	TT	TT	TT	TT	TT	TT	TT	TT	TT	TT	TT	TT	TT	TT	TT	TT	TT	TT	TT	TT	TT	TT	TT	TT
Mint08838	C/T	LG1	8838	+	NA	NA	NA	NA	NA	NA	CC	NN	CC	NN	NN	NN	NN	CC	NN	NN	NN	NN	NN	CC	NN	CC	NN	CC	CC	CC	CC	CC	CC	NN	NN	NN	NN	NN	NN	CC	CC	NN	NN	CC	NN	NN	NN	CC	CC
Mint08839	A/G	LG1	8839	+	NA	NA	NA	NA	NA	NA	AA	NN	AA	NN	NN	NN	NN	AA	NN	NN	NN	NN	NN	AA	NN	AA	NN	AA	AA	AA	AA	AA	AA	NN	NN	NN	NN	NN	NN	AA	AA	NN	NN	AA	NN	NN	NN	AA	AA
Mint08852	T/C	LG1	8852	+	NA	NA	NA	NA	NA	NA	NN	TT	TT	TT	NN	TT	TT	TT	NN	TT	TT	TT	NN	NN	NN	NN	NN	NN	TT	NN	NN	TT	TT	TT	TT	TT	TT	TT	TT	TT	TT	TT	TT	NN	NN	TT	NN	TT	TT
Mint08853	G/A	LG1	8853	+	NA	NA	NA	NA	NA	NA	NN	GG	GG	GG	NN	GG	GG	GG	NN	GG	GG	GG	NN	NN	NN	NN	NN	NN	GG	NN	NN	GG	GG	GG	GG	GG	GG	GG	GG	GG	GG	GG	GG	NN	NN	GG	NN	GG	GG
Mint08864	G/A	LG1	8864	+	NA	NA	NA	NA	NA	NA	AA	GA	GG	GG	NN	GG	GG	NN	GA	GG	GG	GG	GA	AA	GA	AA	NN	NN	GG	NN	GG	GG	NN	AA	GG	GA	GA	GG	GG	GA	GA	GG	AA	GG	NN	NN	NN	GG	GG
Mint08944	A/G	LG1	8944	+	NA	NA	NA	NA	NA	NA	NN	GG	GG	GG	GG	GG	GG	GG	GG	GG	GG	GG	GG	AG	GG	GG	GG	GG	GG	GG	GG	GG	GG	GG	GG	GG	GG	GG	GG	GG	GG	GG	GG	GG	GG	GG	GG	GG	GG
Mint08947	A/G	LG1	8947	+	NA	NA	NA	NA	NA	NA	GG	NN	GG	GG	GG	GG	GG	GG	GG	GG	GG	GG	GG	GG	GG	GG	AG	GG	GG	GG	GG	GG	GG	GG	NN	NN	NN	NN	NN	GG	GG	NN	GG	GG	GG	NN	NN	GG	GG
Mint09022	C/T	LG1	9022	+	NA	NA	NA	NA	NA	NA	NN	NN	NN	TT	NN	TT	NN	CC	CC	NN	NN	NN	NN	NN	CC	TT	NN	NN	NN	NN	NN	NN	NN	NN	NN	NN	NN	NN	NN	NN	NN	NN	NN	NN	TT	NN	NN	NN	NN
Mint09023	A/T	LG1	9023	+	NA	NA	NA	NA	NA	NA	AA	AA	AA	AA	AA	AA	AA	AT	AT	AA	AA	AA	AA	AA	AT	AA	AA	AA	AA	AA	AA	AA	AA	AA	AA	AA	AA	AA	AA	AA	AA	AA	AA	AA	AA	AA	AA	AA	AA
Mint09024	G/A	LG1	9024	+	NA	NA	NA	NA	NA	NA	NN	NN	NN	NN	NN	NN	NN	GG	GG	NN	NN	NN	NN	NN	GG	NN	NN	NN	AA	NN	AA	AA	AA	AA	AA	AA	AA	AA	AA	AA	AA	AA	AA	NN	NN	NN	NN	NN	NN
Mint09105	C/T	LG1	9105	+	NA	NA	NA	NA	NA	NA	CC	CC	CC	NN	NN	NN	CC	NN	NN	NN	NN	NN	NN	CC	NN	NN	CC	CT	NN	CT	TT	TT	CC	NN	CC	NN	NN	CC	CC	CC	CC	CC	NN	CC	TT	TT	TT	TT	TT
Mint09106	C/T	LG1	9106	+	NA	NA	NA	NA	NA	NA	TT	TT	TT	NN	NN	NN	TT	NN	NN	NN	NN	NN	NN	TT	NN	NN	TT	TT	NN	TT	NN	NN	TT	NN	TT	NN	NN	TT	TT	TT	TT	TT	NN	TT	NN	NN	NN	NN	NN
Mint09107	A/G	LG1	9107	+	NA	NA	NA	NA	NA	NA	AA	AA	AA	NN	NN	NN	AA	NN	NN	NN	NN	NN	NN	AA	NN	NN	AA	AA	NN	AA	NN	NN	AA	NN	AA	NN	NN	AA	AA	AA	AA	AA	NN	AA	NN	NN	NN	NN	NN
Mint09178	A/G	LG1	9178	+	NA	NA	NA	NA	NA	NA	NN	NN	NN	NN	NN	NN	NN	NN	NN	NN	NN	NN	NN	NN	NN	NN	NN	AA	NN	NN	AA	NN	NN	NN	NN	NN	NN	NN	NN	NN	NN	NN	NN	NN	NN	AA	AA	AA	NN
Mint09224	C/T	LG1	9224	+	NA	NA	NA	NA	NA	NA	CC	CC	CC	CC	CC	CC	CC	CC	CC	CC	CC	CC	CC	CC	CC	CC	CC	CC	CC	CC	CC	CC	CC	CC	CC	CC	CC	CC	CC	CC	CC	CC	CC	CC	CC	CC	CC	CC	CC
Mint09225	C/A	LG1	9225	+	NA	NA	NA	NA	NA	NA	CA	CC	CC	CC	CC	CC	CC	CC	CC	CC	CC	CC	CC	CC	CC	CC	CA	CA	CC	CA	CA	CA	CC	CC	CC	CC	CC	CC	CC	CC	CC	CC	CC	CC	CC	CA	CA	CA	CA
Mint09226	C/T	LG1	9226	+	NA	NA	NA	NA	NA	NA	NN	NN	CC	CC	NN	NN	NN	CC	NN	CC	CC	NN	CC	NN	CC	CC	CC	CC	CC	CC	CC	CC	CC	CC	CC	NN	NN	NN	CC	CC	CC	CC	CC	CC	CC	CC	CC	CC	CC
Mint09227	T/C	LG1	9227	+	NA	NA	NA	NA	NA	NA	NN	NN	TT	TT	NN	NN	NN	TT	NN	TT	TT	NN	TT	NN	TT	TT	TT	TT	TT	TT	TT	TT	TT	TT	TT	NN	NN	NN	TT	TT	TT	TT	TT	TT	TT	TT	TT	TT	TT
Mint09228	C/A	LG1	9228	+	NA	NA	NA	NA	NA	NA	CC	CC	NN	NN	NN	NN	NN	CC	CC	CC	CC	CC	CC	CC	CC	CC	NN	NN	NN	NN	NN	NN	NN	CC	NN	CC	CC	NN	CC	NN	CC	CC	CC	NN	CC	CC	NN	NN	CC
Mint09229	T/G	LG1	9229	+	NA	NA	NA	NA	NA	NA	NN	NN	TT	TT	NN	NN	NN	TT	NN	TT	TT	NN	TT	NN	TT	TT	TT	TT	TT	TT	TT	TT	TT	TT	TT	NN	NN	NN	TT	TT	TT	TT	TT	TT	TT	TT	TT	TT	TT
Mint09230	C/T	LG1	9230	+	NA	NA	NA	NA	NA	NA	NN	NN	CC	CC	NN	NN	NN	CC	NN	CC	CC	NN	CC	NN	CC	CC	CC	CC	CC	CC	CC	CC	CC	CC	CC	NN	NN	NN	CC	CC	CC	CC	CC	CC	CC	CC	CC	CC	CC
Mint09284	A/C	LG1	9284	+	NA	NA	NA	NA	NA	NA	AA	AA	AA	AA	NN	NN	AC	AA	AA	AA	AA	AA	NN	AA	NN	AA	AA	AA	AA	AA	AA	AA	AA	AA	AC	AA	AC	AA	AC	AC	AA	AA	NN	AA	AA	AA	AC	AA	NN
Mint09285	A/G	LG1	9285	+	NA	NA	NA	NA	NA	NA	NN	NN	NN	NN	NN	NN	AA	NN	NN	NN	NN	NN	NN	NN	NN	NN	NN	NN	NN	NN	NN	NN	NN	NN	AA	NN	AA	NN	AA	AA	NN	NN	NN	NN	NN	NN	AA	NN	NN
Mint09286	A/G	LG1	9286	+	NA	NA	NA	NA	NA	NA	AA	AA	AA	AA	NN	NN	AA	AA	AA	AA	AA	AA	NN	AA	NN	AA	AA	AA	AA	AA	AA	AA	AA	AA	AA	AA	AA	AA	AA	AA	AA	AA	NN	AA	AA	AA	AA	AA	NN
Mint09287	A/C	LG1	9287	+	NA	NA	NA	NA	NA	NA	NN	NN	NN	NN	NN	NN	AA	NN	NN	NN	NN	NN	NN	NN	NN	NN	NN	NN	NN	NN	NN	NN	NN	NN	AA	NN	AA	NN	AA	AA	NN	NN	NN	NN	NN	NN	AA	NN	NN
Mint09288	T/A	LG1	9288	+	NA	NA	NA	NA	NA	NA	NN	NN	NN	NN	NN	NN	TT	NN	NN	NN	NN	NN	NN	NN	NN	NN	NN	NN	AA	AA	AA	NN	NN	NN	TT	NN	TT	NN	TT	TT	NN	NN	NN	NN	AA	NN	TT	NN	NN
Mint09351	G/A	LG1	9351	+	NA	NA	NA	NA	NA	NA	AA	NN	NN	NN	NN	NN	NN	NN	NN	NN	NN	NN	NN	NN	NN	AA	AA	NN	NN	NN	NN	NN	NN	NN	NN	NN	NN	NN	NN	NN	NN	NN	NN	NN	AA	NN	NN	NN	NN
Mint09371	A/G	LG1	9371	+	NA	NA	NA	NA	NA	NA	AA	NN	NN	NN	NN	NN	NN	AG	NN	GG	NN	NN	NN	NN	AA	NN	AG	NN	GG	NN	NN	NN	NN	NN	GG	GG	GG	GG	GG	NN	NN	GG	NN	NN	AA	NN	NN	NN	AA
Mint09382	A/C	LG1	9382	+	NA	NA	NA	NA	NA	NA	NN	AA	AA	AA	NN	NN	NN	NN	NN	NN	NN	NN	NN	AA	NN	NN	NN	NN	NN	NN	NN	NN	NN	AA	AA	NN	NN	AA	AA	AA	NN	AA	NN	NN	NN	NN	NN	NN	NN
Mint09383	T/C	LG1	9383	+	NA	NA	NA	NA	NA	NA	NN	NN	NN	NN	NN	NN	NN	NN	NN	NN	NN	NN	NN	TT	NN	NN	NN	NN	NN	TT	NN	TT	TT	NN	NN	NN	NN	NN	NN	NN	NN	NN	NN	NN	NN	NN	NN	NN	NN
Mint09384	C/T	LG1	9384	+	NA	NA	NA	NA	NA	NA	NN	CC	CC	CC	NN	NN	NN	NN	NN	NN	NN	NN	NN	CT	NN	NN	NN	NN	NN	TT	NN	TT	TT	CC	CC	NN	NN	CC	CC	CC	NN	CC	NN	NN	NN	NN	NN	NN	NN
Mint09385	G/A	LG1	9385	+	NA	NA	NA	NA	NA	NA	NN	NN	NN	NN	NN	NN	NN	NN	NN	NN	NN	NN	NN	GG	NN	NN	NN	NN	NN	GG	NN	GG	GG	NN	NN	NN	NN	NN	NN	NN	NN	NN	NN	NN	NN	NN	NN	NN	NN
Mint09466	A/T	LG1	9466	+	NA	NA	NA	NA	NA	NA	AA	AA	AA	AA	AA	AA	AA	AA	AA	AA	AA	AA	AA	AA	AA	AA	AA	AA	AA	AA	AA	AA	AA	AA	AA	AA	AA	AA	AA	AA	AA	AA	AA	AA	AA	AA	AA	AA	AA
Mint09480	T/G	LG1	9480	+	NA	NA	NA	NA	NA	NA	TT	TT	NN	NN	NN	NN	NN	TT	NN	TT	NN	NN	NN	TT	TT	TT	NN	NN	NN	NN	NN	NN	NN	TT	NN	TT	TT	NN	TT	NN	TT	TT	TT	NN	TT	NN	TT	TT	TT
Mint09482	T/C	LG1	9482	+	NA	NA	NA	NA	NA	NA	TT	TT	NN	NN	NN	NN	NN	TT	CC	TT	CC	CC	CC	TT	TT	TT	CC	CC	NN	NN	NN	NN	CC	TT	NN	TT	TT	NN	TT	NN	TT	TT	TT	NN	TT	CC	TT	TT	TT
Mint09483	G/A	LG1	9483	+	NA	NA	NA	NA	NA	NA	GG	GG	GG	GG	GG	GG	GG	NN	GA	GG	GA	GA	GA	GG	GG	NN	GA	GA	GG	GG	GG	GG	GA	GG	GG	GG	GG	GG	GG	GG	GG	GG	GG	GG	GG	GA	GG	GG	GG
Mint09496	A/C	LG1	9496	+	NA	NA	NA	NA	NA	NA	AA	AA	AA	AA	NN	AA	AA	AA	AA	AA	AA	AA	AA	AA	AA	AA	AA	AA	AA	AA	AA	AA	AA	AA	AA	AA	AA	AA	AA	AA	AA	AA	AA	AA	AC	AA	AA	AA	AC
Mint09497	G/A	LG1	9497	+	NA	NA	NA	NA	NA	NA	GG	GG	GG	GG	NN	GG	GG	GG	GG	GG	GG	GG	GG	GG	GG	GG	GG	GG	GG	GG	GG	GG	GG	GG	GG	GG	GG	GG	GG	GG	GG	GG	GG	GG	GG	GG	GG	GG	GG
Mint09498	T/A	LG1	9498	+	NA	NA	NA	NA	NA	NA	TT	TT	TT	TT	NN	TT	TT	TT	TT	TT	TT	TT	TT	TT	TT	TA	TT	TT	TT	TT	TT	TT	TT	TT	TT	TT	TT	TT	TT	TT	TT	TT	TT	TT	TT	TT	TT	TT	TT
Mint09520	A/G	LG1	9520	+	NA	NA	NA	NA	NA	NA	AA	AA	NN	NN	NN	NN	NN	NN	NN	AA	NN	NN	NN	NN	NN	AA	NN	NN	NN	NN	NN	NN	NN	NN	NN	NN	NN	NN	NN	AA	NN	AA	NN	NN	NN	AA	AA	NN	NN
Mint09521	A/C	LG1	9521	+	NA	NA	NA	NA	NA	NA	CC	CC	NN	NN	NN	NN	NN	NN	NN	CC	NN	NN	NN	NN	NN	CC	NN	AA	NN	AA	AA	NN	NN	NN	NN	NN	NN	NN	NN	CC	NN	CC	NN	NN	NN	CC	CC	NN	NN
Mint09523	A/C	LG1	9523	+	NA	NA	NA	NA	NA	NA	AC	NN	AA	NN	NN	NN	AA	CC	CC	NN	NN	NN	CC	NN	NN	NN	NN	NN	CC	NN	NN	NN	CC	NN	AA	AA	AA	AA	AA	NN	NN	AA	NN	NN	AA	NN	AA	NN	NN
Mint09594	C/T	LG1	9594	+	NA	NA	NA	NA	NA	NA	CC	NN	CC	CC	NN	NN	NN	CC	NN	NN	CC	NN	NN	NN	NN	CC	CC	CC	NN	CC	CC	CC	CC	NN	NN	CC	CC	CC	NN	NN	CC	NN	NN	CC	NN	CC	CC	NN	NN
Mint09650	C/T	LG1	9650	+	NA	NA	NA	NA	NA	NA	CC	CC	CC	CC	CC	NN	NN	CC	CC	CC	CC	CC	CC	CC	CC	CC	CC	CC	CC	CC	CC	CC	CC	CC	CC	CC	CC	NN	NN	CC	CC	CC	CC	CC	CC	CC	CC	CC	CC
Mint09651	C/T	LG1	9651	+	NA	NA	NA	NA	NA	NA	CC	CT	CT	CT	CT	TT	TT	CC	CT	CC	CC	CT	CT	CC	CC	CC	CT	CT	CT	CC	CC	CT	CC	CC	CT	CT	CT	TT	TT	CT	CT	CC	CC	CT	CC	CC	CC	CC	CC
Mint09734	G/T	LG1	9734	+	NA	NA	NA	NA	NA	NA	TT	TT	TT	TT	TT	TT	TT	TT	TT	TT	TT	TT	TT	NN	TT	TT	GT	TT	GT	GT	TT	GT	GT	GT	GG	TT	TT	TT	GT	GG	GT	GT	GT	TT	GT	TT	TT	GG	GT
Mint09735	G/T	LG1	9735	+	NA	NA	NA	NA	NA	NA	NN	GG	GG	GG	NN	GG	GG	NN	NN	NN	GG	NN	NN	GG	NN	NN	NN	NN	NN	NN	NN	NN	NN	NN	GG	NN	NN	GG	NN	GG	NN	NN	NN	NN	NN	NN	NN	NN	NN
Mint09736	A/T	LG1	9736	+	NA	NA	NA	NA	NA	NA	TT	TT	TT	TT	TT	TT	TT	TT	TT	TT	TT	TT	TT	AA	TT	TT	TT	TT	TT	TT	TT	TT	TT	TT	NN	TT	TT	TT	TT	NN	TT	TT	TT	TT	TT	TT	TT	NN	TT
Mint09738	G/C	LG1	9738	+	NA	NA	NA	NA	NA	NA	NN	NN	NN	NN	NN	NN	NN	NN	NN	NN	NN	NN	NN	NN	NN	NN	CC	NN	CC	CC	NN	CC	CC	CC	CC	NN	NN	NN	CC	CC	CC	CC	CC	NN	CC	NN	NN	CC	CC
Mint09739	G/A	LG1	9739	+	NA	NA	NA	NA	NA	NA	AA	GA	GA	GA	AA	GA	GA	AA	AA	AA	AA	AA	AA	GG	AA	AA	AA	AA	AA	AA	AA	AA	AA	AA	GG	AA	AA	GA	AA	GG	AA	AA	AA	AA	AA	AA	AA	NN	AA
Mint09834	G/A	LG1	9834	+	NA	NA	NA	NA	NA	NA	GA	NN	GG	GG	GG	GG	GG	NN	NN	GG	NN	GG	GG	NN	GG	AA	NN	NN	GG	GG	NN	GG	GG	GG	NN	GG	NN	GG	NN	NN	GG	GG	NN	GG	NN	NN	NN	NN	GG
Mint09990	A/G	LG1	9990	+	NA	NA	NA	NA	NA	NA	NN	NN	NN	NN	NN	NN	NN	NN	NN	NN	NN	NN	NN	NN	NN	AA	NN	NN	AA	NN	NN	NN	AA	NN	NN	NN	NN	NN	NN	NN	NN	NN	NN	NN	NN	NN	NN	NN	NN
Mint10043	G/T	LG1	10043	+	NA	NA	NA	NA	NA	NA	NN	NN	NN	NN	NN	GG	GG	GG	GG	NN	NN	GG	GG	NN	NN	NN	GG	GG	GG	NN	NN	GG	NN	NN	NN	GG	GG	GG	GG	NN	NN	NN	NN	GG	NN	NN	NN	NN	NN
Mint10044	A/C	LG1	10044	+	NA	NA	NA	NA	NA	NA	NN	NN	NN	NN	NN	AA	AA	AA	AA	NN	NN	AA	AA	NN	NN	NN	AA	AA	AA	NN	NN	AA	NN	NN	NN	AA	AA	AA	AA	NN	NN	NN	NN	AA	NN	NN	NN	NN	NN
Mint10046	A/T	LG1	10046	+	NA	NA	NA	NA	NA	NA	AA	AA	AA	AA	AA	AT	AT	AT	AT	AA	AA	AT	AT	AA	AA	AA	TT	TT	AT	AA	AA	AT	AA	AA	AA	AT	AT	AT	AT	AA	AA	AA	AA	AT	AA	AA	AA	AA	AA
Mint10065	C/T	LG1	10065	+	NA	NA	NA	NA	NA	NA	CC	CC	CC	CC	NN	NN	CC	NN	NN	NN	CC	CC	NN	CC	NN	NN	CC	NN	CC	NN	CC	CC	CC	CC	CC	CC	NN	CC	CC	CC	CC	CC	NN	CC	CC	CC	CC	NN	NN
Mint10197	C/G	LG1	10197	+	NA	NA	NA	NA	NA	NA	CC	NN	NN	CC	NN	NN	NN	NN	CC	CC	CC	NN	CC	CC	NN	CC	CG	CC	CC	NN	CC	NN	NN	CC	CC	CC	CC	NN	CC	NN	NN	NN	CC	CC	CC	NN	CC	CC	CC
Mint10287	C/T	LG1	10287	+	NA	NA	NA	NA	NA	NA	CC	CC	CC	CC	NN	NN	CC	CC	CC	CC	CC	CC	NN	CC	NN	CC	CC	CC	CC	CC	CC	CC	CC	CC	CC	CC	CC	CC	CC	CC	CC	CC	NN	CC	CC	CC	CC	NN	NN
Mint10288	C/A	LG1	10288	+	NA	NA	NA	NA	NA	NA	CC	CC	CC	CC	NN	NN	CC	CC	CC	CC	CC	CC	NN	CC	NN	CC	CC	CC	CC	CC	CC	CC	CC	CC	CC	CC	CC	CC	CC	CC	CC	CC	NN	CC	CC	CC	CC	NN	NN
Mint10289	G/T	LG1	10289	+	NA	NA	NA	NA	NA	NA	GG	GG	GG	GG	NN	NN	GG	GG	GG	GG	GG	GG	NN	GG	NN	GG	GG	GG	GG	GG	GG	GG	GG	GG	GG	GG	GG	GG	GG	GG	GG	GG	NN	GG	GG	GG	GG	NN	NN
Mint10313	G/A	LG1	10313	+	NA	NA	NA	NA	NA	NA	NN	GG	GG	GG	GG	GG	GG	NN	NN	NN	GG	NN	NN	GG	NN	GA	GG	GG	GG	GG	GG	GG	GG	GG	GG	GG	GG	GG	GG	GG	GG	GG	GG	GG	GG	NN	GG	GG	GG
Mint10333	C/A	LG1	10333	+	NA	NA	NA	NA	NA	NA	CC	NN	NN	CC	NN	NN	NN	NN	NN	NN	NN	NN	NN	NN	NN	NN	NN	NN	CC	NN	CC	CC	CC	CC	CC	CC	CC	CC	CC	CC	CC	CC	NN	NN	CC	NN	CC	CC	CC
Mint10334	T/C	LG1	10334	+	NA	NA	NA	NA	NA	NA	CC	CC	CC	NN	NN	NN	NN	NN	NN	CC	CC	CC	CC	NN	NN	NN	TC	CC	CC	CC	NN	NN	NN	CC	NN	CC	NN	NN	CC	NN	CC	CC	NN	CC	NN	CC	NN	NN	NN
Mint10419	C/A	LG1	10419	+	NA	NA	NA	NA	NA	NA	NN	NN	AA	NN	AA	AA	NN	AA	NN	NN	NN	NN	NN	AA	NN	NN	NN	NN	NN	NN	NN	NN	NN	NN	NN	NN	NN	NN	NN	NN	NN	NN	NN	NN	AA	NN	AA	NN	AA
Mint10420	A/G	LG1	10420	+	NA	NA	NA	NA	NA	NA	AA	AA	NN	AA	AA	AA	AA	AA	AA	AA	AA	AA	AA	GG	AA	AA	AA	AA	AA	AA	AA	AA	AA	AA	NN	NN	AA	AA	AA	AA	NN	AA	AA	AA	AA	AA	AA	AA	AA
Mint10421	C/T	LG1	10421	+	NA	NA	NA	NA	NA	NA	NN	NN	CC	NN	CC	CC	NN	CC	NN	NN	NN	NN	NN	CC	NN	NN	NN	TT	NN	NN	NN	NN	NN	NN	NN	NN	NN	NN	NN	NN	NN	NN	NN	NN	CC	NN	CT	NN	CC
Mint10480	A/G	LG1	10480	+	NA	NA	NA	NA	NA	NA	AA	AA	AA	AA	NN	NN	AA	AA	AA	AA	AA	AA	NN	AA	NN	AA	AA	AA	AA	NN	AA	AA	NN	AA	AA	AA	AA	AA	AA	AA	AA	AA	NN	AA	AA	AA	AA	NN	NN
Mint10481	A/G	LG1	10481	+	NA	NA	NA	NA	NA	NA	AA	AA	AG	AG	NN	NN	AA	AG	AA	AA	AG	AA	NN	AG	NN	AG	AA	AG	AG	GG	AG	AG	GG	AG	AA	AA	AA	AA	AA	AG	AG	AA	NN	AG	AA	AA	AA	NN	NN
Mint10514	T/C	LG1	10514	+	NA	NA	NA	NA	NA	NA	NN	NN	NN	NN	NN	NN	NN	TT	NN	NN	NN	NN	NN	NN	NN	NN	NN	NN	TT	NN	NN	NN	TT	NN	NN	NN	NN	NN	NN	NN	NN	NN	NN	NN	NN	NN	NN	NN	NN
Mint10516	T/C	LG1	10516	+	NA	NA	NA	NA	NA	NA	TT	TC	TT	TT	NN	NN	NN	CC	NN	TT	TT	TT	TT	TT	NN	TT	TT	TT	TT	TT	TT	TT	TT	NN	TT	CC	TC	TT	TT	TT	TT	TT	NN	TT	TT	TT	TT	NN	NN
Mint10517	G/A	LG1	10517	+	NA	NA	NA	NA	NA	NA	GG	GG	GG	GG	NN	NN	NN	AA	NN	GG	GG	GG	GG	GG	NN	GG	GG	GG	GA	GG	GG	GG	GA	NN	GG	NN	GG	GG	GG	GG	GG	GG	NN	GG	GG	GG	GG	NN	NN
Mint10633	T/A	LG1	10633	+	NA	NA	NA	NA	NA	NA	TT	NN	NN	NN	NN	NN	NN	TT	NN	NN	NN	NN	NN	NN	NN	AA	TT	NN	AA	NN	NN	AA	AA	AA	NN	NN	NN	NN	NN	AA	AA	NN	NN	NN	NN	NN	NN	AA	NN
Mint10844	T/C	LG1	10844	+	NA	NA	NA	NA	NA	NA	CC	CC	NN	NN	NN	NN	NN	TT	CC	NN	NN	NN	NN	NN	NN	NN	CC	NN	TT	NN	NN	NN	TT	CC	NN	CC	NN	NN	NN	NN	NN	NN	NN	NN	CC	NN	CC	NN	NN
Mint10847	C/T	LG1	10847	+	NA	NA	NA	NA	NA	NA	NN	NN	NN	NN	NN	NN	NN	NN	NN	NN	NN	CC	NN	NN	NN	NN	NN	CC	NN	CC	CC	CC	NN	NN	NN	NN	NN	NN	NN	NN	NN	NN	NN	NN	CC	CC	CC	NN	NN
Mint10848	G/T	LG1	10848	+	NA	NA	NA	NA	NA	NA	NN	NN	NN	NN	NN	NN	NN	GG	NN	NN	NN	NN	NN	NN	NN	NN	NN	NN	GG	NN	NN	NN	GG	NN	NN	NN	NN	NN	NN	NN	NN	NN	NN	NN	NN	NN	NN	NN	NN
Mint10869	G/T	LG1	10869	+	NA	NA	NA	NA	NA	NA	GG	GG	GG	GG	GG	GG	GG	GG	GG	GG	GG	GG	GG	GG	GG	GG	GG	GG	GG	GG	GG	GG	GG	GG	GG	GG	GG	GG	GG	GG	GG	GG	GG	GG	GG	GG	GG	GG	GG
Mint10870	C/T	LG1	10870	+	NA	NA	NA	NA	NA	NA	CC	CC	CC	CC	CC	CC	CC	CC	CC	CC	CC	CC	CC	CC	CC	CC	CC	CT	CC	CC	CT	CC	CC	CC	CC	CC	CC	CC	CC	CC	CC	CC	CC	CC	CC	CT	CT	CT	CC
Mint10875	G/C	LG1	10875	+	NA	NA	NA	NA	NA	NA	GG	GG	GG	NN	NN	GG	GG	NN	GG	NN	NN	GG	NN	NN	GG	NN	NN	NN	NN	NN	GG	NN	GG	GG	GG	GG	GG	GG	GG	GG	GG	GG	NN	GG	GG	NN	NN	NN	GG
Mint10876	C/G	LG1	10876	+	NA	NA	NA	NA	NA	NA	CG	CG	CC	GG	CG	GG	GG	CC	CG	CG	CG	CG	CG	CC	CG	CG	CC	CC	CG	CC	CG	CG	CC	CC	GG	CC	CC	GG	GG	CG	CG	GG	CC	CG	GG	CC	CG	CG	CG
Mint10904	A/C	LG1	10904	+	NA	NA	NA	NA	NA	NA	AA	AA	AA	AA	AA	AA	AA	AA	NN	NN	NN	NN	NN	AA	NN	NN	AA	AA	AA	AA	AA	AA	AA	AA	AA	NN	NN	AA	AA	AA	AA	AA	AA	NN	AA	AA	AA	AA	AA
Mint10905	G/C	LG1	10905	+	NA	NA	NA	NA	NA	NA	CC	CC	CC	CC	CC	CC	CC	CC	NN	NN	NN	NN	NN	CC	NN	NN	CC	CC	CC	CC	CC	CC	CC	CC	CC	NN	NN	CC	CC	CC	CC	CC	CC	NN	CC	CC	CC	CC	CC
Mint10906	A/G	LG1	10906	+	NA	NA	NA	NA	NA	NA	AA	AA	AA	AA	AA	AA	AA	AA	AA	AA	AA	AA	AA	AA	AA	AA	AA	AA	AA	AA	AA	AA	AA	AA	NN	AA	AA	AA	AA	NN	AA	AA	AA	AA	AA	AA	AA	NN	AA
Mint10907	C/T	LG1	10907	+	NA	NA	NA	NA	NA	NA	CT	CT	CT	CT	CT	CT	CT	CT	CC	CC	CC	CC	CC	CT	CC	CC	CT	CT	CT	CT	CT	CT	CT	CT	TT	CC	CC	CT	CT	TT	CC	CT	CT	CC	CT	CT	CT	TT	CT
Mint10928	G/A	LG1	10928	+	NA	NA	NA	NA	NA	NA	NN	GG	GG	GG	NN	NN	GG	NN	NN	GG	GG	GG	NN	NN	NN	NN	NN	AA	NN	AA	AA	NN	NN	NN	GG	GG	GG	GG	GG	NN	GG	GG	NN	NN	NN	GA	AA	AA	NN
Mint10929	G/T	LG1	10929	+	NA	NA	NA	NA	NA	NA	NN	GT	TT	TT	NN	NN	TT	NN	NN	TT	TT	TT	NN	NN	NN	GG	NN	NN	GG	NN	NN	GG	GG	GG	TT	GT	GT	TT	TT	GG	GT	TT	GG	NN	GG	TT	NN	GG	GG
Mint10930	A/G	LG1	10930	+	NA	NA	NA	NA	NA	NA	NN	AA	NN	NN	NN	NN	NN	NN	NN	NN	NN	NN	NN	NN	NN	AA	NN	NN	AA	NN	NN	AA	AA	AA	NN	AA	AA	NN	NN	AA	AA	NN	AA	NN	AA	NN	NN	AA	AA
Mint10931	C/G	LG1	10931	+	NA	NA	NA	NA	NA	NA	NN	CC	CC	CC	NN	NN	CC	NN	NN	CC	CC	CC	NN	NN	NN	NN	NN	NN	NN	NN	NN	NN	NN	NN	CC	CC	CC	CC	CC	NN	CC	CC	NN	NN	NN	CC	NN	NN	NN
Mint10970	T/C	LG1	10970	+	NA	NA	NA	NA	NA	NA	TT	TC	TC	TC	TT	TT	TT	TT	TC	CC	TC	TC	TC	TC	TC	TC	TT	TT	TT	TC	TC	TT	TC	TC	TT	TC	TC	TT	TC	TT	TC	TC	TC	TC	TT	TT	TC	TT	TT
Mint10971	A/G	LG1	10971	+	NA	NA	NA	NA	NA	NA	AA	AA	AA	AA	AA	AA	AA	AA	AA	NN	AA	AA	AA	AA	AA	AA	AG	AA	AA	AA	AA	AA	AA	AA	AA	AA	AA	AA	AA	AA	AA	AA	AA	AA	AA	AA	AA	AA	AA
Mint10972	G/A	LG1	10972	+	NA	NA	NA	NA	NA	NA	GG	GG	GG	GG	GG	GG	GG	GG	GG	NN	GG	GG	GG	GG	GG	GG	GG	GG	GG	GG	GG	GG	GG	GG	GG	GG	GG	GG	GG	GG	GG	GG	GG	GG	GG	GG	GG	GG	GG
Mint10973	G/C	LG1	10973	+	NA	NA	NA	NA	NA	NA	GG	GG	GG	GG	GG	GG	GG	GG	GG	NN	GG	GG	GG	GG	GG	GG	GG	GG	GG	GG	GG	GG	GG	GG	GG	GG	GG	GG	GG	GG	GG	GG	GG	GG	GG	GG	GG	GG	GG
Mint11051	C/T	LG1	11051	+	NA	NA	NA	NA	NA	NA	NN	NN	CC	NN	CC	NN	NN	CC	NN	CC	CC	CC	NN	CC	NN	TT	CC	CC	CC	CC	NN	NN	CC	NN	NN	CC	NN	NN	NN	NN	NN	NN	NN	CC	NN	CC	NN	NN	NN
Mint11056	T/A	LG1	11056	+	NA	NA	NA	NA	NA	NA	TA	TT	TT	AA	TA	TA	TA	TA	AA	TA	TA	TA	AA	TT	AA	TT	TT	TT	AA	TT	TA	TA	TA	TT	TT	TT	TT	TT	TT	TT	TT	TT	TT	TA	TT	TT	TT	TA	TT
Mint11057	G/C	LG1	11057	+	NA	NA	NA	NA	NA	NA	CC	NN	NN	CC	CC	CC	CC	CC	CC	CC	CC	CC	CC	NN	CC	NN	NN	NN	CC	NN	CC	CC	CC	NN	NN	NN	NN	NN	NN	CC	NN	NN	NN	CC	NN	NN	NN	CC	NN
Mint11058	G/C	LG1	11058	+	NA	NA	NA	NA	NA	NA	CC	GG	NN	CC	CC	CC	CC	GC	CC	CC	CC	CC	CC	NN	CC	NN	NN	NN	CC	NN	CC	CC	CC	GG	NN	GG	NN	NN	NN	CC	NN	NN	GG	CC	GG	NN	NN	CC	NN
Mint11059	T/G	LG1	11059	+	NA	NA	NA	NA	NA	NA	TT	TT	TT	NN	TT	TT	TT	TT	NN	TT	TT	TT	NN	TT	NN	TG	TT	TT	TT	TT	TT	TT	TT	TT	TT	TT	TT	TT	TT	TT	TT	TT	TT	TT	TT	TT	TT	TT	TT
Mint11148	T/A	LG1	11148	+	NA	NA	NA	NA	NA	NA	TT	NN	TT	TT	NN	NN	NN	TT	NN	TT	TT	TT	NN	TT	NN	TT	TT	TT	TT	TT	TT	TT	TT	TT	TT	TT	NN	TT	TT	NN	TT	TT	NN	TT	TT	NN	TT	TT	NN
Mint11149	T/A	LG1	11149	+	NA	NA	NA	NA	NA	NA	TT	NN	TT	TT	NN	NN	NN	TT	NN	TT	TT	TT	NN	TT	NN	TT	TT	TT	TT	TT	TT	TT	TT	TT	TT	TT	NN	TT	TT	NN	TT	TT	NN	TT	TT	NN	TT	TT	NN
Mint11151	A/C	LG1	11151	+	NA	NA	NA	NA	NA	NA	AA	NN	AA	AA	NN	NN	NN	AA	NN	AA	AA	AA	NN	AA	NN	AA	AA	AA	AA	AA	AA	AA	AA	AA	AA	AA	NN	AA	AA	NN	AA	AA	NN	AA	AA	NN	AA	AA	NN
Mint11152	A/C	LG1	11152	+	NA	NA	NA	NA	NA	NA	NN	NN	NN	NN	NN	NN	NN	NN	NN	NN	NN	NN	NN	NN	NN	NN	NN	AA	NN	NN	AA	NN	NN	NN	NN	NN	NN	NN	NN	NN	NN	NN	NN	NN	AA	NN	NN	NN	NN
Mint11153	A/C	LG1	11153	+	NA	NA	NA	NA	NA	NA	CC	NN	CC	CC	NN	NN	NN	CC	NN	CC	CC	CC	NN	CC	NN	CC	CC	AC	CC	CC	AC	CC	CC	CC	CC	CC	NN	CC	CC	NN	CC	CC	NN	CC	AC	NN	CC	CC	NN
Mint11159	T/G	LG1	11159	+	NA	NA	NA	NA	NA	NA	TT	NN	NN	NN	NN	NN	NN	NN	TT	NN	TT	TT	NN	TT	NN	NN	NN	TT	NN	TT	TT	TT	NN	TT	NN	NN	NN	NN	NN	TT	TT	NN	NN	NN	NN	TT	TT	NN	NN
Mint11203	G/C	LG1	11203	+	NA	NA	NA	NA	NA	NA	NN	GG	NN	NN	NN	GG	GG	NN	GG	GG	GG	GG	GG	NN	NN	NN	GG	NN	GG	NN	NN	GG	NN	GG	GG	GG	GG	NN	NN	GG	GG	NN	GG	GG	NN	GG	NN	NN	NN
Mint11204	T/C	LG1	11204	+	NA	NA	NA	NA	NA	NA	NN	TT	NN	NN	NN	TT	TT	NN	TT	TT	TT	TT	TT	NN	NN	CC	TT	NN	TT	NN	NN	TT	NN	TT	TT	TT	TT	NN	NN	TT	TT	NN	TT	TT	NN	TT	NN	NN	NN
Mint11205	G/T	LG1	11205	+	NA	NA	NA	NA	NA	NA	TT	GT	TT	TT	NN	GT	GG	TT	GG	GG	GG	GG	GT	NN	TT	NN	GG	NN	GT	TT	NN	GT	NN	GG	GG	GT	GT	TT	TT	GG	GG	TT	GG	GG	TT	GG	NN	NN	TT
Mint11206	T/G	LG1	11206	+	NA	NA	NA	NA	NA	NA	NN	GG	NN	NN	NN	GG	GG	NN	GG	GG	GG	GG	GG	TT	NN	NN	TG	NN	GG	NN	NN	GG	NN	GG	GG	GG	GG	NN	NN	GG	GG	NN	GG	GG	NN	GG	TT	NN	NN
Mint11246	C/G	LG1	11246	+	NA	NA	NA	NA	NA	NA	NN	NN	NN	NN	NN	NN	NN	NN	NN	NN	NN	NN	NN	NN	NN	NN	NN	CC	CC	NN	CC	NN	NN	NN	NN	CC	NN	NN	NN	NN	NN	NN	NN	NN	CC	CC	CC	CC	CC
Mint11520	G/A	LG1	11520	+	NA	NA	NA	NA	NA	NA	NN	NN	GG	GG	NN	GG	GG	GG	NN	GG	NN	GG	NN	NN	GG	NN	NN	GG	GG	GG	NN	NN	GG	GG	GG	GG	GG	GG	GG	GG	GG	GG	GG	GG	NN	GG	GG	NN	NN
Mint11702	G/C	LG1	11702	+	NA	NA	NA	NA	NA	NA	NN	NN	GG	GG	NN	NN	GG	NN	GG	NN	NN	GG	NN	GG	GG	NN	GG	NN	NN	NN	GG	NN	GG	NN	NN	NN	NN	NN	NN	NN	GG	NN	NN	GG	NN	NN	NN	GG	NN
Mint11714	C/G	LG1	11714	+	NA	NA	NA	NA	NA	NA	CC	GG	NN	CC	CC	CC	CC	CG	CC	CC	CC	CC	CC	NN	CC	CC	NN	NN	NN	NN	CC	CC	CC	GG	NN	GG	GG	NN	NN	NN	NN	NN	GG	NN	CC	NN	CC	CC	CC
Mint11753	T/C	LG1	11753	+	NA	NA	NA	NA	NA	NA	TT	TT	TT	TT	TT	TC	TC	CC	TC	TT	TT	TC	TT	TT	TT	TT	CC	CC	CC	TC	TT	CC	TC	TT	TT	TC	TC	TC	TT	TT	TT	TT	TT	TC	CC	NN	TT	CC	CC
Mint11754	G/A	LG1	11754	+	NA	NA	NA	NA	NA	NA	GG	GG	GG	GG	GG	GG	GG	NN	GG	GG	GG	GG	GG	GG	GG	GG	NN	NN	NN	GG	GG	NN	GG	GG	GG	GG	GG	GG	GG	GG	GG	GG	GG	GG	NN	NN	GG	NN	NN
Mint11755	G/A	LG1	11755	+	NA	NA	NA	NA	NA	NA	GG	GG	GG	GG	GG	GG	GG	NN	GG	GG	GG	GG	GG	GG	GG	GG	NN	NN	NN	GG	GG	NN	GG	GG	GG	GG	GG	GG	GG	GG	GG	GG	GG	GG	NN	NN	GG	NN	NN
Mint11756	C/T	LG1	11756	+	NA	NA	NA	NA	NA	NA	NN	NN	NN	NN	NN	CC	CC	CC	CC	NN	NN	CC	NN	NN	NN	NN	CC	CC	CC	CC	NN	CC	CC	NN	NN	CC	CC	CC	NN	NN	NN	NN	NN	CC	CC	NN	NN	CC	CC
Mint11757	C/T	LG1	11757	+	NA	NA	NA	NA	NA	NA	NN	NN	NN	NN	NN	CC	CC	CC	CC	NN	NN	CC	NN	NN	NN	NN	CC	CC	CC	CC	NN	CC	CC	NN	NN	CC	CC	CC	NN	NN	NN	NN	NN	CC	CC	NN	NN	CC	CC
Mint11758	C/T	LG1	11758	+	NA	NA	NA	NA	NA	NA	NN	NN	NN	NN	NN	CC	CC	CC	CC	NN	NN	CC	NN	NN	NN	NN	CC	CC	CC	CC	NN	CC	CC	NN	NN	CC	CC	CC	NN	NN	NN	NN	NN	CC	CC	NN	NN	CC	CC
Mint11855	A/T	LG1	11855	+	NA	NA	NA	NA	NA	NA	AA	AA	NN	TT	TT	TT	TT	NN	AT	AT	AT	AT	AT	AA	AT	NN	NN	NN	TT	NN	TT	TT	NN	AA	NN	AA	NN	NN	NN	AA	AA	NN	AA	TT	AA	AA	NN	TT	NN
Mint11856	G/T	LG1	11856	+	NA	NA	NA	NA	NA	NA	NN	TT	NN	GG	GG	GG	GG	TT	GG	GG	GG	GG	GG	NN	GG	NN	NN	NN	GG	NN	GG	GG	NN	TT	NN	TT	NN	NN	NN	NN	NN	NN	TT	GG	NN	NN	NN	GG	NN
Mint11963	C/G	LG1	11963	+	NA	NA	NA	NA	NA	NA	CC	GG	NN	CC	CC	CC	CC	CG	CC	CC	CC	CC	CC	NN	CC	CC	NN	NN	CC	GG	CC	CC	CC	GG	NN	GG	GG	NN	NN	NN	NN	NN	GG	CC	CC	CC	CC	CC	CC
Mint11964	A/G	LG1	11964	+	NA	NA	NA	NA	NA	NA	AA	NN	NN	AA	AA	AA	AA	AA	AA	AA	AA	AA	AA	NN	AA	AA	NN	NN	AA	GG	AA	AA	AA	NN	NN	GG	NN	NN	NN	NN	NN	NN	NN	AA	AA	AA	AA	AA	AA
Mint11965	A/T	LG1	11965	+	NA	NA	NA	NA	NA	NA	AA	NN	NN	AA	AA	AA	AA	AA	AA	AA	AA	AA	AA	NN	AA	AA	NN	NN	AA	NN	AA	AA	AA	NN	NN	NN	NN	NN	NN	NN	NN	NN	NN	AA	AA	AA	AA	AA	AA
Mint11966	A/G	LG1	11966	+	NA	NA	NA	NA	NA	NA	AA	NN	NN	AA	AA	AA	AA	AA	AA	AG	AG	AG	AA	GG	AA	AG	NN	GG	AA	GG	AG	AG	AA	GG	NN	GG	NN	NN	NN	GG	GG	NN	GG	AA	AA	GG	AG	AG	AG
Mint12100	C/G	LG1	12100	+	NA	NA	NA	NA	NA	NA	GG	NN	GG	CC	NN	CG	CG	CC	CC	CC	CC	CC	CC	NN	CC	NN	CC	CC	CC	CC	CC	CC	CC	NN	GG	NN	GG	GG	GG	CC	NN	GG	NN	CC	NN	CC	CC	CC	CC
Mint12101	T/C	LG1	12101	+	NA	NA	NA	NA	NA	NA	NN	TT	NN	NN	NN	NN	NN	TT	NN	NN	NN	NN	NN	NN	NN	TT	NN	NN	NN	NN	NN	NN	NN	TT	NN	TT	TT	NN	NN	NN	NN	NN	TT	NN	NN	NN	NN	NN	NN
Mint12363	G/A	LG1	12363	+	NA	NA	NA	NA	NA	NA	GG	GG	GG	GG	GG	GG	GG	AA	GG	GG	GG	GG	GG	GG	GG	GG	GG	GG	GA	GG	GG	GG	GA	NN	GG	NN	NN	GG	GG	GG	GG	GG	NN	GG	GG	GG	GG	GG	GG
Mint12634	A/T	LG1	12634	+	NA	NA	NA	NA	NA	NA	AA	AA	AA	AA	AA	AA	AA	AA	AA	AA	AA	AA	AA	NN	AA	AA	AA	AA	AA	AA	AA	AA	AA	AA	AA	AA	AA	AA	AA	AA	AA	AA	AA	AA	AA	AA	NN	NN	AA
Mint12635	G/T	LG1	12635	+	NA	NA	NA	NA	NA	NA	GG	GG	TT	NN	TT	TT	NN	NN	GG	NN	GT	NN	NN	NN	GG	NN	NN	NN	GG	NN	GG	GG	NN	GG	NN	GG	NN	GG	NN	GT	GG	GG	GG	NN	GG	NN	GG	GG	GG
Mint12636	C/T	LG1	12636	+	NA	NA	NA	NA	NA	NA	CC	CC	CC	CT	CC	CC	CC	CT	CC	CC	CC	CC	CC	NN	CC	CC	CT	CC	CT	CT	CT	CC	CT	CC	CC	CC	CC	CC	CC	CC	CC	CC	CC	CC	TT	CC	TT	TT	CC
Mint12668	G/T	LG1	12668	+	NA	NA	NA	NA	NA	NA	TT	GG	GG	GG	GG	GG	GG	NN	GG	GG	GG	GG	GG	GG	GG	GG	GG	GG	GG	GG	GG	GG	GG	GG	GG	GG	GG	GG	GG	GG	GG	GG	GG	GG	GG	GG	GG	GG	GG
Mint12669	T/G	LG1	12669	+	NA	NA	NA	NA	NA	NA	GG	TG	TT	TT	TT	TT	TT	GG	TT	TG	TG	TG	TT	TT	TT	TG	TT	TT	TT	TT	TT	TT	TT	TG	TT	TG	TT	TT	TG	TG	TG	TG	TG	TT	TT	TG	TT	TT	TT
Mint12670	G/A	LG1	12670	+	NA	NA	NA	NA	NA	NA	GG	GG	GG	GG	GG	GG	GG	GA	GG	GG	GG	GG	GG	GG	GG	GG	GG	GG	GG	GG	GG	GG	GG	GG	GG	GG	GG	GG	GG	GG	GG	GG	GG	GG	GG	GG	GG	GG	GG
Mint12671	T/G	LG1	12671	+	NA	NA	NA	NA	NA	NA	TT	TT	TT	TT	TT	TT	TT	TT	TT	TT	TT	TT	TT	TT	TT	TT	TG	TT	TT	TT	TT	TT	TT	TT	TT	TT	TT	TT	TG	TT	TT	TT	TT	TT	TT	TT	TT	TT	TT
Mint12672	T/G	LG1	12672	+	NA	NA	NA	NA	NA	NA	TT	TT	TT	TT	TT	TT	TT	TT	TT	TT	TT	TT	TT	TT	TT	TT	TG	TT	TT	TT	TT	TT	TT	TT	TT	TT	TT	TT	TT	TT	TT	TT	TT	TT	TT	TT	TT	TT	TT
Mint12673	A/T	LG1	12673	+	NA	NA	NA	NA	NA	NA	AA	AA	AA	AA	AA	AA	AA	AA	AA	AA	AA	AA	AA	AA	AA	AA	AA	AA	AA	AA	AA	AA	AA	AA	AA	AA	AA	AA	AA	AA	AA	AA	AA	AA	AA	AA	AA	AA	AA
Mint00002	C/G	LG10	2	+	NA	NA	NA	NA	NA	NA	NN	CC	NN	NN	NN	NN	NN	NN	NN	CC	NN	CC	CC	NN	NN	NN	NN	NN	NN	NN	NN	NN	NN	NN	NN	CC	NN	CC	NN	NN	NN	CC	CC	NN	NN	CC	NN	NN	NN
Mint00073	C/T	LG10	73	+	NA	NA	NA	NA	NA	NA	TT	TT	TT	TT	NN	NN	TT	TT	TT	NN	TT	TT	NN	TT	NN	TT	CT	CT	CT	CC	NN	TT	NN	TT	TT	TT	TT	TT	TT	TT	TT	TT	NN	TT	TT	TT	TT	NN	NN
Mint00157	A/G	LG10	157	+	NA	NA	NA	NA	NA	NA	AG	AA	AA	AA	NN	NN	NN	AG	AA	AA	AA	AA	NN	AA	NN	AA	AA	AA	AA	AA	AA	AA	AA	AA	AA	AA	AA	AA	AA	AA	AA	AA	NN	AA	AA	AA	AA	AA	NN
Mint00175	A/T	LG10	175	+	NA	NA	NA	NA	NA	NA	AA	AA	AA	AA	NN	NN	NN	AA	NN	NN	AA	NN	NN	AA	NN	AA	AA	AA	AA	AA	AA	AA	AA	AA	AA	AA	NN	AA	AA	AA	AA	AA	NN	AA	AA	AA	AA	NN	NN
Mint00179	T/C	LG10	179	+	NA	NA	NA	NA	NA	NA	NN	CC	NN	CC	NN	NN	NN	NN	NN	NN	NN	NN	NN	TC	NN	NN	CC	CC	CC	CC	NN	CC	CC	NN	TT	TT	NN	CC	NN	CC	TT	CC	NN	CC	NN	NN	NN	NN	NN
Mint00180	A/T	LG10	180	+	NA	NA	NA	NA	NA	NA	NN	TT	NN	TT	NN	NN	NN	NN	NN	TT	TT	TT	NN	NN	NN	NN	TT	TT	NN	TT	NN	NN	TT	TT	TT	TT	NN	NN	NN	TT	NN	TT	NN	TT	TT	TT	NN	NN	NN
Mint00195	C/G	LG10	195	+	NA	NA	NA	NA	NA	NA	NN	GG	CC	NN	CC	CC	CC	CC	CC	CG	NN	GG	NN	CC	NN	CC	NN	CC	CC	NN	CC	NN	NN	GG	CC	CG	CC	GG	CC	GG	CC	CG	GG	CC	NN	NN	NN	CC	NN
Mint00217	A/G	LG10	217	+	NA	NA	NA	NA	NA	NA	AA	NN	NN	AA	NN	NN	AA	AG	AA	NN	AA	AA	AA	NN	AA	AA	AA	NN	AG	AA	NN	AA	AA	AA	GG	GG	GG	AA	GG	AA	GG	GG	AA	AA	AA	AA	AA	NN	AA
Mint00219	A/T	LG10	219	+	NA	NA	NA	NA	NA	NA	AA	AA	AA	AA	NN	NN	AA	AA	AA	AA	AA	NN	AA	AA	NN	AA	AA	AA	AA	AA	AA	AA	AA	AA	AA	AA	AA	AA	AA	AA	AA	AA	AA	AA	AA	AA	AA	AA	AA
Mint00239	A/C	LG10	239	+	NA	NA	NA	NA	NA	NA	NN	CC	AC	NN	NN	NN	AA	CC	NN	NN	NN	AA	NN	CC	NN	AC	AA	AC	AC	AA	AA	AC	AC	NN	CC	CC	NN	CC	NN	CC	CC	CC	NN	AA	AA	CC	AA	NN	NN
Mint00253	G/T	LG10	253	+	NA	NA	NA	NA	NA	NA	TT	NN	NN	NN	NN	NN	NN	GT	NN	NN	GT	NN	NN	NN	NN	NN	NN	NN	NN	NN	NN	NN	NN	NN	GG	GG	NN	NN	GG	NN	GG	GG	NN	NN	NN	TT	NN	NN	NN
Mint00278	T/C	LG10	278	+	NA	NA	NA	NA	NA	NA	TT	TT	TT	TT	NN	NN	TT	NN	TT	TT	TT	TT	TT	NN	TT	TT	TT	TT	TT	TT	TT	TT	TT	TT	TT	TT	TT	TT	TT	TT	TT	TT	TT	TT	TT	TT	TT	TT	TT
Mint00281	T/C	LG10	281	+	NA	NA	NA	NA	NA	NA	NN	TT	NN	NN	NN	NN	NN	TT	NN	NN	NN	NN	NN	NN	NN	NN	NN	TT	TC	NN	CC	CC	TT	TT	NN	NN	NN	NN	TT	NN	NN	NN	NN	NN	TT	CC	TT	NN	NN
Mint00335	G/T	LG10	335	+	NA	NA	NA	NA	NA	NA	NN	GG	NN	NN	NN	NN	NN	GG	NN	NN	NN	NN	NN	NN	NN	GG	GG	GG	NN	NN	NN	NN	NN	NN	NN	GG	NN	NN	NN	GG	NN	GG	NN	NN	NN	NN	GG	NN	NN
Mint00345	C/T	LG10	345	+	NA	NA	NA	NA	NA	NA	CC	NN	CC	CC	NN	NN	NN	NN	NN	NN	NN	NN	NN	CC	NN	CC	CC	CC	CC	NN	CC	CC	NN	CC	CC	CC	NN	CC	CC	CC	CC	CC	NN	CC	NN	CC	NN	NN	NN
Mint00409	T/A	LG10	409	+	NA	NA	NA	NA	NA	NA	TT	NN	TT	TT	NN	NN	NN	NN	NN	NN	TT	TT	NN	TT	NN	NN	NN	NN	TT	TT	TT	NN	TT	NN	NN	NN	NN	NN	NN	NN	NN	NN	NN	TT	TT	NN	TT	NN	NN
Mint00557	T/C	LG10	557	+	NA	NA	NA	NA	NA	NA	TT	NN	TT	TT	NN	NN	TT	NN	TT	TT	TT	TT	NN	TT	NN	TT	TT	TT	TT	TT	TT	TT	TT	NN	NN	NN	NN	NN	NN	TT	NN	NN	NN	TT	TT	NN	TT	NN	NN
Mint00583	T/C	LG10	583	+	NA	NA	NA	NA	NA	NA	NN	NN	NN	NN	NN	NN	NN	NN	NN	NN	NN	NN	NN	NN	NN	NN	NN	NN	NN	NN	NN	NN	NN	NN	NN	NN	NN	NN	NN	NN	NN	NN	NN	NN	NN	NN	NN	NN	NN
Mint00584	G/A	LG10	584	+	NA	NA	NA	NA	NA	NA	GG	GG	NN	NN	NN	NN	GG	GG	GG	GG	GG	NN	NN	GG	GG	GG	GG	GG	GG	GG	GG	GG	GG	GG	GG	GG	NN	GG	GG	GG	GG	GG	GG	GG	GG	GG	GG	GG	GG
Mint00771	T/A	LG10	771	+	NA	NA	NA	NA	NA	NA	NN	NN	TT	TT	NN	TT	TT	NN	NN	NN	TT	NN	NN	TT	NN	TT	TA	NN	TT	NN	TT	TT	TT	NN	NN	NN	NN	NN	NN	NN	NN	TT	NN	TT	NN	NN	TT	NN	NN
Mint00812	C/T	LG10	812	+	NA	NA	NA	NA	NA	NA	CC	TT	TT	NN	NN	NN	TT	TT	CC	CC	CC	CC	CC	TT	NN	TT	TT	NN	NN	NN	NN	NN	NN	TT	TT	TT	TT	TT	TT	TT	TT	TT	NN	NN	CT	CC	TT	NN	NN
Mint00844	A/C	LG10	844	+	NA	NA	NA	NA	NA	NA	AA	AA	NN	AA	NN	NN	NN	AA	NN	AA	NN	NN	NN	AA	NN	NN	AA	AA	NN	NN	AA	NN	NN	AA	AA	AA	AA	AA	AA	AA	AA	AA	NN	NN	AA	AA	AA	AA	AA
Mint00845	A/T	LG10	845	+	NA	NA	NA	NA	NA	NA	AA	AA	NN	AT	NN	NN	TT	AT	NN	AA	TT	TT	TT	AA	TT	TT	AA	AA	TT	TT	AA	TT	TT	AT	AA	AA	AA	AT	AA	AT	AA	AA	NN	TT	AT	AT	AT	AA	AT
Mint00875	C/T	LG10	875	+	NA	NA	NA	NA	NA	NA	CC	CC	CC	CC	NN	NN	NN	CC	NN	NN	CC	CC	NN	CC	NN	NN	CC	CC	CC	CC	CC	CC	CC	CC	CC	NN	NN	CC	CC	CC	CC	CC	NN	CC	CC	CC	NN	NN	NN
Mint00884	C/T	LG10	884	+	NA	NA	NA	NA	NA	NA	CC	CC	CC	CC	NN	NN	CC	CC	CC	CC	CC	CC	NN	CC	NN	CC	CC	CC	CC	CC	CC	CC	CC	CC	CC	CC	CC	CC	CC	CC	CC	CC	NN	CC	CC	CC	CC	CC	NN
Mint00932	T/C	LG10	932	+	NA	NA	NA	NA	NA	NA	NN	CC	NN	CC	NN	NN	NN	CC	NN	NN	NN	NN	NN	CC	NN	NN	CC	NN	CC	CC	NN	CC	CC	NN	CC	CC	NN	CC	CC	CC	CC	CC	NN	CC	NN	NN	CC	NN	NN
Mint00933	T/C	LG10	933	+	NA	NA	NA	NA	NA	NA	NN	TT	NN	TT	NN	NN	NN	TT	NN	NN	NN	NN	NN	TT	NN	NN	TT	NN	TT	TT	NN	TT	TT	NN	TT	TT	NN	TT	TT	TT	TT	TT	NN	TT	NN	NN	TT	NN	NN
Mint00935	A/C	LG10	935	+	NA	NA	NA	NA	NA	NA	NN	NN	NN	NN	NN	NN	AA	AA	NN	NN	CC	NN	NN	NN	NN	NN	NN	CC	NN	NN	NN	CC	CC	NN	AA	NN	NN	AA	AA	AA	AA	NN	NN	NN	NN	NN	NN	NN	NN
Mint00936	T/G	LG10	936	+	NA	NA	NA	NA	NA	NA	GG	TT	TG	TG	NN	NN	TG	TG	GG	TT	TT	TT	NN	GG	NN	TG	TG	TG	GG	TT	GG	GG	TT	TG	TG	TG	TG	TG	TG	TG	TG	TG	NN	TG	TG	TG	TG	NN	NN
Mint00988	A/G	LG10	988	+	NA	NA	NA	NA	NA	NA	NN	AA	AA	AA	NN	NN	NN	AA	AA	NN	AA	NN	NN	NN	NN	NN	NN	NN	NN	NN	AA	AA	AA	NN	NN	NN	AA	NN	NN	NN	AA	AA	NN	AA	NN	NN	NN	NN	NN
Mint00989	T/C	LG10	989	+	NA	NA	NA	NA	NA	NA	NN	TC	TT	TT	NN	NN	NN	TT	TT	NN	TT	NN	NN	NN	NN	NN	CC	NN	NN	NN	TT	TT	TC	CC	NN	NN	TT	NN	CC	CC	TT	TC	NN	TT	NN	NN	CC	NN	NN
Mint01004	T/A	LG10	1004	+	NA	NA	NA	NA	NA	NA	NN	NN	NN	NN	NN	NN	NN	TT	NN	NN	NN	NN	NN	NN	NN	NN	NN	NN	NN	NN	NN	NN	AA	NN	NN	NN	NN	NN	NN	NN	NN	NN	NN	NN	AA	NN	AA	NN	AA
Mint01005	T/G	LG10	1005	+	NA	NA	NA	NA	NA	NA	NN	NN	NN	NN	NN	NN	NN	TT	NN	NN	NN	NN	NN	NN	NN	NN	NN	NN	NN	NN	NN	NN	NN	NN	NN	NN	NN	NN	NN	NN	NN	NN	NN	NN	NN	NN	NN	NN	NN
Mint01006	G/A	LG10	1006	+	NA	NA	NA	NA	NA	NA	NN	NN	GG	GG	NN	NN	NN	NN	NN	NN	NN	GG	NN	GG	NN	NN	GG	NN	GG	GG	GG	GG	GG	GG	GG	NN	NN	GG	GG	GG	GG	GG	NN	GG	GG	NN	NN	NN	NN
Mint01007	G/C	LG10	1007	+	NA	NA	NA	NA	NA	NA	NN	NN	GG	GG	NN	NN	NN	NN	NN	NN	NN	GG	NN	GG	NN	NN	GG	NN	GG	GG	GG	GG	GG	GG	GG	NN	NN	GG	GG	GG	GG	GG	NN	GG	GG	NN	NN	NN	NN
Mint01016	G/A	LG10	1016	+	NA	NA	NA	NA	NA	NA	GG	GG	GG	GG	NN	NN	NN	NN	NN	NN	GG	GG	NN	GG	NN	NN	NN	NN	NN	GG	GG	GG	GG	NN	NN	NN	NN	NN	AA	AA	GA	AA	NN	GG	GA	NN	AA	NN	NN
Mint01017	G/C	LG10	1017	+	NA	NA	NA	NA	NA	NA	GG	GG	GG	GG	NN	NN	NN	NN	NN	NN	GG	GG	NN	GG	NN	NN	NN	NN	NN	GG	GG	GG	GG	NN	NN	NN	NN	NN	NN	NN	GG	NN	NN	GG	GG	NN	NN	NN	NN
Mint01021	A/T	LG10	1021	+	NA	NA	NA	NA	NA	NA	AA	AA	AA	AA	NN	NN	NN	AA	NN	NN	AA	AA	NN	AA	NN	NN	AA	AA	AA	AA	AA	AA	AA	AA	AA	AA	NN	AA	AA	AA	AA	AA	NN	AA	AA	AA	AA	NN	NN
Mint01210	T/C	LG10	1210	+	NA	NA	NA	NA	NA	NA	NN	TT	NN	NN	NN	NN	NN	CC	NN	NN	NN	NN	NN	TT	NN	CC	NN	NN	NN	TT	NN	NN	TT	TT	TT	TT	NN	TT	NN	TT	NN	TT	NN	NN	TT	TT	TT	NN	NN
Mint01287	C/A	LG10	1287	+	NA	NA	NA	NA	NA	NA	AA	CA	AA	AA	AA	AA	AA	CC	AA	AA	CA	CA	AA	AA	CA	CA	AA	CA	CA	CA	CA	CA	CA	AA	CC	CA	CA	CC	AA	CC	CA	AA	CA	AA	CC	CC	CA	CC	AA
Mint01296	G/T	LG10	1296	+	NA	NA	NA	NA	NA	NA	GG	GG	NN	NN	GG	NN	NN	GG	GG	GG	NN	NN	GG	GG	NN	GG	NN	GG	GG	GG	GG	GG	GG	GG	NN	GG	GG	GG	GG	GG	NN	GG	GG	NN	GG	GG	GG	GG	GG
Mint01334	G/C	LG10	1334	+	NA	NA	NA	NA	NA	NA	GG	GG	CC	CC	NN	CC	GC	CC	CC	CC	NN	NN	NN	CC	NN	CC	NN	GC	CC	GG	CC	CC	GG	GG	GG	NN	GG	NN	GG	GC	GC	NN	NN	CC	GG	CC	GG	CC	GC
Mint01484	A/T	LG10	1484	+	NA	NA	NA	NA	NA	NA	AA	AA	TT	AA	NN	NN	TT	AA	NN	NN	NN	NN	NN	TT	NN	AT	AA	AA	TT	NN	AT	NN	AA	AA	AA	AA	AA	AA	AA	AA	AA	AA	NN	TT	AA	AT	AT	TT	NN
Mint01485	A/C	LG10	1485	+	NA	NA	NA	NA	NA	NA	NN	NN	CC	NN	NN	NN	CC	NN	NN	NN	NN	NN	NN	CC	NN	CC	NN	NN	CC	NN	CC	NN	NN	NN	NN	NN	NN	NN	NN	NN	NN	NN	NN	CC	NN	CC	CC	CC	NN
Mint01529	G/A	LG10	1529	+	NA	NA	NA	NA	NA	NA	GA	GA	AA	GA	NN	GA	AA	AA	AA	AA	AA	AA	AA	GA	AA	AA	AA	AA	GA	GA	AA	GA	AA	GA	GG	AA	GG	GA	GA	GA	GA	AA	GA	AA	AA	AA	AA	AA	AA
Mint01530	C/G	LG10	1530	+	NA	NA	NA	NA	NA	NA	CC	CC	NN	CC	NN	CC	NN	NN	NN	NN	NN	NN	NN	CC	NN	NN	NN	NN	CC	CC	NN	CC	NN	CC	CC	NN	CC	CC	CC	CC	CC	NN	CC	NN	NN	NN	NN	NN	NN
Mint01538	T/A	LG10	1538	+	NA	NA	NA	NA	NA	NA	TT	TT	TT	TT	NN	NN	TT	TT	TT	TT	TT	TT	NN	TT	NN	TT	TT	TT	TT	TT	TT	TT	TT	TT	TT	TT	TT	TT	TT	TT	TT	TT	NN	TT	TT	TT	TT	NN	NN
Mint01545	A/C	LG10	1545	+	NA	NA	NA	NA	NA	NA	AA	CC	AA	AA	NN	NN	AA	AA	NN	AC	AC	NN	AC	AA	AA	AA	AC	AA	AA	NN	AA	AA	AA	AC	AA	AC	AA	AC	AA	AA	AA	AC	AC	AA	AA	AA	AA	AA	AA
Mint01546	A/G	LG10	1546	+	NA	NA	NA	NA	NA	NA	NN	AA	NN	NN	NN	NN	NN	NN	NN	AA	AA	NN	AA	NN	NN	NN	AA	NN	NN	NN	NN	NN	NN	AA	NN	AA	NN	AA	NN	NN	NN	AA	AA	NN	NN	NN	NN	NN	NN
Mint01549	C/T	LG10	1549	+	NA	NA	NA	NA	NA	NA	NN	NN	TT	TT	NN	NN	NN	NN	NN	NN	TT	NN	NN	NN	NN	NN	TT	NN	NN	NN	NN	TT	NN	NN	TT	NN	NN	TT	NN	CC	TT	NN	NN	TT	NN	NN	NN	NN	NN
Mint01550	G/A	LG10	1550	+	NA	NA	NA	NA	NA	NA	NN	NN	GA	GG	NN	NN	NN	NN	NN	NN	GG	NN	NN	AA	NN	NN	GG	NN	NN	AA	AA	GA	NN	NN	GA	NN	NN	GG	NN	NN	GG	NN	NN	GG	NN	NN	NN	NN	NN
Mint01571	C/T	LG10	1571	+	NA	NA	NA	NA	NA	NA	CT	NN	CC	NN	NN	NN	CC	NN	NN	NN	CC	NN	NN	CC	NN	NN	CT	TT	CT	CC	CT	CC	NN	NN	TT	NN	NN	TT	NN	TT	NN	TT	NN	CC	NN	NN	NN	NN	NN
Mint01572	C/A	LG10	1572	+	NA	NA	NA	NA	NA	NA	CC	AA	AA	CA	NN	NN	NN	CC	NN	CC	AA	CC	NN	CC	NN	NN	CA	AA	CC	CA	AA	AA	CC	AA	AA	CA	NN	CC	CC	AA	CA	AA	NN	CA	CC	CC	CC	NN	CC
Mint01573	T/C	LG10	1573	+	NA	NA	NA	NA	NA	NA	TT	NN	NN	TT	NN	NN	NN	TC	NN	TT	NN	TT	NN	TT	NN	NN	TT	NN	TT	TT	NN	NN	TT	NN	NN	TT	NN	TT	TT	NN	TT	NN	NN	TT	TT	TT	TT	NN	TT
Mint01675	A/T	LG10	1675	+	NA	NA	NA	NA	NA	NA	AA	AA	AA	AA	NN	AA	AA	AA	AA	AA	AA	AA	AA	AA	AA	AA	AA	AA	AA	AA	AA	AA	AA	AA	AA	AA	AA	AA	AA	AA	AA	AA	AA	AA	AA	AA	AA	AA	AA
Mint01689	A/G	LG10	1689	+	NA	NA	NA	NA	NA	NA	AA	AA	AA	NN	NN	NN	NN	AA	NN	NN	AA	NN	NN	AA	AA	NN	AA	AA	AA	AA	AA	AA	AA	NN	AA	AA	NN	AA	AA	AA	AA	AA	NN	AA	AA	AA	AA	NN	NN
Mint01691	C/G	LG10	1691	+	NA	NA	NA	NA	NA	NA	CC	CC	CC	NN	NN	NN	NN	CC	NN	NN	CC	NN	NN	CC	NN	NN	CC	CC	CC	CC	CC	CC	CC	NN	CC	CC	NN	CC	NN	CC	CC	CC	NN	CC	CC	NN	CC	NN	NN
Mint01693	T/A	LG10	1693	+	NA	NA	NA	NA	NA	NA	AA	TT	TT	TT	NN	NN	NN	AA	NN	TT	NN	NN	NN	TT	NN	TT	AA	TT	TT	NN	TT	TT	NN	TT	TT	TT	NN	TT	TT	TT	TT	TT	NN	TT	TT	NN	TT	NN	NN
Mint01694	C/G	LG10	1694	+	NA	NA	NA	NA	NA	NA	NN	CC	CC	CC	NN	NN	NN	NN	NN	CC	NN	NN	NN	CC	NN	CC	NN	CC	CC	NN	CC	CC	NN	CC	CC	CC	NN	CC	CC	CC	CC	CC	NN	CC	CC	NN	CC	NN	NN
Mint01813	G/A	LG10	1813	+	NA	NA	NA	NA	NA	NA	GG	GG	GG	GG	NN	NN	NN	GG	NN	NN	GG	GG	NN	GG	NN	GG	GG	GG	GG	GG	GG	GG	GG	GG	GG	GG	GG	GG	GG	GG	GG	GG	NN	GG	GG	GG	GG	NN	NN
Mint01814	T/G	LG10	1814	+	NA	NA	NA	NA	NA	NA	TT	TT	TT	TT	NN	NN	NN	TT	NN	NN	TT	TT	NN	TT	NN	TT	TT	TT	TT	TT	TT	TT	TT	TT	TT	TT	TT	TT	TT	TT	TT	TT	NN	TT	TT	TT	TT	NN	NN
Mint01878	C/T	LG10	1878	+	NA	NA	NA	NA	NA	NA	NN	NN	CC	NN	NN	NN	CC	NN	CC	CC	CC	NN	NN	CC	CC	NN	CC	CC	CC	CC	CC	CC	CC	CC	NN	NN	NN	CC	NN	CC	NN	NN	NN	CC	NN	NN	NN	NN	CC
Mint01885	C/T	LG10	1885	+	NA	NA	NA	NA	NA	NA	CC	CC	CC	CC	NN	CC	CC	CT	CC	CC	CC	CC	CC	CC	CC	CT	CC	CC	CC	CC	CC	CC	CC	CC	CC	CC	CC	CC	CC	CC	CC	CC	CC	CC	CC	CC	CC	CC	CC
Mint01911	A/G	LG10	1911	+	NA	NA	NA	NA	NA	NA	GG	AA	GG	AA	NN	NN	NN	GG	GG	GG	AG	AA	GG	AA	NN	GG	AG	GG	AG	AA	GG	AA	AA	AA	AG	GG	AA	NN	AG	AA	AG	GG	NN	AG	AG	GG	AA	NN	AG
Mint01923	T/C	LG10	1923	+	NA	NA	NA	NA	NA	NA	TC	TT	TT	TT	NN	NN	NN	TT	NN	NN	TT	TT	NN	TT	NN	TT	TT	TT	TT	TT	TT	TT	TT	TT	TT	NN	NN	TT	TT	TT	TT	TT	NN	TT	TT	TT	TT	NN	NN
Mint01924	G/A	LG10	1924	+	NA	NA	NA	NA	NA	NA	GG	GG	GG	GG	NN	NN	NN	GG	NN	NN	GG	GG	NN	GG	NN	GG	GG	GG	GG	GG	GG	GG	GG	GG	GG	NN	NN	GG	GG	GG	GG	GG	NN	GG	GG	GG	GG	NN	NN
Mint01984	G/C	LG10	1984	+	NA	NA	NA	NA	NA	NA	GG	GC	GG	NN	NN	NN	GG	GG	NN	NN	GG	NN	NN	GG	NN	NN	GG	GG	GG	GG	GG	GG	GG	CC	GG	CC	NN	GC	GG	GC	GG	GC	NN	GG	GG	GG	GG	NN	NN
Mint01995	G/C	LG10	1995	+	NA	NA	NA	NA	NA	NA	GG	GG	GG	GG	NN	NN	NN	GG	GG	GG	GG	GG	NN	GG	GG	GG	GG	GG	GG	GG	GG	GG	GG	GG	GG	GG	GG	GG	GG	GG	GG	GG	NN	NN	GG	GG	NN	NN	NN
Mint02030	C/T	LG10	2030	+	NA	NA	NA	NA	NA	NA	NN	CC	CC	CC	NN	NN	CC	NN	NN	CC	CC	NN	NN	NN	NN	NN	NN	NN	NN	NN	CC	CC	CC	NN	NN	NN	NN	CC	NN	NN	CC	NN	NN	CC	NN	NN	NN	NN	NN
Mint02085	A/G	LG10	2085	+	NA	NA	NA	NA	NA	NA	NN	NN	NN	NN	NN	AA	NN	AA	NN	NN	NN	NN	NN	AA	NN	NN	AA	NN	AA	NN	AA	NN	NN	NN	NN	NN	AA	NN	AA	AA	AA	AA	AA	NN	AA	NN	AA	AA	AA
Mint02086	T/C	LG10	2086	+	NA	NA	NA	NA	NA	NA	NN	TT	TT	TT	NN	CC	TT	CC	TT	TT	TT	TT	NN	TC	TT	TT	TC	NN	CC	NN	TT	TT	TT	NN	NN	NN	CC	NN	CC	CC	CC	CC	TC	TT	TC	TT	CC	TC	CC
Mint02434	T/C	LG10	2434	+	NA	NA	NA	NA	NA	NA	TT	TC	TT	TT	NN	NN	TT	CC	NN	NN	TT	NN	TT	TT	NN	TT	TT	TT	TT	TT	NN	TT	NN	TT	TT	TC	TT	TC	TT	TT	TT	TT	NN	TT	TT	NN	TT	NN	TT
Mint02439	C/A	LG10	2439	+	NA	NA	NA	NA	NA	NA	NN	NN	NN	NN	NN	NN	NN	NN	NN	NN	NN	NN	NN	NN	NN	NN	CC	NN	NN	NN	NN	NN	NN	NN	NN	NN	NN	NN	NN	NN	NN	NN	NN	NN	NN	NN	NN	NN	NN
Mint02466	C/T	LG10	2466	+	NA	NA	NA	NA	NA	NA	CC	TT	NN	NN	NN	NN	NN	NN	NN	NN	CC	NN	NN	CC	NN	NN	CC	CC	NN	NN	TT	CC	CC	CC	TT	CT	NN	CT	CC	NN	NN	TT	NN	CC	NN	NN	NN	NN	NN
Mint02467	A/G	LG10	2467	+	NA	NA	NA	NA	NA	NA	AA	NN	NN	NN	NN	NN	NN	NN	NN	NN	AA	NN	NN	AA	NN	NN	AA	AA	NN	NN	NN	AA	AA	AA	NN	AA	NN	AA	AA	NN	NN	NN	NN	AA	NN	NN	NN	NN	NN
Mint02476	G/T	LG10	2476	+	NA	NA	NA	NA	NA	NA	NN	GG	GG	GG	NN	NN	NN	GG	NN	NN	GG	NN	NN	GG	NN	NN	GG	GG	GG	GG	GG	GG	NN	NN	GG	GG	NN	GG	NN	GG	GG	NN	NN	GG	GG	NN	NN	NN	NN
Mint02477	A/G	LG10	2477	+	NA	NA	NA	NA	NA	NA	NN	GG	GG	GG	NN	NN	NN	GG	NN	NN	GG	NN	NN	GG	NN	NN	AG	GG	GG	GG	GG	GG	NN	NN	GG	GG	NN	GG	NN	GG	GG	NN	NN	GG	GG	NN	NN	NN	NN
Mint02495	G/T	LG10	2495	+	NA	NA	NA	NA	NA	NA	GG	GG	GG	GG	NN	NN	GG	GG	NN	GG	GG	GG	NN	GG	NN	GG	GG	GG	GG	GG	GG	GG	GG	GG	GG	GG	NN	GG	GG	GG	GG	GG	NN	GG	GG	GG	GG	NN	NN
Mint02509	G/C	LG10	2509	+	NA	NA	NA	NA	NA	NA	GG	GG	GG	GG	GG	GG	GG	GC	GG	GG	GG	GG	GG	GG	GG	GG	GG	GG	GG	GG	GG	GG	GG	GG	GC	GC	GC	GG	GC	GG	GC	GC	GG	GG	GG	GG	GG	GG	GG
Mint02510	A/C	LG10	2510	+	NA	NA	NA	NA	NA	NA	AA	AA	AA	AA	AA	AA	AA	AA	AA	AA	AA	AA	AA	AA	AA	AA	AA	AA	AA	AA	AA	AA	AA	AA	AA	AA	AA	AA	AA	AA	AA	AA	AA	AA	AA	AA	AA	AA	AA
Mint02511	T/G	LG10	2511	+	NA	NA	NA	NA	NA	NA	NN	NN	NN	NN	NN	NN	NN	GG	NN	NN	NN	NN	NN	NN	NN	NN	NN	NN	GG	NN	NN	NN	NN	NN	GG	GG	GG	NN	GG	NN	GG	GG	NN	NN	NN	NN	NN	NN	NN
Mint02564	A/G	LG10	2564	+	NA	NA	NA	NA	NA	NA	AA	NN	AA	NN	NN	NN	AA	AA	NN	AA	AA	NN	NN	AA	NN	AA	NN	NN	AA	NN	AA	NN	GG	NN	NN	NN	NN	NN	NN	NN	NN	NN	NN	AA	NN	AA	AA	NN	NN
Mint02565	G/C	LG10	2565	+	NA	NA	NA	NA	NA	NA	GG	NN	GG	NN	NN	NN	GG	GG	NN	GG	GG	NN	NN	GG	NN	GG	NN	NN	GG	NN	GG	NN	NN	NN	NN	NN	NN	NN	NN	NN	NN	NN	NN	GG	NN	GG	GG	NN	NN
Mint02630	T/A	LG10	2630	+	NA	NA	NA	NA	NA	NA	AA	TA	AA	TA	NN	NN	NN	TA	NN	AA	AA	AA	NN	TA	NN	AA	AA	AA	AA	AA	AA	AA	AA	NN	TT	NN	TT	NN	TT	AA	TT	TA	NN	AA	AA	AA	AA	NN	NN
Mint02631	T/G	LG10	2631	+	NA	NA	NA	NA	NA	NA	NN	TT	NN	TT	NN	NN	NN	TT	NN	NN	NN	NN	NN	TT	NN	NN	NN	NN	NN	NN	NN	NN	NN	NN	TT	NN	TT	NN	TT	NN	TT	TT	NN	NN	NN	NN	NN	NN	NN
Mint02649	G/A	LG10	2649	+	NA	NA	NA	NA	NA	NA	GG	GG	GG	GG	NN	GG	GG	GG	GG	GG	GG	GG	GG	GG	GG	GG	GG	GG	GG	GG	GG	GG	GG	GG	GG	GG	GG	GG	GG	GG	GG	GG	GG	GG	GA	GG	GA	GG	GG
Mint02709	C/T	LG10	2709	+	NA	NA	NA	NA	NA	NA	CT	CC	CC	CC	NN	NN	NN	CC	NN	NN	CC	CC	NN	CC	NN	CC	CC	CC	CC	CC	CC	CC	CC	CC	CC	CC	CC	CC	CC	CC	CC	CC	NN	CC	CC	CC	CC	NN	NN
Mint02710	G/A	LG10	2710	+	NA	NA	NA	NA	NA	NA	GG	NN	NN	NN	NN	NN	NN	NN	NN	NN	AA	AA	NN	NN	NN	NN	NN	NN	NN	NN	NN	NN	NN	NN	NN	NN	NN	NN	NN	NN	NN	NN	NN	NN	NN	NN	NN	NN	NN
Mint02715	C/A	LG10	2715	+	NA	NA	NA	NA	NA	NA	CC	NN	NN	NN	NN	NN	NN	CC	CC	NN	CC	NN	NN	NN	NN	CC	CC	NN	NN	NN	NN	NN	NN	NN	NN	CC	NN	NN	NN	NN	NN	NN	NN	NN	CC	CC	NN	NN	NN
Mint02717	A/G	LG10	2717	+	NA	NA	NA	NA	NA	NA	NN	NN	NN	GG	NN	NN	NN	GG	NN	GG	NN	NN	NN	GG	NN	GG	NN	GG	GG	NN	GG	GG	NN	NN	NN	NN	GG	NN	NN	NN	GG	NN	NN	GG	NN	NN	NN	NN	NN
Mint02770	T/C	LG10	2770	+	NA	NA	NA	NA	NA	NA	TC	TC	TT	TT	NN	TT	TT	TT	TT	TT	TT	TT	TT	TT	TT	TC	TC	TC	TC	TC	TC	TC	TC	TT	TC	TC	TC	TC	TT	TC	TC	TC	CC	TT	TC	TC	CC	CC	CC
Mint02771	A/C	LG10	2771	+	NA	NA	NA	NA	NA	NA	AA	AA	AA	AA	NN	AA	AA	AA	AA	AA	AA	AA	AA	AA	AA	AA	AA	AA	AA	AA	AA	AA	AA	AA	AA	AA	AA	AA	AA	AA	AA	AA	NN	AA	AA	AA	NN	NN	NN
Mint02817	G/C	LG10	2817	+	NA	NA	NA	NA	NA	NA	NN	NN	GG	GG	NN	NN	NN	NN	NN	GC	NN	CC	NN	GG	NN	GG	GG	GG	GG	NN	GG	GG	NN	GC	GG	GG	GG	GG	GG	GG	GG	GG	NN	GG	NN	NN	NN	NN	NN
Mint02818	G/A	LG10	2818	+	NA	NA	NA	NA	NA	NA	GG	NN	NN	NN	NN	NN	NN	NN	GG	AA	GG	AA	NN	NN	GG	NN	NN	GG	GG	GG	GG	GG	NN	AA	NN	NN	NN	NN	NN	NN	NN	NN	NN	NN	GG	NN	NN	NN	GG
Mint02880	A/G	LG10	2880	+	NA	NA	NA	NA	NA	NA	GG	NN	NN	NN	NN	NN	NN	NN	NN	NN	NN	NN	NN	NN	NN	NN	GG	NN	NN	GG	GG	GG	GG	NN	NN	NN	NN	NN	NN	NN	GG	NN	NN	GG	NN	NN	GG	NN	NN
Mint02924	G/A	LG10	2924	+	NA	NA	NA	NA	NA	NA	GG	GG	GA	GA	NN	NN	AA	AA	NN	GG	GA	GG	NN	GG	NN	GA	AA	GG	GG	AA	GG	GG	AA	GG	GG	GG	GG	GG	GG	GG	GG	GG	NN	GA	NN	GG	NN	NN	NN
Mint02932	T/A	LG10	2932	+	NA	NA	NA	NA	NA	NA	TT	AA	TT	TT	TT	TT	TT	TA	TT	TA	TT	TA	TA	TT	TT	TA	TT	TA	TT	TA	TT	TT	TA	TT	TT	TA	TT	TA	TT	TT	TT	TA	TA	TT	TA	TA	TA	TA	TT
Mint03038	A/C	LG10	3038	+	NA	NA	NA	NA	NA	NA	NN	NN	NN	NN	NN	NN	NN	AA	NN	NN	NN	NN	NN	NN	NN	NN	NN	NN	AA	NN	NN	NN	NN	NN	AA	AA	AA	NN	AA	NN	AA	AA	NN	NN	NN	NN	NN	NN	NN
Mint03039	A/G	LG10	3039	+	NA	NA	NA	NA	NA	NA	GG	NN	NN	NN	NN	GG	NN	AG	GG	NN	GG	NN	GG	NN	GG	NN	NN	NN	AA	NN	NN	NN	NN	NN	AA	AA	AA	NN	AA	NN	AA	AA	NN	NN	NN	GG	NN	NN	NN
Mint03067	C/T	LG10	3067	+	NA	NA	NA	NA	NA	NA	NN	CC	NN	NN	NN	NN	NN	CC	NN	NN	NN	NN	NN	CC	NN	NN	CC	NN	NN	NN	NN	NN	NN	NN	CC	CC	NN	NN	CC	NN	CC	CC	NN	NN	NN	NN	NN	NN	NN
Mint03068	A/G	LG10	3068	+	NA	NA	NA	NA	NA	NA	GG	AA	NN	NN	NN	NN	NN	AA	NN	NN	NN	NN	NN	AA	NN	NN	AA	NN	NN	NN	NN	NN	NN	NN	AA	AA	NN	NN	AA	NN	AA	AA	NN	NN	NN	NN	NN	NN	NN
Mint03069	A/G	LG10	3069	+	NA	NA	NA	NA	NA	NA	NN	AG	GG	NN	NN	NN	NN	AA	NN	NN	GG	GG	NN	AG	NN	NN	AG	GG	GG	GG	GG	GG	GG	GG	AA	AG	NN	GG	AA	NN	AA	AA	NN	GG	NN	NN	NN	NN	NN
Mint03080	C/T	LG10	3080	+	NA	NA	NA	NA	NA	NA	CC	CC	CC	CC	NN	NN	NN	CC	CC	CC	CC	CC	NN	CC	CC	CT	CC	CC	CC	CC	CC	CC	CC	CC	CC	CC	NN	CC	CC	CC	CC	CC	NN	CC	CC	CC	CC	CC	NN
Mint03081	C/A	LG10	3081	+	NA	NA	NA	NA	NA	NA	CC	CC	CC	CC	NN	NN	NN	CC	CC	CC	CC	CC	NN	CC	CC	CC	CC	CC	CC	CC	CC	CC	CC	CC	CC	CC	NN	CC	CC	CC	CC	CC	NN	CC	CC	CC	CC	CC	NN
Mint03082	A/C	LG10	3082	+	NA	NA	NA	NA	NA	NA	AC	AA	AA	AA	NN	NN	NN	AA	AA	AA	AA	AA	NN	AA	AA	AA	AA	AA	AA	AA	AA	AA	AA	AA	AA	AA	NN	AA	AA	AA	AA	AA	NN	AA	AA	AA	AA	AA	NN
Mint03251	G/A	LG10	3251	+	NA	NA	NA	NA	NA	NA	NN	GG	GG	NN	NN	GG	GG	GG	GG	GG	GA	GA	GG	GG	GA	GG	GG	GG	GG	GG	GG	GG	GG	GG	GG	GG	GG	GG	GG	GG	GA	GG	NN	GG	GG	GA	NN	NN	AA
Mint03252	T/G	LG10	3252	+	NA	NA	NA	NA	NA	NA	NN	TT	TT	NN	NN	TT	TT	TT	TT	TT	TT	TT	TT	TT	TT	TT	TT	TT	TT	TT	TT	TT	TT	TT	TT	TT	TT	TT	TT	TT	TT	TT	NN	TT	TT	TT	NN	NN	NN
Mint03286	G/C	LG10	3286	+	NA	NA	NA	NA	NA	NA	GG	CC	NN	NN	NN	NN	NN	NN	NN	NN	NN	NN	NN	NN	NN	NN	NN	NN	NN	NN	NN	NN	NN	GG	CC	NN	NN	NN	CC	NN	CC	NN	NN	NN	NN	NN	NN	CC	NN
Mint03290	G/A	LG10	3290	+	NA	NA	NA	NA	NA	NA	GG	GG	GG	NN	NN	NN	NN	NN	GG	GG	GG	GG	NN	NN	NN	NN	GG	GG	GG	NN	GG	GG	NN	GG	NN	GG	NN	GG	NN	GG	NN	GG	NN	GG	NN	GG	NN	NN	GG
Mint03405	G/T	LG10	3405	+	NA	NA	NA	NA	NA	NA	GG	GG	GG	GG	GG	GG	GG	GG	GG	GG	GG	GG	GG	GG	GG	GG	GG	GG	GG	GG	GG	GG	GG	GG	GG	GG	GG	GG	GG	GG	GG	GG	GG	GG	GG	GG	GG	GG	GG
Mint03406	C/A	LG10	3406	+	NA	NA	NA	NA	NA	NA	CA	CC	CC	CC	CC	CC	CC	CC	CC	CC	CA	CC	CA	CC	CA	CC	CC	CC	CC	CC	CC	CC	CC	CC	CC	CC	CC	CC	CC	CC	CC	CC	CC	CC	CC	CA	CC	CC	CA
Mint03468	A/G	LG10	3468	+	NA	NA	NA	NA	NA	NA	AA	NN	NN	NN	NN	NN	NN	AA	NN	NN	AA	NN	NN	NN	NN	NN	AA	NN	NN	NN	NN	NN	NN	NN	NN	AA	NN	NN	AA	NN	AA	AA	NN	NN	NN	AA	NN	NN	NN
Mint03469	T/C	LG10	3469	+	NA	NA	NA	NA	NA	NA	NN	TT	TT	TT	NN	NN	TT	TT	NN	TT	TT	NN	NN	TT	NN	TT	TT	TT	TT	TT	TT	TT	TT	TT	TT	TT	NN	TT	TT	TT	TT	TT	NN	TT	TT	TT	TT	NN	NN
Mint03470	G/A	LG10	3470	+	NA	NA	NA	NA	NA	NA	NN	AA	AA	AA	NN	NN	AA	AA	NN	AA	AA	NN	NN	AA	NN	AA	AA	AA	AA	AA	AA	AA	AA	AA	AA	AA	NN	AA	AA	AA	AA	AA	NN	AA	AA	AA	AA	NN	NN
Mint03471	A/C	LG10	3471	+	NA	NA	NA	NA	NA	NA	AA	CC	CC	CC	NN	NN	CC	AC	NN	CC	AC	NN	NN	CC	NN	CC	AC	CC	CC	CC	CC	CC	CC	CC	CC	AC	NN	CC	AC	CC	AC	AC	NN	CC	CC	AC	CC	NN	NN
Mint03505	A/C	LG10	3505	+	NA	NA	NA	NA	NA	NA	AA	NN	AA	AA	NN	NN	AA	AA	AA	AA	NN	NN	NN	AA	NN	AA	AA	AA	AA	NN	AA	AA	NN	AA	AA	AA	AA	AA	AA	AA	AA	AA	NN	AA	AA	AA	AA	NN	NN
Mint03507	G/A	LG10	3507	+	NA	NA	NA	NA	NA	NA	GG	AA	GG	GG	NN	NN	GG	GG	GG	GA	NN	AA	NN	GG	NN	GG	GG	GG	GG	NN	GG	GG	NN	GG	GG	GA	GG	GA	GG	GG	GG	GA	NN	GG	GG	GA	GG	NN	NN
Mint03508	A/G	LG10	3508	+	NA	NA	NA	NA	NA	NA	AA	AA	GG	GG	NN	NN	AA	NN	AA	NN	AG	GG	NN	NN	NN	NN	GG	NN	NN	AG	NN	NN	AG	AA	AA	NN	NN	NN	AA	AA	AA	NN	NN	GG	AA	NN	AA	NN	NN
Mint03509	G/C	LG10	3509	+	NA	NA	NA	NA	NA	NA	CC	GC	NN	NN	NN	NN	CC	NN	CC	GG	CC	GG	NN	NN	NN	NN	NN	NN	NN	CC	NN	NN	CC	CC	CC	GG	NN	GG	CC	CC	CC	GG	NN	NN	CC	GG	CC	NN	NN
Mint03565	C/T	LG10	3565	+	NA	NA	NA	NA	NA	NA	CT	CC	TT	CT	NN	NN	CC	CT	CT	CT	CC	CC	CC	CT	CC	TT	CC	CT	CT	CC	CT	CT	CC	CC	CT	CC	CC	CC	CC	CC	CC	CC	CC	CT	CC	CC	CC	CC	CC
Mint03566	T/C	LG10	3566	+	NA	NA	NA	NA	NA	NA	CC	NN	CC	CC	NN	NN	NN	CC	CC	CC	NN	NN	NN	CC	NN	CC	NN	CC	CC	NN	CC	CC	NN	NN	TC	NN	NN	NN	NN	NN	NN	NN	NN	CC	NN	NN	NN	NN	NN
Mint03627	A/G	LG10	3627	+	NA	NA	NA	NA	NA	NA	NN	AA	AA	AA	NN	NN	AA	NN	NN	NN	NN	NN	NN	AA	NN	NN	GG	NN	AA	AA	NN	AA	NN	AA	AA	NN	AA	AA	AA	AA	AA	NN	NN	NN	NN	NN	NN	NN	NN
Mint03630	C/A	LG10	3630	+	NA	NA	NA	NA	NA	NA	NN	CC	NN	NN	NN	NN	AA	NN	NN	NN	NN	NN	NN	NN	NN	NN	AA	NN	NN	NN	NN	NN	NN	NN	NN	NN	NN	NN	NN	NN	NN	NN	NN	NN	NN	NN	NN	NN	CC
Mint03631	T/C	LG10	3631	+	NA	NA	NA	NA	NA	NA	TT	TT	TT	TT	TT	TT	TT	TT	TT	TT	TT	TT	TT	NN	TT	TT	TT	TT	TT	TT	TT	TT	TT	TT	NN	TT	TT	TT	TT	TT	TT	TT	TT	TT	TT	TT	TT	TT	TT
Mint03638	A/G	LG10	3638	+	NA	NA	NA	NA	NA	NA	AA	AA	AA	AA	NN	NN	AA	AA	NN	AA	AA	AA	NN	AA	NN	AA	AA	AA	AA	AA	AA	AA	AA	AA	AA	AA	NN	AA	AA	AA	AA	AA	NN	AA	AA	AA	AA	NN	NN
Mint03639	T/G	LG10	3639	+	NA	NA	NA	NA	NA	NA	TT	TT	TT	TT	NN	NN	TT	TT	NN	TT	TT	TT	NN	TT	NN	TT	TT	TT	TT	TT	TT	TT	TT	TT	TT	TT	NN	TT	TT	TT	TT	TT	NN	TT	TT	TT	TT	NN	NN
Mint03723	G/A	LG10	3723	+	NA	NA	NA	NA	NA	NA	GG	GA	GG	GG	GG	GG	GG	GG	GG	GA	GG	GA	GG	GG	GG	GG	GG	GG	GG	GG	GG	GG	GG	GA	GG	AA	GG	GA	GG	GA	GG	AA	GA	GG	GG	GG	GG	GG	GG
Mint03724	A/T	LG10	3724	+	NA	NA	NA	NA	NA	NA	AA	AA	AA	AA	AA	AA	AA	AA	AA	AT	AA	AA	AA	AA	AA	AA	AA	AA	AA	AA	AA	AA	AA	AA	AA	NN	AA	AA	AA	AA	AA	NN	AA	AA	AA	AA	AA	AA	AA
Mint03725	A/T	LG10	3725	+	NA	NA	NA	NA	NA	NA	NN	TT	NN	NN	NN	NN	NN	NN	NN	TT	NN	TT	NN	NN	NN	AA	NN	AA	NN	NN	AA	NN	AA	TT	AA	TT	NN	TT	NN	TT	NN	TT	TT	NN	AA	AA	NN	AA	AA
Mint03781	C/A	LG10	3781	+	NA	NA	NA	NA	NA	NA	CC	CC	CC	AA	CC	CC	CA	CC	CC	CC	CA	CA	CA	CC	CA	CC	AA	CA	CA	AA	CA	CA	AA	CA	CC	CC	CC	CA	AA	CA	CC	CC	CA	CA	AA	CA	AA	CA	AA
Mint03782	A/T	LG10	3782	+	NA	NA	NA	NA	NA	NA	NN	AA	AA	AA	NN	AA	NN	NN	NN	NN	NN	NN	NN	AA	NN	NN	NN	NN	NN	NN	NN	NN	NN	NN	AA	NN	AA	NN	AA	NN	AA	NN	NN	NN	NN	NN	NN	NN	NN
Mint03829	C/T	LG10	3829	+	NA	NA	NA	NA	NA	NA	CC	CC	CC	CC	CC	CC	CC	CC	CC	CC	CC	CC	CC	CC	CC	CC	CC	CC	CC	CC	CC	CC	CC	CC	CC	CC	CC	CC	CC	CC	CC	CC	CC	CC	CC	CC	CC	CC	CC
Mint03830	C/T	LG10	3830	+	NA	NA	NA	NA	NA	NA	CC	CC	CC	CC	CC	CC	CC	CC	CC	CC	CC	CC	CC	CC	CC	CC	CC	CC	CC	CC	CC	CC	CC	CC	CC	CC	CC	CC	CC	CC	CC	CC	CC	CC	CC	CC	CC	CC	CC
Mint03831	G/A	LG10	3831	+	NA	NA	NA	NA	NA	NA	GG	GG	GG	GG	GG	GG	GG	GG	GG	GG	GA	GG	GG	GG	GA	GA	GG	GG	GG	GG	GG	GG	GG	GG	GG	GG	GG	GG	GG	GG	GG	GG	GG	GG	GG	GG	GG	GG	GG
Mint03852	G/A	LG10	3852	+	NA	NA	NA	NA	NA	NA	GG	GG	NN	NN	NN	NN	NN	NN	NN	NN	GG	NN	NN	GG	NN	NN	GG	NN	NN	NN	GG	NN	GG	NN	NN	NN	NN	GG	NN	NN	GG	NN	NN	GG	GG	GG	NN	NN	NN
Mint03853	A/G	LG10	3853	+	NA	NA	NA	NA	NA	NA	GG	GG	NN	NN	NN	NN	NN	NN	NN	NN	GG	NN	NN	GG	NN	NN	GG	NN	NN	NN	GG	NN	GG	NN	NN	NN	NN	GG	NN	NN	GG	NN	NN	GG	GG	GG	NN	NN	NN
Mint03873	C/A	LG10	3873	+	NA	NA	NA	NA	NA	NA	NN	NN	CC	CC	NN	CC	NN	CC	NN	NN	CC	CC	CC	CC	CC	NN	CC	NN	CC	CC	NN	NN	CC	CC	CC	CC	NN	CC	CC	NN	NN	CC	CC	CC	NN	NN	NN	NN	NN
Mint03874	A/T	LG10	3874	+	NA	NA	NA	NA	NA	NA	TT	NN	AA	AA	NN	AA	NN	AA	NN	NN	AA	AA	AA	AA	AA	NN	AA	NN	AA	AA	NN	NN	AA	AA	AA	AA	NN	AA	AA	NN	NN	AA	AA	AA	NN	NN	NN	NN	NN
Mint03875	C/A	LG10	3875	+	NA	NA	NA	NA	NA	NA	NN	NN	CC	CC	NN	CC	NN	CC	NN	NN	CC	CC	CC	CC	CC	NN	CC	NN	CC	CC	NN	NN	CC	CC	CC	CC	NN	CC	CC	NN	NN	CC	CC	CC	NN	NN	NN	NN	NN
Mint03876	C/T	LG10	3876	+	NA	NA	NA	NA	NA	NA	CC	CC	CC	CC	NN	NN	CC	CC	CC	CC	CC	NN	NN	CC	NN	CC	CC	CC	CC	NN	CC	CC	NN	CC	CC	CC	NN	CC	NN	CC	CC	CC	NN	CC	CC	CC	CC	NN	NN
Mint03877	C/T	LG10	3877	+	NA	NA	NA	NA	NA	NA	CC	CC	CC	CT	NN	NN	CC	CC	CC	CC	CT	TT	NN	CC	NN	CC	CT	CC	CT	TT	CC	CT	TT	CT	CC	CC	NN	CT	TT	CT	CC	CC	NN	CT	CT	CC	CT	NN	NN
Mint03888	C/T	LG10	3888	+	NA	NA	NA	NA	NA	NA	CC	CC	CC	CC	CC	NN	CC	CC	CC	CC	CC	CC	CC	CC	CC	CC	CT	CC	CC	CC	CC	CC	CC	CC	CC	CC	CC	CC	CC	CC	CC	CC	CC	CC	CC	CC	CC	CC	CC
Mint03978	T/G	LG10	3978	+	NA	NA	NA	NA	NA	NA	GG	TG	TG	TG	NN	TT	TG	GG	GG	GG	GG	GG	GG	GG	NN	GG	GG	TG	GG	GG	TG	GG	GG	GG	TG	GG	GG	TG	TG	GG	TG	TG	NN	GG	GG	TG	TG	NN	NN
Mint03979	T/A	LG10	3979	+	NA	NA	NA	NA	NA	NA	NN	NN	NN	NN	NN	NN	NN	NN	NN	NN	NN	NN	NN	NN	NN	NN	NN	NN	TT	TT	NN	TT	TT	TT	TT	NN	NN	NN	NN	TT	TT	NN	NN	NN	NN	NN	NN	NN	NN
Mint03980	T/A	LG10	3980	+	NA	NA	NA	NA	NA	NA	NN	NN	NN	NN	NN	NN	NN	NN	NN	NN	NN	NN	NN	NN	NN	NN	NN	NN	TT	TT	NN	TT	TT	TT	TT	NN	NN	NN	NN	TT	TT	NN	NN	NN	NN	NN	NN	NN	NN
Mint03993	T/C	LG10	3993	+	NA	NA	NA	NA	NA	NA	NN	TT	NN	NN	NN	NN	NN	NN	NN	NN	CC	NN	NN	NN	NN	NN	NN	CC	NN	CC	NN	NN	NN	NN	NN	NN	NN	NN	NN	NN	NN	NN	NN	NN	CC	NN	NN	NN	NN
Mint04005	A/G	LG10	4005	+	NA	NA	NA	NA	NA	NA	NN	AA	NN	AA	NN	AA	AA	AA	NN	NN	AA	AA	AA	AA	NN	NN	AA	AA	AA	AA	NN	AA	AA	AA	AA	AA	AA	AA	AA	AA	AA	AA	NN	AA	AA	NN	NN	NN	NN
Mint04007	T/G	LG10	4007	+	NA	NA	NA	NA	NA	NA	NN	TT	NN	TT	NN	TT	TT	TT	NN	NN	TT	TT	TT	TT	NN	NN	TT	TT	TT	TT	NN	TT	TT	TT	TT	TT	TT	TT	TT	TT	TT	TT	NN	TT	TT	NN	NN	NN	NN
Mint04161	A/G	LG10	4161	+	NA	NA	NA	NA	NA	NA	AA	AA	AA	NN	NN	NN	AA	AA	NN	NN	AA	NN	NN	AA	NN	AA	AA	AA	AG	AA	AG	AG	NN	AA	AA	NN	NN	AA	AA	NN	AA	AA	NN	AA	AA	AA	NN	NN	NN
Mint04162	T/C	LG10	4162	+	NA	NA	NA	NA	NA	NA	TC	TT	TT	NN	NN	NN	TT	TT	NN	CC	TT	NN	NN	TT	NN	TT	TC	TT	TT	TT	TT	TT	NN	TT	TT	NN	NN	TT	TT	NN	TT	TT	NN	TT	TT	TT	NN	NN	NN
Mint04292	G/A	LG10	4292	+	NA	NA	NA	NA	NA	NA	GG	GG	GG	GG	NN	NN	GG	GG	GG	GG	GG	GG	GG	GG	GG	GG	GG	GG	GG	GG	GG	GG	GG	GG	GG	NN	GG	GG	GG	GG	GG	NN	NN	GG	GG	GG	GG	NN	NN
Mint04305	G/C	LG10	4305	+	NA	NA	NA	NA	NA	NA	GG	NN	GG	NN	NN	NN	NN	GG	NN	GG	GG	NN	NN	GG	NN	GG	GG	NN	GG	NN	GG	NN	NN	NN	GG	NN	NN	NN	GG	NN	GG	NN	NN	GG	NN	NN	GG	GG	NN
Mint04306	C/A	LG10	4306	+	NA	NA	NA	NA	NA	NA	CA	NN	CC	NN	NN	NN	NN	CC	NN	CC	CC	NN	NN	CC	NN	CA	CC	AA	CC	NN	CA	NN	AA	NN	CC	NN	NN	NN	CC	NN	CC	NN	NN	CC	AA	AA	CC	CC	NN
Mint04318	A/T	LG10	4318	+	NA	NA	NA	NA	NA	NA	AA	AA	NN	AA	NN	NN	NN	AA	NN	NN	AA	NN	NN	NN	NN	NN	AA	AA	AA	AA	NN	AA	AA	AA	AA	AA	NN	AA	NN	NN	AA	AA	NN	NN	NN	AA	AA	NN	NN
Mint04477	G/T	LG10	4477	+	NA	NA	NA	NA	NA	NA	GG	GG	GG	GG	GG	GG	GG	GG	GG	GG	GG	GG	GG	GG	GG	GG	GG	GG	GG	NN	GG	NN	GG	GG	GG	GG	GG	GG	GG	GG	GG	GG	GG	GG	GG	GG	GG	GG	GG
Mint04517	A/G	LG10	4517	+	NA	NA	NA	NA	NA	NA	AG	AA	AA	AA	AA	AA	AA	AA	GG	GG	NN	NN	GG	AA	NN	NN	AA	NN	AA	AA	NN	AA	NN	AA	AA	AA	AA	AA	AA	AA	AA	AA	AA	NN	AA	GG	AA	AA	AA
Mint04595	G/T	LG10	4595	+	NA	NA	NA	NA	NA	NA	NN	GG	NN	NN	NN	NN	NN	NN	NN	GG	NN	GG	NN	NN	NN	NN	GG	NN	GG	GG	NN	GG	NN	GG	NN	GG	NN	GG	NN	GG	NN	GG	GG	GG	GG	GG	NN	NN	GG
Mint04696	A/C	LG10	4696	+	NA	NA	NA	NA	NA	NA	AA	AA	AA	AA	AA	AA	AA	AA	AA	AA	AA	AA	AA	AA	AA	AA	AA	AA	AA	AA	AA	AA	AA	AA	AA	AA	AA	AA	AA	AA	AA	AA	AA	AA	AA	AA	AA	AA	AA
Mint04774	G/C	LG10	4774	+	NA	NA	NA	NA	NA	NA	CC	GC	CC	CC	NN	NN	CC	CC	CC	GC	CC	GC	CC	CC	CC	CC	CC	CC	CC	CC	CC	CC	CC	GC	CC	GC	CC	GC	CC	GC	CC	GC	GC	CC	CC	CC	CC	CC	CC
Mint04826	G/T	LG10	4826	+	NA	NA	NA	NA	NA	NA	NN	GG	NN	GG	NN	NN	NN	NN	NN	NN	NN	NN	NN	GG	NN	NN	NN	NN	NN	NN	NN	NN	NN	NN	GG	NN	GG	NN	GG	NN	GG	NN	NN	NN	NN	NN	NN	NN	NN
Mint04827	T/A	LG10	4827	+	NA	NA	NA	NA	NA	NA	TT	TT	TT	TT	NN	NN	TT	TT	TT	TT	TT	TT	NN	TT	NN	TT	TT	TT	TT	TT	TT	TT	TT	TT	NN	TT	NN	TT	NN	TT	NN	TT	NN	TT	TT	TT	TT	TT	NN
Mint04828	G/T	LG10	4828	+	NA	NA	NA	NA	NA	NA	NN	GG	NN	GG	NN	NN	NN	TT	NN	NN	NN	NN	NN	GG	NN	NN	NN	TT	NN	NN	TT	NN	NN	NN	GT	TT	GG	NN	GT	NN	GT	TT	NN	NN	TT	TT	TT	NN	TT
Mint04829	T/C	LG10	4829	+	NA	NA	NA	NA	NA	NA	TT	TT	TT	TT	NN	NN	TT	TT	TT	TT	TT	TT	NN	TT	NN	TT	TT	TT	TT	TT	TT	TT	TT	TT	NN	TT	NN	TT	NN	TT	NN	TT	NN	TT	TT	TT	TT	TT	NN
Mint04830	T/G	LG10	4830	+	NA	NA	NA	NA	NA	NA	TT	TT	TT	TT	NN	NN	TT	TG	TT	TT	TT	TT	NN	TT	NN	TT	TT	TG	TT	TT	TG	TT	TT	TT	GG	TG	NN	TT	GG	TT	GG	TG	NN	TT	TG	TG	TG	TT	GG
Mint04869	C/G	LG10	4869	+	NA	NA	NA	NA	NA	NA	NN	CC	GG	GG	NN	GG	GG	NN	GG	CG	NN	CG	CC	GG	GG	GG	GG	GG	NN	GG	GG	GG	GG	GG	NN	CC	NN	CC	NN	GG	NN	CC	CC	GG	NN	CG	NN	GG	GG
Mint04870	T/C	LG10	4870	+	NA	NA	NA	NA	NA	NA	NN	TT	NN	NN	NN	NN	NN	NN	NN	TT	NN	TT	TT	NN	NN	NN	NN	NN	NN	NN	NN	NN	NN	NN	NN	TT	NN	TT	NN	NN	NN	TT	TT	NN	NN	TT	NN	NN	NN
Mint04891	C/A	LG10	4891	+	NA	NA	NA	NA	NA	NA	NN	NN	NN	AA	NN	NN	AA	NN	NN	CC	AA	CA	AA	NN	AA	NN	CA	AA	AA	AA	NN	AA	AA	AA	NN	NN	NN	AA	NN	AA	NN	NN	AA	AA	AA	NN	NN	NN	AA
Mint04892	C/A	LG10	4892	+	NA	NA	NA	NA	NA	NA	CC	NN	NN	AA	NN	NN	AA	CC	NN	NN	AA	AA	AA	NN	AA	NN	AA	AA	AA	AA	NN	AA	AA	AA	CC	CC	CC	AA	CC	AA	CC	CC	AA	AA	AA	NN	NN	NN	AA
Mint04893	A/C	LG10	4893	+	NA	NA	NA	NA	NA	NA	AA	NN	NN	NN	NN	NN	NN	AA	NN	NN	AA	NN	NN	NN	NN	NN	NN	NN	AA	NN	NN	NN	NN	NN	AA	AA	AA	NN	AA	NN	AA	AA	NN	NN	NN	NN	NN	NN	NN
Mint04908	G/A	LG10	4908	+	NA	NA	NA	NA	NA	NA	NN	NN	AA	AA	NN	NN	AA	GG	AA	AA	AA	AA	NN	AA	NN	AA	AA	AA	AA	AA	AA	AA	AA	NN	NN	GG	GG	NN	GG	NN	GG	GG	NN	AA	NN	NN	AA	NN	NN
Mint04909	T/C	LG10	4909	+	NA	NA	NA	NA	NA	NA	CC	NN	NN	NN	NN	NN	NN	TT	CC	CC	NN	NN	CC	NN	NN	NN	NN	NN	TT	NN	NN	NN	NN	NN	NN	TT	TT	NN	TT	NN	TT	TT	NN	NN	NN	CC	NN	NN	NN
Mint04910	G/A	LG10	4910	+	NA	NA	NA	NA	NA	NA	NN	NN	GG	GG	NN	NN	GG	NN	GG	GG	GG	GG	NN	GG	NN	GG	GG	GG	GG	GG	GG	GG	GG	NN	NN	NN	NN	NN	NN	NN	NN	NN	NN	GG	NN	NN	GG	NN	NN
Mint04911	G/T	LG10	4911	+	NA	NA	NA	NA	NA	NA	NN	NN	NN	NN	NN	NN	NN	GG	NN	NN	NN	NN	NN	NN	NN	NN	NN	NN	GG	NN	NN	NN	NN	NN	NN	GG	GG	NN	GG	NN	GG	GG	NN	NN	NN	NN	NN	NN	NN
Mint04979	G/C	LG10	4979	+	NA	NA	NA	NA	NA	NA	GG	GG	GG	GG	NN	NN	GG	GG	GG	GG	GG	GG	GG	GG	GG	GG	GG	GG	GG	GG	GG	GG	GG	GG	GG	GG	GG	GG	GG	GG	GG	GG	NN	GG	GG	GG	GG	GG	GG
Mint04980	C/G	LG10	4980	+	NA	NA	NA	NA	NA	NA	GG	GG	GG	GG	NN	NN	GG	GG	GG	GG	GG	GG	GG	GG	GG	GG	GG	GG	GG	GG	GG	GG	GG	GG	GG	GG	GG	GG	GG	GG	GG	GG	NN	GG	GG	GG	GG	GG	GG
Mint04981	A/G	LG10	4981	+	NA	NA	NA	NA	NA	NA	AA	AA	AA	AA	NN	NN	NN	AA	AA	AA	AA	NN	AA	AA	NN	AA	AA	AA	AA	AA	AA	AA	AA	AA	AA	AA	NN	AA	AA	NN	AA	AA	NN	AA	AA	AA	AA	NN	NN
Mint05003	G/T	LG10	5003	+	NA	NA	NA	NA	NA	NA	TT	TT	NN	NN	NN	NN	NN	TT	NN	TT	TT	TT	NN	TT	NN	TT	TT	TT	TT	TT	TT	TT	TT	TT	TT	TT	NN	TT	TT	TT	TT	TT	NN	TT	TT	TT	TT	NN	NN
Mint05005	A/C	LG10	5005	+	NA	NA	NA	NA	NA	NA	CC	CC	CC	CC	NN	NN	CC	CC	CC	CC	CC	CC	CC	CC	NN	CC	CC	CC	CC	CC	CC	CC	CC	NN	CC	CC	CC	CC	NN	CC	CC	CC	NN	CC	NN	CC	CC	NN	CC
Mint05024	G/C	LG10	5024	+	NA	NA	NA	NA	NA	NA	GG	GG	GG	GG	NN	NN	NN	GG	GG	GG	GG	GG	NN	GG	NN	GG	GG	GG	GG	GG	GG	GG	GG	GG	GG	GG	GG	GG	GG	GG	GG	GG	NN	GG	GG	GG	GG	NN	NN
Mint05025	C/G	LG10	5025	+	NA	NA	NA	NA	NA	NA	CC	CC	CC	CC	NN	NN	NN	CC	CC	CC	CC	CC	NN	CC	NN	CC	CC	CC	CC	CC	CC	CC	CC	CC	CC	CC	CC	CC	CC	CC	CC	CC	NN	CC	CC	CC	CC	NN	NN
Mint05026	G/A	LG10	5026	+	NA	NA	NA	NA	NA	NA	GG	GG	GG	GG	NN	NN	NN	GG	GG	GG	GG	GG	NN	GG	NN	GG	GG	GG	GG	GG	GG	GG	GG	GG	GG	GG	GG	GG	GG	GG	GG	GG	NN	GG	GG	GG	GG	NN	NN
Mint05078	T/C	LG10	5078	+	NA	NA	NA	NA	NA	NA	CC	NN	NN	NN	NN	NN	NN	NN	NN	NN	NN	NN	NN	NN	NN	NN	CC	NN	NN	NN	CC	CC	CC	NN	NN	NN	NN	NN	NN	NN	NN	NN	NN	NN	NN	NN	NN	NN	NN
Mint05079	C/T	LG10	5079	+	NA	NA	NA	NA	NA	NA	NN	NN	CC	CC	NN	NN	NN	CC	NN	NN	CC	NN	NN	CC	NN	NN	CC	CC	CC	CC	NN	CC	NN	CC	CC	CC	NN	CC	NN	NN	NN	CC	NN	CC	CC	CC	CC	NN	NN
Mint05099	A/C	LG10	5099	+	NA	NA	NA	NA	NA	NA	NN	AA	NN	NN	NN	NN	NN	NN	NN	AA	NN	AA	NN	NN	NN	NN	NN	AA	NN	AA	NN	NN	AA	AA	NN	AA	NN	AA	NN	AA	NN	AA	AA	NN	AA	AA	AA	NN	AA
Mint05100	T/C	LG10	5100	+	NA	NA	NA	NA	NA	NA	NN	TT	NN	NN	NN	NN	NN	NN	NN	TT	NN	TT	NN	NN	NN	NN	NN	TT	NN	TT	NN	NN	TT	TT	NN	TT	NN	TT	NN	TT	NN	TT	TT	NN	TT	TT	TT	NN	TT
Mint05190	T/C	LG10	5190	+	NA	NA	NA	NA	NA	NA	NN	TC	NN	NN	NN	NN	CC	NN	NN	NN	NN	TT	NN	CC	NN	NN	CC	CC	CC	TT	CC	CC	TT	TT	CC	TT	NN	TT	CC	TT	CC	TT	NN	NN	TT	TC	TT	NN	TT
Mint05191	C/A	LG10	5191	+	NA	NA	NA	NA	NA	NA	NN	CC	NN	NN	NN	NN	CC	NN	NN	NN	NN	NN	NN	CC	NN	NN	CC	CC	CC	NN	CC	CC	NN	NN	CC	NN	NN	NN	CC	NN	CC	NN	NN	NN	AA	CC	AA	NN	NN
Mint05192	C/G	LG10	5192	+	NA	NA	NA	NA	NA	NA	GG	CC	NN	NN	NN	NN	NN	NN	GG	NN	GG	CC	NN	NN	NN	NN	NN	NN	NN	CC	NN	NN	CC	CC	NN	CC	NN	CC	NN	CC	NN	CC	NN	NN	CC	CC	CC	NN	CC
Mint05193	C/T	LG10	5193	+	NA	NA	NA	NA	NA	NA	CC	TT	CC	CC	NN	NN	TT	CC	CC	NN	CC	CC	NN	CT	NN	CC	CT	CT	CT	CC	CT	CT	CC	CC	CT	CC	CC	CC	CT	CC	CT	CC	NN	CC	NN	TT	NN	NN	NN
Mint05199	G/A	LG10	5199	+	NA	NA	NA	NA	NA	NA	GG	GG	NN	GG	NN	NN	NN	GG	NN	NN	GG	NN	NN	NN	NN	NN	GG	GG	NN	GG	NN	NN	GG	NN	GG	NN	NN	NN	GG	NN	GG	NN	NN	GG	GG	NN	GG	NN	NN
Mint05200	T/G	LG10	5200	+	NA	NA	NA	NA	NA	NA	TT	TT	NN	TT	NN	NN	NN	TT	NN	NN	TT	NN	NN	NN	NN	NN	TT	TT	NN	TT	NN	NN	TT	NN	TT	NN	NN	NN	TT	NN	TT	NN	NN	TT	TT	NN	TT	NN	NN
Mint05301	A/G	LG10	5301	+	NA	NA	NA	NA	NA	NA	AA	NN	NN	NN	NN	NN	NN	NN	NN	NN	NN	NN	NN	AA	NN	NN	AA	NN	NN	AA	NN	NN	NN	NN	NN	NN	NN	NN	NN	NN	NN	NN	NN	NN	AA	NN	NN	NN	NN
Mint05302	C/T	LG10	5302	+	NA	NA	NA	NA	NA	NA	CC	NN	NN	NN	NN	NN	NN	NN	CC	CC	CC	CC	NN	NN	NN	CC	NN	NN	CC	NN	CC	CC	NN	NN	NN	NN	NN	NN	NN	NN	NN	NN	NN	NN	CC	CC	CC	CC	NN
Mint05349	T/C	LG10	5349	+	NA	NA	NA	NA	NA	NA	TT	CC	CC	TC	TT	TT	CC	TC	CC	TC	TT	TT	TT	TC	TT	TC	TC	TC	TC	TC	TC	TC	TC	TC	TC	TC	TC	TC	TC	TC	TC	TC	TC	TC	TC	TT	TT	TT	TC
Mint05355	T/C	LG10	5355	+	NA	NA	NA	NA	NA	NA	TT	TT	TT	TT	NN	TT	TT	TT	TT	TT	TT	TT	NN	NN	TT	NN	TT	NN	NN	TT	TT	TT	TT	TT	TT	TT	TT	TT	TT	TT	TT	TT	NN	TT	TT	TT	TT	TT	TT
Mint05444	C/T	LG10	5444	+	NA	NA	NA	NA	NA	NA	NN	NN	NN	NN	NN	NN	CC	NN	NN	NN	NN	NN	NN	NN	NN	NN	CC	CC	TT	NN	NN	NN	NN	NN	NN	CC	NN	NN	NN	CC	CC	NN	NN	NN	NN	TT	NN	CC	CC
Mint05458	A/G	LG10	5458	+	NA	NA	NA	NA	NA	NA	NN	AA	AA	NN	NN	NN	NN	NN	NN	NN	AA	NN	NN	NN	NN	NN	AA	AA	NN	AA	AA	AA	AA	AA	AA	NN	AA	AA	AA	AA	AA	AA	NN	AA	NN	NN	AA	NN	NN
Mint05491	C/A	LG10	5491	+	NA	NA	NA	NA	NA	NA	NN	CC	CC	CC	NN	CC	CC	CC	CC	CC	CC	CC	CC	CC	CC	CC	CC	CC	CC	CC	CC	CC	CC	CC	CC	CC	CC	CC	CC	CC	CC	CC	NN	CC	CC	NN	CC	CC	CC
Mint05512	C/G	LG10	5512	+	NA	NA	NA	NA	NA	NA	NN	CG	NN	CC	NN	NN	NN	CC	NN	NN	CC	NN	NN	CC	NN	NN	CG	CC	CC	CC	NN	CC	CC	GG	CC	CC	NN	CG	NN	GG	CC	CG	NN	CC	CC	CC	CC	NN	NN
Mint05585	C/A	LG10	5585	+	NA	NA	NA	NA	NA	NA	CC	CC	CC	CC	CC	CC	CC	CC	CC	CC	CC	CC	CC	CC	CC	CC	CC	CC	CC	CC	CC	CC	CC	CC	CC	CC	CC	CC	CC	CC	CC	CC	CC	CC	CC	CC	CC	CC	CC
Mint05796	C/G	LG10	5796	+	NA	NA	NA	NA	NA	NA	CG	CC	NN	CC	NN	NN	NN	CC	CC	NN	NN	NN	CC	CC	CC	NN	NN	NN	NN	NN	NN	NN	NN	CC	CC	CC	CC	CC	CC	CC	CC	CC	CC	NN	NN	CC	NN	NN	NN
Mint05797	G/A	LG10	5797	+	NA	NA	NA	NA	NA	NA	GG	GG	NN	GG	NN	NN	NN	GG	GG	NN	NN	NN	GG	GG	GG	NN	NN	NN	NN	NN	NN	NN	NN	GG	GG	GG	GG	GG	GG	GG	GG	GG	GG	NN	NN	GG	NN	NN	NN
Mint05798	G/C	LG10	5798	+	NA	NA	NA	NA	NA	NA	CC	CC	GG	GC	NN	NN	GG	GC	GC	GG	GG	GG	GC	GC	GC	GG	GG	GG	GG	GG	GG	GG	GG	GC	GC	GC	GC	GC	GC	GC	GC	GC	CC	GG	GG	GC	GG	GG	NN
Mint05827	C/T	LG10	5827	+	NA	NA	NA	NA	NA	NA	CC	CC	CC	CC	NN	NN	CC	CC	CC	CC	CC	CC	NN	CC	CC	CC	CC	CC	CC	CC	CC	CC	CC	CC	CC	CC	CC	CC	CC	CC	CC	CC	NN	CC	CC	CC	CC	CC	CC
Mint05828	A/T	LG10	5828	+	NA	NA	NA	NA	NA	NA	AA	AA	AA	AA	NN	NN	AA	AA	AA	AA	AA	AA	NN	AA	AA	AA	AA	AA	AA	AA	AA	AA	AA	AA	AA	AA	AA	AA	AA	AA	AA	AA	NN	AA	AA	AA	AA	AA	AA
Mint05935	C/T	LG10	5935	+	NA	NA	NA	NA	NA	NA	CC	TT	NN	NN	NN	NN	NN	NN	TT	TT	NN	TT	TT	NN	TT	NN	TT	NN	NN	NN	NN	NN	NN	NN	NN	TT	NN	TT	NN	NN	NN	TT	TT	NN	NN	TT	NN	NN	TT
Mint05998	C/T	LG10	5998	+	NA	NA	NA	NA	NA	NA	NN	CC	CC	CC	NN	NN	CC	CC	NN	NN	CC	NN	NN	CC	NN	CC	CC	CC	CC	CC	CC	CC	CC	CC	CC	CC	CC	NN	CC	CC	CC	CC	NN	CC	CC	CC	CC	CC	CC
Mint05999	C/T	LG10	5999	+	NA	NA	NA	NA	NA	NA	NN	CC	CC	CC	NN	NN	CC	CC	NN	NN	CC	NN	NN	CC	NN	CC	CC	CC	CC	CC	CC	CC	CC	CC	CC	CC	CC	NN	CC	CC	CC	CC	NN	CC	CC	CC	CC	CC	CC
Mint06040	G/A	LG10	6040	+	NA	NA	NA	NA	NA	NA	GG	GG	GG	GG	NN	GG	GG	GG	GG	GG	GA	GA	GG	GG	GA	GG	GG	GG	GG	GG	GG	GG	GG	GG	GG	GG	GG	GG	GG	GG	GG	GG	NN	GG	GG	GG	GG	GG	GG
Mint06060	A/C	LG10	6060	+	NA	NA	NA	NA	NA	NA	NN	NN	NN	NN	NN	NN	NN	AA	NN	NN	NN	NN	NN	NN	NN	NN	NN	NN	NN	NN	NN	NN	NN	NN	AA	AA	AA	NN	AA	NN	AA	AA	NN	NN	NN	NN	NN	NN	NN
Mint06133	G/C	LG10	6133	+	NA	NA	NA	NA	NA	NA	NN	NN	GG	GG	GG	GG	GG	GG	GG	GG	GG	GG	GG	GG	GG	GG	GG	GG	GG	GG	GG	GG	GG	GG	GG	GG	GG	GG	GG	GG	GG	GG	GG	GG	GG	GG	GG	GG	GG
Mint06268	A/C	LG10	6268	+	NA	NA	NA	NA	NA	NA	AA	AC	AA	AA	AA	AA	AA	AC	AA	AC	AA	AC	AC	AA	AA	AC	AA	AC	AA	AC	AA	AA	AC	AA	AA	AC	AA	AC	AA	AA	AA	AC	AC	AA	AC	AC	AC	AC	AA
Mint06285	A/C	LG10	6285	+	NA	NA	NA	NA	NA	NA	CC	NN	NN	NN	NN	NN	NN	CC	NN	NN	NN	NN	NN	NN	NN	CC	NN	NN	NN	NN	NN	NN	NN	NN	NN	NN	NN	NN	NN	NN	NN	NN	NN	NN	NN	NN	NN	NN	NN
Mint06286	T/A	LG10	6286	+	NA	NA	NA	NA	NA	NA	TT	NN	TT	TT	NN	NN	TT	NN	TT	TT	TT	TT	TT	TT	NN	NN	TT	TT	TT	TT	TT	TT	TT	NN	NN	NN	TT	TT	NN	TT	TT	NN	NN	TT	TT	NN	NN	NN	NN
Mint06355	T/G	LG10	6355	+	NA	NA	NA	NA	NA	NA	NN	NN	NN	TT	NN	NN	NN	NN	NN	NN	TT	TT	NN	NN	NN	TT	TT	TT	TT	TT	TT	TT	TT	TT	NN	NN	NN	TT	NN	TT	NN	NN	NN	TT	TT	TT	NN	NN	NN
Mint06356	C/T	LG10	6356	+	NA	NA	NA	NA	NA	NA	CC	CC	TT	CC	NN	NN	NN	CC	NN	NN	CC	NN	NN	CT	NN	TT	NN	NN	TT	NN	TT	NN	NN	NN	CC	CC	CC	NN	CC	NN	CC	CC	NN	TT	NN	CC	CT	NN	NN
Mint06357	G/A	LG10	6357	+	NA	NA	NA	NA	NA	NA	AA	AA	NN	GA	NN	NN	NN	AA	NN	NN	GA	GG	NN	AA	NN	GG	GG	GG	GG	GG	GG	GG	GG	GG	AA	AA	AA	GG	AA	GG	AA	AA	NN	GG	GG	GA	AA	NN	NN
Mint06368	A/C	LG10	6368	+	NA	NA	NA	NA	NA	NA	AA	AA	NN	AA	NN	NN	NN	AA	AA	NN	AA	NN	AA	AA	NN	AA	AA	AA	NN	NN	NN	NN	NN	NN	AA	AA	AA	NN	AA	NN	AA	AA	NN	AA	NN	AA	AA	NN	NN
Mint06369	G/T	LG10	6369	+	NA	NA	NA	NA	NA	NA	GG	GG	NN	GG	NN	NN	NN	GG	GG	NN	GG	NN	GG	GG	NN	GG	GG	GT	NN	NN	TT	NN	NN	NN	GG	GG	GG	NN	GG	NN	GG	GG	NN	GG	TT	GT	GG	TT	TT
Mint06370	G/C	LG10	6370	+	NA	NA	NA	NA	NA	NA	GG	GG	NN	GG	NN	NN	NN	GG	GG	NN	GG	NN	GG	GG	NN	GG	GG	GG	NN	NN	NN	NN	NN	NN	GG	GG	GG	NN	GG	NN	GG	GG	NN	GG	NN	GG	GG	NN	NN
Mint06371	A/C	LG10	6371	+	NA	NA	NA	NA	NA	NA	AA	AA	NN	AC	NN	NN	CC	AA	AA	NN	AC	CC	AA	AA	NN	AA	CC	AA	CC	CC	NN	CC	CC	CC	AA	AA	AA	CC	AC	CC	AA	AA	NN	CC	CC	AA	AC	NN	CC
Mint06439	A/G	LG10	6439	+	NA	NA	NA	NA	NA	NA	AA	AA	NN	NN	NN	NN	NN	AA	NN	NN	NN	NN	NN	AA	NN	NN	AA	AG	AA	NN	AA	AA	NN	AA	AA	AA	AA	AA	NN	AA	AA	AA	NN	AA	AA	AA	NN	NN	NN
Mint06446	C/T	LG10	6446	+	NA	NA	NA	NA	NA	NA	CC	NN	NN	TT	NN	NN	TT	CC	CC	NN	CT	TT	CT	NN	NN	NN	TT	TT	TT	TT	NN	TT	TT	TT	NN	NN	NN	TT	NN	TT	NN	NN	NN	TT	TT	CC	CC	NN	NN
Mint06447	C/G	LG10	6447	+	NA	NA	NA	NA	NA	NA	NN	CC	NN	GG	NN	NN	GG	NN	NN	CC	GG	CG	GG	NN	NN	CC	CG	CG	GG	GG	CC	GG	CG	CG	NN	CC	NN	CG	NN	CG	NN	CC	NN	GG	CG	CC	NN	NN	CC
Mint06515	A/T	LG10	6515	+	NA	NA	NA	NA	NA	NA	AA	NN	NN	NN	NN	NN	NN	AA	NN	NN	NN	NN	NN	NN	NN	AA	NN	AA	NN	NN	AA	NN	AA	NN	AA	AA	AA	NN	AA	NN	AA	AA	NN	NN	AA	AA	NN	AA	AA
Mint06526	C/T	LG10	6526	+	NA	NA	NA	NA	NA	NA	NN	NN	NN	NN	NN	NN	NN	CC	NN	NN	NN	NN	NN	CC	NN	NN	NN	NN	NN	NN	NN	NN	NN	CC	CC	CC	NN	CC	CC	CC	NN	CC	CC	NN	NN	NN	NN	TT	NN
Mint06527	C/G	LG10	6527	+	NA	NA	NA	NA	NA	NA	GG	NN	CG	CG	NN	CC	CC	GG	CG	CC	GG	GG	GG	CC	GG	CG	GG	CC	CG	GG	CG	CG	GG	NN	NN	NN	CC	NN	NN	NN	CC	NN	NN	CG	GG	GG	GG	GG	GG
Mint06528	C/T	LG10	6528	+	NA	NA	NA	NA	NA	NA	NN	TT	NN	NN	NN	NN	TT	CC	NN	NN	NN	NN	NN	CC	NN	NN	NN	TT	NN	TT	NN	NN	TT	CT	CT	CC	TT	CC	CT	CT	TT	CC	CC	NN	TT	NN	TT	NN	TT
Mint06541	C/T	LG10	6541	+	NA	NA	NA	NA	NA	NA	NN	NN	NN	NN	NN	NN	NN	TT	NN	NN	NN	NN	NN	NN	NN	NN	NN	NN	NN	NN	NN	NN	NN	NN	NN	TT	NN	NN	NN	NN	NN	NN	NN	NN	NN	NN	NN	NN	NN
Mint06542	A/G	LG10	6542	+	NA	NA	NA	NA	NA	NA	NN	AA	NN	NN	NN	NN	NN	AG	NN	NN	NN	NN	NN	NN	NN	AA	NN	AA	NN	NN	AA	NN	AA	NN	NN	AG	NN	AA	NN	AA	NN	AA	AA	NN	AA	AA	NN	NN	NN
Mint06543	C/T	LG10	6543	+	NA	NA	NA	NA	NA	NA	CC	CC	CC	CC	NN	NN	CC	NN	CC	CC	CC	CC	CC	CC	CC	CC	CC	CC	CC	CC	CC	CC	CC	CC	CC	NN	NN	CC	NN	CC	CC	NN	NN	CC	NN	CC	CC	CC	NN
Mint06544	C/T	LG10	6544	+	NA	NA	NA	NA	NA	NA	CC	CT	CC	CC	NN	NN	CC	TT	CC	CC	CC	CC	CC	CC	CC	CT	CC	CT	CC	CC	CT	CC	CT	CC	CC	TT	NN	CT	NN	CT	CC	TT	TT	CC	TT	CT	CC	CC	NN
Mint06574	G/A	LG10	6574	+	NA	NA	NA	NA	NA	NA	NN	NN	NN	NN	NN	NN	NN	AA	NN	AA	AA	NN	NN	NN	NN	GG	NN	AA	AA	NN	NN	AA	NN	NN	AA	NN	NN	NN	NN	NN	AA	NN	NN	NN	NN	AA	AA	NN	AA
Mint06575	C/T	LG10	6575	+	NA	NA	NA	NA	NA	NA	NN	TT	TT	TT	NN	NN	NN	TT	NN	NN	TT	NN	NN	NN	NN	CC	NN	NN	TT	TT	TT	TT	TT	TT	TT	TT	NN	TT	TT	TT	TT	TT	NN	TT	TT	NN	NN	TT	NN
Mint06582	G/A	LG10	6582	+	NA	NA	NA	NA	NA	NA	NN	NN	GG	GG	NN	NN	GG	GG	NN	GG	NN	NN	NN	GG	NN	GG	NN	GG	GG	NN	GG	GG	NN	GG	GG	GG	GG	GG	GG	GG	GG	GG	NN	GG	NN	NN	NN	NN	NN
Mint06583	C/T	LG10	6583	+	NA	NA	NA	NA	NA	NA	NN	NN	CT	CC	NN	NN	CC	CC	NN	CC	NN	NN	NN	CC	NN	CC	NN	CC	CC	NN	CC	CC	NN	CC	CC	CC	CC	CC	CC	CC	CC	CC	NN	CC	NN	NN	NN	NN	NN
Mint06670	T/G	LG10	6670	+	NA	NA	NA	NA	NA	NA	TT	NN	NN	NN	NN	NN	NN	NN	NN	TT	NN	NN	NN	NN	NN	TT	NN	TT	TT	NN	TT	TT	NN	NN	NN	NN	NN	TT	TT	NN	TT	NN	NN	NN	NN	NN	NN	NN	TT
Mint06763	G/C	LG10	6763	+	NA	NA	NA	NA	NA	NA	NN	GG	GG	GG	NN	NN	GG	NN	GG	GG	GC	GG	NN	GG	NN	GC	GG	GG	GG	GG	GG	GG	GG	NN	GG	GG	GG	GG	GG	GG	GG	NN	NN	GG	GG	NN	GG	NN	NN
Mint06809	T/C	LG10	6809	+	NA	NA	NA	NA	NA	NA	TT	TT	TT	TT	TT	TT	TT	TT	TT	TT	TT	TT	TT	TT	TT	TT	TT	TT	TC	TT	TC	TC	TT	TT	TT	TT	TT	TT	TT	TT	TT	TT	TT	TT	TT	CC	TT	TC	TC
Mint06810	A/C	LG10	6810	+	NA	NA	NA	NA	NA	NA	AA	AA	AA	AA	AA	AA	AA	AA	AA	AA	AA	AA	AA	AA	AA	AA	AA	AA	AA	AA	AA	AA	AA	AA	AA	AA	AA	AA	AA	AA	AA	AA	AA	AA	AA	NN	AA	AA	AA
Mint06891	C/A	LG10	6891	+	NA	NA	NA	NA	NA	NA	AA	CA	AA	AA	NN	NN	AA	CC	NN	CA	AA	CA	NN	AA	NN	AA	CA	CA	CA	AA	AA	CA	AA	AA	CA	AA	CC	AA	AA	CC	AA	CA	NN	AA	AA	CC	AA	NN	NN
Mint06892	G/A	LG10	6892	+	NA	NA	NA	NA	NA	NA	AA	NN	NN	AA	NN	NN	NN	AA	NN	AA	AA	AA	AA	AA	NN	AA	NN	GG	GG	AA	AA	GG	AA	NN	AA	AA	NN	AA	AA	AA	AA	NN	NN	AA	AA	NN	AA	NN	AA
Mint06893	T/C	LG10	6893	+	NA	NA	NA	NA	NA	NA	NN	TT	NN	NN	NN	NN	NN	TT	NN	TT	NN	TT	NN	NN	NN	CC	TT	TT	TT	NN	NN	TT	NN	NN	TT	NN	TT	NN	NN	TT	NN	TT	NN	NN	NN	TT	NN	NN	NN
Mint06895	A/G	LG10	6895	+	NA	NA	NA	NA	NA	NA	NN	AA	NN	NN	NN	NN	NN	AG	NN	AA	NN	AA	NN	NN	NN	NN	AA	AA	AA	GG	GG	AA	GG	NN	AA	GG	AG	NN	NN	AG	GG	AA	NN	NN	GG	AA	GG	NN	NN
Mint06931	A/G	LG10	6931	+	NA	NA	NA	NA	NA	NA	AA	NN	AA	AA	NN	NN	AA	AA	AA	AA	AA	AA	NN	AA	NN	AA	AA	AA	AA	AA	AA	AA	AA	AA	AA	AA	AA	AA	AA	AA	AA	AA	NN	AA	AA	AA	AA	AA	NN
Mint06932	T/C	LG10	6932	+	NA	NA	NA	NA	NA	NA	TT	NN	TT	TT	NN	NN	TT	TT	TT	TT	TT	TT	NN	TT	NN	TT	TT	TT	TT	TT	TT	TT	TT	TT	TT	TT	TT	TT	TT	TT	TT	TT	NN	TT	TT	TT	TT	TT	NN
Mint06933	G/C	LG10	6933	+	NA	NA	NA	NA	NA	NA	GG	NN	GG	GG	NN	NN	GG	GG	GG	GG	GG	GG	NN	GG	NN	GG	GG	GG	GG	GG	GG	GG	GG	GG	GG	GG	GG	GG	GG	GG	GG	GG	NN	GG	GG	GG	GG	GG	NN
Mint06934	A/G	LG10	6934	+	NA	NA	NA	NA	NA	NA	NN	AA	NN	AA	NN	NN	NN	NN	NN	NN	NN	NN	NN	AA	NN	NN	NN	NN	NN	NN	NN	NN	NN	NN	AA	NN	AA	NN	NN	NN	AA	NN	NN	NN	NN	NN	NN	NN	NN
Mint06939	A/T	LG10	6939	+	NA	NA	NA	NA	NA	NA	NN	AA	AA	NN	NN	NN	AA	AA	NN	NN	NN	AA	NN	AA	NN	AA	AA	AA	AA	AA	AA	AA	AA	AA	AA	AA	AA	AA	AA	AA	AA	AA	NN	AA	AA	AA	AA	NN	NN
Mint06940	T/A	LG10	6940	+	NA	NA	NA	NA	NA	NA	NN	TT	TT	NN	NN	NN	TT	TT	NN	NN	NN	TT	NN	TT	NN	TT	TT	TT	TT	TT	TT	TT	TT	TT	TT	TT	TT	TT	TT	TT	TT	TT	NN	TT	TT	TT	TT	NN	NN
Mint06941	C/T	LG10	6941	+	NA	NA	NA	NA	NA	NA	NN	CC	CC	NN	NN	NN	CC	CC	NN	NN	NN	CC	NN	CC	NN	CC	CC	CC	CC	CC	CC	CC	CC	CC	CC	CC	CC	CC	CC	CC	CC	CC	NN	CC	CC	CC	CC	NN	NN
Mint07067	C/G	LG10	7067	+	NA	NA	NA	NA	NA	NA	CC	CC	CC	CC	NN	NN	CC	CC	CC	CC	CC	CC	CC	CC	CC	CC	CC	CC	CC	CC	CC	CC	CC	CC	CC	CC	CC	CC	CC	CC	CC	CC	NN	CC	CC	CC	CC	CC	NN
Mint07125	G/T	LG10	7125	+	NA	NA	NA	NA	NA	NA	NN	NN	NN	NN	NN	NN	NN	NN	NN	GG	NN	NN	NN	GG	NN	NN	NN	TT	GG	TT	NN	NN	TT	GG	NN	NN	NN	NN	NN	NN	GG	NN	NN	GG	GT	NN	TT	NN	TT
Mint07184	C/A	LG10	7184	+	NA	NA	NA	NA	NA	NA	CC	CC	NN	NN	NN	NN	NN	CC	NN	NN	CC	CC	CC	NN	NN	NN	NN	CC	AA	AA	AA	CC	AA	AA	CA	CC	CC	CC	AA	CC	AA	CC	NN	NN	AA	AA	AA	CC	CA
Mint07237	A/G	LG10	7237	+	NA	NA	NA	NA	NA	NA	AA	AA	AA	AA	NN	NN	AA	AA	NN	AA	AA	AA	NN	NN	AA	AA	AA	AA	AA	AA	AA	AA	AA	AA	NN	NN	AA	AA	AA	AA	NN	AA	AA	AA	AA	AA	AA	AA	NN
Mint07263	C/G	LG10	7263	+	NA	NA	NA	NA	NA	NA	CC	CC	CC	CC	NN	NN	CC	CC	CC	CC	CC	CC	CC	CC	NN	CC	CC	CC	CC	CC	CC	CC	CC	CC	CC	CC	CC	CC	CC	CC	CC	CC	NN	CC	CC	CC	CC	NN	NN
Mint07264	G/A	LG10	7264	+	NA	NA	NA	NA	NA	NA	GG	GG	GG	GG	NN	NN	GG	GG	GG	GG	GG	GG	GG	GG	NN	GG	GG	GG	GG	GG	GG	GG	GG	GG	GG	GG	GG	GG	GG	GG	GG	GG	NN	GG	GG	GG	GG	NN	NN
Mint07378	C/T	LG10	7378	+	NA	NA	NA	NA	NA	NA	CC	NN	NN	NN	NN	NN	NN	CC	NN	NN	NN	NN	NN	NN	NN	NN	TT	NN	NN	NN	NN	NN	NN	NN	NN	NN	NN	NN	NN	NN	CC	NN	NN	NN	NN	NN	NN	NN	NN
Mint07379	C/T	LG10	7379	+	NA	NA	NA	NA	NA	NA	TT	NN	NN	NN	NN	NN	NN	TT	NN	NN	NN	NN	NN	NN	NN	NN	NN	NN	NN	NN	NN	NN	NN	NN	NN	NN	NN	NN	NN	NN	TT	NN	NN	NN	NN	NN	NN	NN	NN
Mint07380	C/T	LG10	7380	+	NA	NA	NA	NA	NA	NA	CC	CC	CC	CC	CC	CC	CC	CC	CC	CC	CC	CC	CC	CC	CC	CC	CC	CC	CC	CC	CC	CC	CC	CC	CC	CC	CC	CC	CC	CC	CC	CC	CC	CC	CC	CC	CC	CC	CC
Mint07412	C/G	LG10	7412	+	NA	NA	NA	NA	NA	NA	NN	GG	NN	NN	NN	NN	NN	NN	NN	GG	NN	NN	NN	NN	NN	NN	NN	GG	GG	NN	NN	GG	NN	NN	GG	NN	NN	GG	GG	GG	NN	GG	GG	NN	GG	NN	NN	NN	NN
Mint07413	A/T	LG10	7413	+	NA	NA	NA	NA	NA	NA	AA	TT	NN	NN	NN	NN	NN	NN	NN	TT	AA	AA	AA	AA	AA	NN	AA	TT	AT	NN	NN	TT	NN	NN	TT	NN	NN	TT	TT	TT	NN	TT	TT	NN	AA	AA	NN	AA	AA
Mint07501	C/T	LG10	7501	+	NA	NA	NA	NA	NA	NA	CC	CC	CC	CC	NN	CC	CC	CC	NN	CC	CC	NN	CC	CC	CC	NN	CC	CC	CC	CC	CC	CC	CC	CC	CC	NN	CC	CC	CC	CC	CC	NN	CC	CC	NN	CC	NN	CC	CC
Mint07670	G/C	LG10	7670	+	NA	NA	NA	NA	NA	NA	GG	GG	NN	NN	NN	NN	NN	NN	NN	GG	GG	GG	NN	NN	NN	NN	NN	NN	NN	NN	NN	NN	NN	NN	NN	GG	NN	GG	NN	NN	NN	GG	NN	NN	GG	GG	GG	NN	NN
Mint07694	G/C	LG10	7694	+	NA	NA	NA	NA	NA	NA	GG	GG	GG	GG	NN	NN	GG	GG	NN	GG	GG	GG	NN	GG	NN	GG	GG	GG	GG	GG	GG	GG	GG	GG	GC	GG	NN	GG	GC	GG	GC	GG	NN	GG	GG	GG	GG	NN	NN
Mint07756	G/T	LG10	7756	+	NA	NA	NA	NA	NA	NA	GG	GG	NN	GG	NN	GG	GG	GG	GG	TT	GT	GT	GG	GG	GT	GG	GG	GG	GG	GG	GG	GG	GG	GG	GG	GG	GG	GG	GG	GG	GG	GG	GG	GG	GG	GG	GG	GG	GG
Mint07757	A/G	LG10	7757	+	NA	NA	NA	NA	NA	NA	AA	AA	GG	AA	GG	AG	AG	AA	AG	GG	AA	AA	AA	AG	AA	AG	AA	AA	AG	AA	AG	AA	AA	AA	AA	AA	AA	AA	AA	AA	AA	AA	AA	AG	AA	AA	AG	AG	AA
Mint07758	G/A	LG10	7758	+	NA	NA	NA	NA	NA	NA	GG	GG	NN	GG	NN	GG	GG	GG	GG	NN	GG	GG	GG	GG	GG	GG	GG	GG	GG	GG	GG	GG	GG	GG	GG	GG	GG	GG	GG	GG	GG	GG	GG	GG	GG	GG	GG	GG	GG
Mint07759	G/A	LG10	7759	+	NA	NA	NA	NA	NA	NA	NN	NN	GG	NN	GG	GG	GG	NN	GG	GG	NN	NN	NN	GG	NN	GG	NN	NN	GG	NN	GG	NN	NN	NN	NN	NN	NN	NN	NN	NN	NN	NN	NN	GG	NN	NN	GG	GG	NN
Mint07784	T/A	LG10	7784	+	NA	NA	NA	NA	NA	NA	NN	NN	NN	NN	NN	NN	NN	NN	NN	NN	NN	NN	NN	NN	NN	NN	NN	NN	NN	NN	NN	NN	NN	NN	NN	NN	NN	NN	NN	NN	NN	NN	NN	NN	NN	NN	NN	NN	NN
Mint07785	G/A	LG10	7785	+	NA	NA	NA	NA	NA	NA	NN	GG	NN	GG	GG	GG	NN	GG	NN	NN	NN	NN	NN	GG	NN	NN	NN	NN	NN	NN	NN	NN	NN	NN	GG	GG	GG	NN	GG	NN	GG	GG	NN	NN	NN	NN	NN	NN	NN
Mint07786	C/T	LG10	7786	+	NA	NA	NA	NA	NA	NA	NN	TT	NN	TT	TT	TT	NN	TT	NN	NN	NN	NN	NN	TT	NN	NN	NN	NN	NN	NN	NN	NN	NN	NN	TT	TT	TT	NN	TT	NN	TT	TT	NN	NN	NN	NN	NN	NN	NN
Mint07787	G/T	LG10	7787	+	NA	NA	NA	NA	NA	NA	NN	NN	NN	NN	NN	NN	NN	NN	NN	NN	NN	NN	NN	NN	NN	NN	NN	NN	NN	NN	NN	NN	NN	NN	NN	NN	NN	NN	NN	NN	NN	NN	NN	NN	NN	NN	NN	NN	NN
Mint07945	G/A	LG10	7945	+	NA	NA	NA	NA	NA	NA	GG	GG	GG	GG	NN	NN	GG	GG	GG	GG	GG	GG	GG	GG	GG	GG	GG	GG	GG	GG	GG	GG	GG	GG	GG	GG	GG	GG	GG	GG	GG	GG	GG	GG	GG	GG	GG	GG	GG
Mint07946	C/A	LG10	7946	+	NA	NA	NA	NA	NA	NA	CC	CC	CC	CC	NN	NN	CC	CC	CC	CC	CC	CC	CC	CC	CC	CC	CC	CC	CC	CC	CC	CC	CC	CC	CC	CC	CC	CC	CC	CC	CC	CC	CC	CC	CC	CC	CC	CC	CC
Mint07947	C/G	LG10	7947	+	NA	NA	NA	NA	NA	NA	CC	CC	CC	CC	NN	NN	CC	CC	CC	CC	CC	CC	CC	CC	CC	CC	CC	CC	CC	CC	CC	CC	CC	CC	CC	CC	CC	CC	CC	CC	CC	CC	CC	CC	CC	CC	CC	CC	CC
Mint07953	T/C	LG10	7953	+	NA	NA	NA	NA	NA	NA	TT	TT	NN	TT	NN	NN	NN	TT	NN	NN	TT	TT	NN	TT	NN	TT	TT	NN	TT	TT	NN	NN	TT	TT	TT	TT	TT	TT	TT	TT	TT	TT	NN	TT	TT	NN	TT	NN	NN
Mint07954	G/T	LG10	7954	+	NA	NA	NA	NA	NA	NA	GG	GG	NN	GG	NN	NN	NN	GG	NN	NN	GG	GG	NN	GG	NN	GG	GG	NN	GG	GG	NN	NN	GG	GG	GG	GG	GG	GG	GG	GG	GG	GG	NN	GG	GG	NN	GG	NN	NN
Mint07955	T/A	LG10	7955	+	NA	NA	NA	NA	NA	NA	NN	NN	TT	TT	NN	NN	NN	NN	NN	NN	NN	NN	NN	TT	NN	TT	NN	TT	TT	NN	TT	TT	NN	NN	NN	NN	NN	NN	NN	NN	NN	NN	NN	TT	NN	TT	NN	NN	NN
Mint07956	G/T	LG10	7956	+	NA	NA	NA	NA	NA	NA	GG	GG	TT	GT	NN	NN	NN	GG	NN	NN	GG	GG	NN	GT	NN	GT	GG	TT	GT	GG	TT	TT	GG	GG	GG	GG	GG	GG	GG	GG	GG	GG	NN	GT	GG	TT	GG	NN	NN
Mint07957	C/T	LG10	7957	+	NA	NA	NA	NA	NA	NA	NN	NN	NN	NN	NN	NN	NN	NN	NN	NN	TT	NN	NN	NN	NN	NN	TT	NN	NN	NN	NN	NN	NN	NN	NN	NN	NN	NN	NN	NN	NN	NN	NN	NN	TT	NN	TT	NN	NN
Mint07975	A/G	LG10	7975	+	NA	NA	NA	NA	NA	NA	GG	AG	NN	AG	NN	AA	GG	GG	GG	GG	GG	GG	GG	AA	GG	NN	AG	GG	GG	GG	NN	GG	GG	GG	AG	GG	AA	GG	AA	GG	AA	GG	GG	GG	GG	GG	NN	NN	GG
Mint08067	T/G	LG10	8067	+	NA	NA	NA	NA	NA	NA	TT	TT	TT	TT	NN	TT	TT	TT	TT	TT	TT	TT	TT	TT	TT	TT	TT	TT	TT	TT	TT	TT	TT	TT	TT	TT	TT	TT	TT	TT	TT	TT	TT	TT	TT	TT	TT	TT	TT
Mint08069	G/A	LG10	8069	+	NA	NA	NA	NA	NA	NA	GG	GA	GG	GG	NN	GG	GA	GA	GG	GG	GG	GG	GG	GG	GG	GG	GG	GA	GG	GG	GA	GG	GA	GA	GG	GA	GG	GG	GG	GA	GG	GA	GA	GG	GA	GA	GA	GA	GA
Mint08073	C/G	LG10	8073	+	NA	NA	NA	NA	NA	NA	CC	CC	NN	NN	NN	NN	NN	CC	NN	CC	NN	NN	NN	NN	NN	CC	NN	CC	NN	NN	CC	NN	CC	CC	NN	CC	NN	CC	CC	CC	CC	CC	NN	NN	CC	CC	CC	NN	NN
Mint08074	G/C	LG10	8074	+	NA	NA	NA	NA	NA	NA	GG	GC	CC	CC	NN	NN	CC	GG	CC	GG	CC	CC	CC	CC	NN	GC	CC	GC	CC	CC	GC	CC	GC	GC	CC	GG	NN	GC	GC	GC	GC	GG	NN	CC	GC	GG	GC	NN	NN
Mint08075	T/C	LG10	8075	+	NA	NA	NA	NA	NA	NA	NN	CC	CC	CC	NN	NN	CC	NN	CC	NN	CC	CC	CC	CC	NN	CC	CC	CC	CC	CC	CC	CC	CC	CC	CC	NN	NN	CC	CC	CC	CC	NN	NN	CC	CC	NN	CC	NN	NN
Mint08076	G/A	LG10	8076	+	NA	NA	NA	NA	NA	NA	GG	GG	NN	NN	NN	NN	NN	GG	NN	GG	NN	NN	NN	NN	NN	GG	NN	GG	NN	NN	GG	NN	GG	GG	NN	GG	NN	GG	GG	GG	GG	GG	NN	NN	GG	GG	GG	NN	NN
Mint08077	C/T	LG10	8077	+	NA	NA	NA	NA	NA	NA	CC	CC	NN	NN	NN	NN	NN	CC	NN	CC	NN	NN	NN	NN	NN	CC	NN	CC	NN	NN	CC	NN	CC	CC	NN	CC	NN	CC	CC	CC	CC	CC	NN	NN	CC	CC	CC	NN	NN
Mint08118	G/A	LG10	8118	+	NA	NA	NA	NA	NA	NA	NN	GA	GG	GG	NN	GG	GG	GG	GG	AA	GG	GA	GA	GG	GG	GG	GG	GG	GG	GG	GG	GG	GG	GG	GG	GA	GG	GA	GG	GG	GG	GA	GG	GG	GG	AA	GG	GG	GG
Mint08119	A/G	LG10	8119	+	NA	NA	NA	NA	NA	NA	NN	AA	AA	AA	NN	AA	AA	AA	AA	NN	AA	AA	AA	AA	AA	AA	AA	AA	AA	AA	AA	AA	AA	AA	AA	AA	AA	AA	AA	AA	AA	AA	AA	AA	AA	NN	AA	AA	AA
Mint08120	G/A	LG10	8120	+	NA	NA	NA	NA	NA	NA	NN	GG	NN	NN	NN	NN	NN	NN	NN	GG	NN	GG	GG	NN	NN	NN	NN	NN	NN	NN	NN	NN	NN	NN	NN	GG	NN	GG	NN	NN	NN	GG	NN	NN	NN	GG	NN	NN	NN
Mint08121	G/C	LG10	8121	+	NA	NA	NA	NA	NA	NA	NN	GG	GG	GG	NN	GG	GG	GG	GG	GG	GG	GG	GG	GG	GG	GG	GG	GG	GG	GG	GG	GG	GG	GG	GG	GG	GG	GG	GG	GG	GG	GG	GG	GG	GG	GG	GG	GG	GG
Mint08156	A/G	LG10	8156	+	NA	NA	NA	NA	NA	NA	AA	AA	AA	AA	NN	AA	NN	AA	NN	AA	NN	AA	AA	AA	AA	AA	NN	AA	AA	NN	NN	NN	NN	AA	AA	AA	NN	AA	NN	AA	AA	AA	AA	AA	AA	AA	NN	AA	AA
Mint08174	G/C	LG10	8174	+	NA	NA	NA	NA	NA	NA	GG	NN	NN	NN	NN	NN	NN	NN	NN	NN	GG	GG	NN	GG	NN	GG	GG	NN	GG	GG	NN	GG	NN	NN	GG	GG	NN	GG	NN	GG	NN	GG	NN	GG	NN	NN	NN	NN	NN
Mint08175	A/G	LG10	8175	+	NA	NA	NA	NA	NA	NA	GG	NN	NN	NN	NN	NN	NN	AA	NN	GG	NN	NN	NN	NN	NN	NN	NN	GG	NN	NN	NN	GG	NN	AA	NN	NN	NN	NN	AA	NN	AA	NN	NN	NN	AA	GG	AA	NN	NN
Mint08176	C/T	LG10	8176	+	NA	NA	NA	NA	NA	NA	TT	NN	NN	NN	NN	NN	NN	CC	NN	NN	TT	TT	NN	TT	NN	TT	TT	NN	TT	TT	NN	TT	NN	CC	TT	TT	NN	TT	CC	TT	CC	TT	NN	TT	CC	NN	CC	NN	NN
Mint08203	G/T	LG10	8203	+	NA	NA	NA	NA	NA	NA	TT	NN	NN	NN	NN	NN	NN	NN	NN	NN	NN	NN	NN	NN	NN	NN	TT	NN	NN	NN	NN	NN	NN	NN	NN	NN	NN	NN	NN	NN	NN	NN	NN	NN	TT	NN	TT	NN	NN
Mint08204	T/C	LG10	8204	+	NA	NA	NA	NA	NA	NA	NN	NN	NN	NN	NN	NN	NN	CC	NN	NN	TT	TT	NN	NN	NN	NN	NN	NN	NN	NN	NN	NN	NN	NN	NN	CC	NN	NN	CC	NN	CC	CC	NN	NN	NN	NN	NN	NN	NN
Mint08205	A/G	LG10	8205	+	NA	NA	NA	NA	NA	NA	GG	NN	NN	NN	NN	NN	NN	NN	NN	NN	AA	AA	NN	NN	NN	NN	GG	NN	NN	NN	NN	NN	NN	NN	NN	NN	NN	NN	NN	NN	NN	NN	NN	NN	GG	NN	GG	NN	NN
Mint08206	G/A	LG10	8206	+	NA	NA	NA	NA	NA	NA	NN	AA	NN	NN	NN	NN	NN	GA	NN	NN	NN	NN	NN	NN	NN	AA	AA	AA	NN	AA	AA	NN	AA	AA	NN	GA	NN	AA	GG	AA	GG	GA	NN	NN	AA	AA	NN	NN	NN
Mint08251	T/A	LG10	8251	+	NA	NA	NA	NA	NA	NA	TA	TT	TT	TT	TT	TT	TT	TT	TT	TT	TT	TT	TT	TT	TT	TT	TT	TT	TT	TT	TT	TT	TT	TT	TT	NN	TT	TT	TT	TT	TT	NN	TT	TT	TT	TT	TT	TT	TT
Mint08265	C/G	LG10	8265	+	NA	NA	NA	NA	NA	NA	CC	CC	CC	CC	NN	CC	CC	CC	CC	CC	CC	CC	CC	CC	CC	CC	CC	CC	CC	CC	CC	CC	CC	CC	CC	CC	CC	CC	CC	CC	CC	CC	NN	CC	CC	CC	CC	CC	CC
Mint08266	T/A	LG10	8266	+	NA	NA	NA	NA	NA	NA	TT	TT	TT	TT	NN	TT	TT	TT	TT	TT	TT	TT	TT	TT	TT	TT	TT	TT	TT	TT	TT	TT	TT	TT	TT	TT	TT	TT	TT	TT	TT	TT	NN	TT	TT	TT	TT	TT	TT
Mint08275	T/G	LG10	8275	+	NA	NA	NA	NA	NA	NA	NN	TT	NN	NN	NN	NN	TT	NN	NN	TT	NN	TT	NN	NN	NN	NN	NN	NN	NN	NN	NN	NN	NN	TT	TT	TT	NN	TT	TT	TT	TT	TT	NN	NN	TT	TT	NN	NN	NN
Mint08276	G/A	LG10	8276	+	NA	NA	NA	NA	NA	NA	GG	NN	GG	GG	NN	GG	GG	NN	NN	NN	GG	NN	NN	GG	NN	GG	GG	GG	GG	NN	GG	GG	NN	GG	GG	GG	NN	GG	GG	GG	GG	GG	NN	GG	NN	GG	NN	NN	GG
Mint08284	T/C	LG10	8284	+	NA	NA	NA	NA	NA	NA	TT	TC	TT	TT	TC	TT	TC	TC	TT	TT	TT	TT	TT	TC	TT	TT	TT	TC	TT	TC	TT	TT	TC	CC	CC	TC	TC	TC	CC	CC	TC	TC	TC	TT	TC	TT	TC	TT	TC
Mint08285	T/C	LG10	8285	+	NA	NA	NA	NA	NA	NA	NN	TT	NN	NN	TT	NN	TT	TT	NN	NN	NN	NN	NN	TT	NN	NN	NN	TT	NN	TT	NN	NN	TT	TT	TT	TT	TT	TT	TT	TT	TT	TT	TT	NN	TT	NN	TT	NN	TT
Mint08435	C/G	LG10	8435	+	NA	NA	NA	NA	NA	NA	CG	CC	CC	CC	CC	CC	CC	CC	CC	CC	CC	CC	CC	CC	CC	CC	CC	CG	CC	CC	CG	CC	CC	CC	CC	CC	CC	CC	CC	CC	CC	CC	CC	CC	CG	CG	CC	CG	CG
Mint08436	T/A	LG10	8436	+	NA	NA	NA	NA	NA	NA	TT	TT	TT	TT	TT	TT	TT	TT	TT	TT	TT	TT	TT	TT	TT	TT	TT	TT	TT	TT	TT	TT	TT	TT	TT	TT	TT	TT	TT	TT	TT	TT	TT	TT	TT	TT	TT	TT	TT
Mint08437	C/A	LG10	8437	+	NA	NA	NA	NA	NA	NA	CC	CC	CC	CC	CC	CC	CC	CC	CC	CC	CC	CC	CC	CC	CC	CC	CC	CC	CC	CC	CC	CC	CC	CC	CC	CC	CC	CC	CC	CC	CC	CC	CC	CC	CC	CC	CC	CC	CC
Mint08458	C/T	LG10	8458	+	NA	NA	NA	NA	NA	NA	CC	CT	CC	CC	CT	CT	CT	CC	CC	CC	CC	CC	CC	CT	CC	CC	CC	CC	CC	CC	CC	CC	CC	CC	CT	CC	CT	CC	CT	CC	CT	CC	CC	CC	CC	CC	CC	TT	CC
Mint08562	G/T	LG10	8562	+	NA	NA	NA	NA	NA	NA	TT	TT	NN	NN	NN	NN	GT	TT	TT	GT	GG	TT	NN	TT	TT	NN	GT	GT	NN	TT	NN	GG	GT	TT	NN	GG	GG	NN	NN	GG	NN	TT	GG	GT	TT	TT	GG	TT	GT
Mint08569	A/T	LG10	8569	+	NA	NA	NA	NA	NA	NA	AA	TT	TT	TT	NN	NN	TT	TT	AA	AA	TT	TT	NN	TT	NN	NN	TT	NN	TT	TT	NN	TT	TT	TT	TT	TT	TT	TT	TT	TT	TT	TT	TT	NN	TT	AA	AA	NN	NN
Mint08571	A/G	LG10	8571	+	NA	NA	NA	NA	NA	NA	NN	GG	GG	GG	NN	NN	GG	GG	NN	GG	GG	GG	NN	GG	NN	GG	GG	NN	AG	AA	AA	GG	NN	GG	GG	GG	GG	GG	GG	GG	GG	GG	NN	GG	AA	GG	GG	GG	GG
Mint08595	G/C	LG10	8595	+	NA	NA	NA	NA	NA	NA	NN	GG	GG	GG	GG	GG	GG	GG	GG	GG	GG	GG	GG	GG	GG	GC	GG	GC	GG	GG	GC	GG	GC	GG	GG	GG	GG	GG	GG	GG	GG	GG	GG	GG	GC	CC	GG	GC	GC
Mint08596	A/G	LG10	8596	+	NA	NA	NA	NA	NA	NA	GG	AG	AA	AA	AA	AA	AA	AG	AG	AA	AA	AA	AG	AA	AG	AA	AA	AA	AA	AA	AA	AA	AA	AG	AA	AG	AA	AG	AA	AG	AA	AG	AG	AA	AA	GG	AA	AA	AA
Mint08643	T/C	LG10	8643	+	NA	NA	NA	NA	NA	NA	CC	CC	NN	CC	NN	NN	NN	CC	NN	CC	CC	NN	NN	CC	NN	CC	CC	CC	CC	CC	CC	CC	CC	CC	CC	CC	NN	CC	CC	CC	CC	CC	NN	CC	CC	NN	CC	NN	NN
Mint08700	T/G	LG10	8700	+	NA	NA	NA	NA	NA	NA	TT	TT	TT	TT	NN	NN	NN	TT	TT	NN	TT	NN	NN	TT	NN	TT	TT	TT	TT	TT	TT	TT	TT	TT	TT	TT	NN	TT	TT	TT	TT	TT	NN	TT	TT	TT	TT	NN	NN
Mint08701	A/C	LG10	8701	+	NA	NA	NA	NA	NA	NA	CC	NN	NN	NN	NN	NN	NN	NN	NN	NN	CC	NN	NN	CC	NN	NN	CC	AA	NN	CC	NN	AA	CC	CC	CC	NN	NN	NN	CC	NN	CC	NN	NN	CC	CC	NN	CC	NN	NN
Mint08704	T/C	LG10	8704	+	NA	NA	NA	NA	NA	NA	TT	TT	TT	TT	TT	TT	TT	NN	TT	TT	TT	NN	NN	TT	NN	TT	CC	NN	NN	NN	TT	TT	TT	NN	NN	NN	NN	TT	NN	NN	TT	NN	TT	TT	NN	NN	NN	NN	NN
Mint08705	C/A	LG10	8705	+	NA	NA	NA	NA	NA	NA	CC	CC	CC	CC	CC	CC	NN	CC	CC	CC	CC	CC	CC	CC	CC	NN	CC	CC	CC	CC	CC	CC	CC	CC	CC	CC	CC	CC	CC	CC	CC	CC	CC	CC	CC	CC	CC	CC	CC
Mint08706	T/G	LG10	8706	+	NA	NA	NA	NA	NA	NA	TT	TT	TT	TT	TT	TT	TT	NN	TT	TT	TT	NN	NN	TT	NN	TT	NN	NN	NN	NN	TT	TT	TT	NN	NN	NN	NN	TT	NN	NN	TT	NN	TT	TT	NN	NN	NN	NN	NN
Mint08707	G/T	LG10	8707	+	NA	NA	NA	NA	NA	NA	TT	TT	TT	TT	TT	TT	NN	TT	TT	TT	TT	TT	TT	TT	TT	NN	TT	TT	TT	TT	TT	TT	TT	TT	TT	TT	TT	TT	TT	TT	TT	TT	TT	TT	TT	TT	TT	TT	TT
Mint08709	A/G	LG10	8709	+	NA	NA	NA	NA	NA	NA	AA	AA	NN	AA	NN	NN	AA	AA	AA	AA	AA	AA	AA	NN	AA	AA	AA	NN	AA	AA	NN	AA	AA	AA	AA	AA	AA	AA	AA	AA	AA	AA	AA	AA	AA	AA	AA	NN	AA
Mint08710	G/A	LG10	8710	+	NA	NA	NA	NA	NA	NA	GG	GG	NN	GG	NN	NN	GG	GG	GG	GG	GG	GG	GG	NN	GG	GG	GG	NN	GG	GG	NN	GG	GG	GG	GG	GG	GG	GG	GG	GG	GG	GG	GG	GG	GG	GG	GA	NN	GG
Mint08758	T/G	LG10	8758	+	NA	NA	NA	NA	NA	NA	TT	GG	NN	GG	NN	NN	NN	TT	TT	NN	TT	NN	TT	GG	TT	TT	TT	NN	NN	NN	NN	NN	NN	NN	TG	TT	TG	NN	TG	NN	TG	TT	NN	NN	NN	TT	TT	NN	NN
Mint08759	C/T	LG10	8759	+	NA	NA	NA	NA	NA	NA	CC	NN	TT	NN	NN	NN	TT	CC	CT	TT	CC	NN	CC	TT	CC	CT	CC	TT	TT	NN	TT	TT	NN	NN	CC	CC	CC	NN	CC	NN	CC	CC	NN	TT	TT	CT	CC	TT	TT
Mint08780	A/G	LG10	8780	+	NA	NA	NA	NA	NA	NA	NN	AA	AA	AA	NN	NN	AA	NN	AA	AA	NN	NN	NN	AA	AA	NN	NN	NN	AA	AA	AA	AA	AA	AA	NN	NN	AA	AA	AA	AA	AA	AA	AA	AA	NN	NN	NN	NN	NN
Mint08840	A/G	LG10	8840	+	NA	NA	NA	NA	NA	NA	AA	AA	AA	AA	NN	AA	AA	AA	AA	AA	AA	AA	AA	AA	AA	AA	AA	AA	AA	AA	AA	AA	AA	AA	AA	AA	AA	AA	AA	AA	AA	AA	AA	AA	AA	AA	AA	AA	AA
Mint08841	A/T	LG10	8841	+	NA	NA	NA	NA	NA	NA	AA	AA	AA	AA	NN	AA	AA	AA	AA	AA	AA	AA	AA	AA	AA	AA	AA	AA	AA	AA	AA	AA	AA	AA	AA	AA	AA	AA	AA	AA	AA	AA	AA	AA	AA	AA	AA	AA	AA
Mint08892	G/T	LG10	8892	+	NA	NA	NA	NA	NA	NA	TT	TT	NN	TT	NN	TT	NN	GG	NN	TT	TT	TT	TT	NN	NN	TT	NN	TT	TT	TT	TT	TT	TT	TT	TT	TT	TT	TT	TT	TT	TT	TT	TT	NN	TT	TT	TT	TT	TT
Mint08895	G/A	LG10	8895	+	NA	NA	NA	NA	NA	NA	GG	GG	GG	GG	GG	GG	GG	AA	GG	GG	GG	GG	GG	GG	GG	GG	GG	GG	GA	GG	GG	GG	GG	GG	GG	GG	GG	GG	GG	GG	GG	GG	GG	GG	GA	GG	GG	GG	GA
Mint08926	T/C	LG10	8926	+	NA	NA	NA	NA	NA	NA	TT	NN	TT	TT	TT	TT	TT	TT	TT	TT	TT	TT	TT	TT	TT	TT	TT	TT	TT	TT	TT	TT	TT	TT	NN	TC	NN	TT	NN	TT	CC	NN	TT	TT	TT	TT	TT	TT	TT
Mint08927	A/T	LG10	8927	+	NA	NA	NA	NA	NA	NA	TT	AA	TT	AT	AT	AT	TT	AT	TT	AT	TT	AT	TT	AT	TT	TT	TT	TT	TT	TT	TT	TT	TT	AT	AA	AA	AA	AT	AA	AT	AA	AA	AT	TT	TT	TT	TT	TT	TT
Mint08964	C/G	LG10	8964	+	NA	NA	NA	NA	NA	NA	NN	CC	NN	CC	CC	CC	NN	NN	NN	NN	NN	NN	NN	CC	NN	NN	CC	NN	CC	NN	NN	NN	NN	NN	CC	NN	CC	NN	CC	NN	CC	NN	CC	NN	CC	NN	NN	NN	NN
Mint08965	T/C	LG10	8965	+	NA	NA	NA	NA	NA	NA	TT	TC	TT	TC	TC	TC	TT	TT	TT	TT	TT	TT	TT	TC	TT	TT	TT	TT	TT	TT	TT	TT	TT	TT	TC	TT	TC	TT	TC	TT	TC	TT	TT	TT	TC	TT	TT	TT	TT
Mint09028	C/G	LG10	9028	+	NA	NA	NA	NA	NA	NA	CC	CC	NN	CC	NN	NN	CC	CC	CC	CC	CC	CC	CC	NN	CC	CC	CC	CC	CC	CC	CC	CC	CC	CC	CC	CC	CC	CC	CC	CC	CC	CC	NN	CC	CC	CC	CC	CC	CC
Mint09029	C/A	LG10	9029	+	NA	NA	NA	NA	NA	NA	NN	CC	NN	CC	NN	NN	NN	NN	NN	NN	NN	NN	NN	CC	NN	NN	NN	NN	NN	NN	NN	NN	NN	NN	CC	NN	CC	NN	CC	NN	CC	NN	NN	NN	NN	NN	NN	NN	NN
Mint09030	T/C	LG10	9030	+	NA	NA	NA	NA	NA	NA	NN	CC	NN	CC	NN	NN	NN	NN	NN	NN	NN	NN	NN	CC	NN	NN	NN	NN	NN	NN	NN	NN	NN	NN	CC	NN	CC	NN	CC	NN	CC	NN	NN	NN	NN	NN	NN	NN	NN
Mint09081	A/C	LG10	9081	+	NA	NA	NA	NA	NA	NA	AA	AA	AA	AA	NN	NN	AA	AA	AA	AA	AA	AA	AA	AA	AA	AA	AA	AA	AA	AA	AA	AA	AA	AA	AA	AA	AA	AA	AA	AA	AA	AA	NN	AA	AA	AA	AA	AA	AA
Mint09082	G/T	LG10	9082	+	NA	NA	NA	NA	NA	NA	NN	NN	NN	NN	NN	NN	NN	NN	NN	NN	NN	NN	NN	NN	NN	NN	NN	NN	NN	NN	NN	NN	NN	NN	NN	NN	NN	NN	NN	NN	NN	NN	NN	NN	NN	NN	NN	NN	NN
Mint09083	G/C	LG10	9083	+	NA	NA	NA	NA	NA	NA	GC	GG	GG	GG	NN	NN	GG	GG	GG	GG	GG	GG	GG	GG	GG	GG	GC	GG	GG	GG	GG	GG	GG	GG	GG	GG	GG	GG	GG	GG	GG	GG	NN	GG	GG	GG	GG	GG	GG
Mint09084	T/A	LG10	9084	+	NA	NA	NA	NA	NA	NA	AA	NN	NN	NN	NN	NN	NN	NN	NN	NN	NN	NN	NN	NN	NN	NN	AA	NN	NN	NN	NN	NN	NN	NN	NN	NN	NN	NN	NN	NN	NN	NN	NN	NN	NN	NN	NN	NN	NN
Mint09139	G/T	LG10	9139	+	NA	NA	NA	NA	NA	NA	TT	GG	GG	NN	GG	GG	GG	NN	GG	GG	NN	GG	NN	GG	NN	GG	NN	GG	GT	TT	GG	GT	TT	GG	NN	GG	GG	GG	NN	GG	NN	GG	GG	GT	NN	NN	NN	GG	NN
Mint09140	T/C	LG10	9140	+	NA	NA	NA	NA	NA	NA	CC	NN	NN	CC	NN	NN	CC	CC	CC	NN	CC	CC	CC	NN	CC	CC	CC	NN	CC	CC	NN	CC	CC	CC	CC	CC	CC	CC	CC	CC	CC	CC	CC	CC	CC	CC	CC	CC	CC
Mint09169	C/A	LG10	9169	+	NA	NA	NA	NA	NA	NA	CC	CC	CC	NN	NN	NN	NN	CC	NN	NN	CC	CC	NN	NN	NN	CC	CC	NN	CC	CC	CC	NN	CC	CC	NN	CC	NN	NN	CC	NN	CC	CC	NN	NN	CC	NN	NN	NN	NN
Mint09170	C/A	LG10	9170	+	NA	NA	NA	NA	NA	NA	CC	CC	CC	NN	NN	NN	NN	CC	NN	NN	CC	CC	NN	NN	NN	CC	CC	NN	CC	CC	CC	NN	CC	CC	NN	CC	NN	NN	CC	NN	CC	CC	NN	NN	CC	NN	NN	NN	NN
Mint09221	G/A	LG10	9221	+	NA	NA	NA	NA	NA	NA	NN	GG	NN	NN	NN	NN	NN	NN	NN	GG	NN	GG	NN	NN	NN	NN	NN	NN	NN	NN	NN	NN	NN	GG	NN	GG	NN	GG	NN	GG	NN	GG	GG	NN	NN	NN	NN	NN	NN
Mint09342	T/G	LG10	9342	+	NA	NA	NA	NA	NA	NA	GG	NN	NN	NN	NN	NN	NN	TT	GG	GG	NN	NN	GG	TT	NN	NN	NN	NN	NN	NN	NN	NN	NN	NN	NN	TT	TT	NN	TT	NN	TT	TT	NN	NN	NN	GG	GG	GG	NN
Mint09343	A/G	LG10	9343	+	NA	NA	NA	NA	NA	NA	NN	NN	NN	NN	NN	NN	NN	AA	NN	NN	NN	NN	NN	AA	NN	NN	NN	NN	NN	NN	NN	NN	NN	NN	NN	AA	AA	NN	AA	NN	AA	AA	NN	NN	NN	NN	NN	NN	NN
Mint09344	G/T	LG10	9344	+	NA	NA	NA	NA	NA	NA	GG	GG	GG	GG	NN	NN	GG	GG	GG	GG	GG	GG	GG	GG	NN	GG	GG	GG	GG	GG	GG	GG	GG	GG	GG	GG	GG	GG	GG	GG	GG	GG	NN	GG	GG	GG	GG	NN	NN
Mint09345	T/C	LG10	9345	+	NA	NA	NA	NA	NA	NA	TT	TT	TT	TT	NN	NN	TT	TC	TT	TT	TT	TT	TT	TT	NN	TT	TT	TT	TT	TT	TT	TT	TT	TT	TT	TC	TC	TT	TC	TT	TC	TC	NN	TT	TT	TT	TT	NN	NN
Mint09346	G/A	LG10	9346	+	NA	NA	NA	NA	NA	NA	GG	NN	NN	NN	NN	NN	NN	NN	GG	GG	AA	AA	GG	NN	NN	NN	AA	NN	NN	NN	NN	NN	NN	NN	NN	NN	NN	NN	NN	NN	NN	NN	NN	NN	NN	GG	GG	GG	NN
Mint09369	T/G	LG10	9369	+	NA	NA	NA	NA	NA	NA	TT	NN	NN	NN	NN	NN	NN	GG	NN	NN	NN	NN	NN	NN	NN	NN	NN	NN	TG	NN	TT	TT	NN	NN	NN	NN	NN	NN	NN	NN	NN	NN	NN	NN	NN	TT	NN	TT	TT
Mint09430	C/A	LG10	9430	+	NA	NA	NA	NA	NA	NA	CC	CC	CC	CC	CC	CC	CC	CC	CC	CC	CC	CC	CC	CC	CC	CC	CC	CA	CC	CA	CC	CC	CA	CC	CC	CC	CC	CC	CC	CC	CC	CC	CC	CC	CC	CC	CC	CA	CC
Mint09431	T/A	LG10	9431	+	NA	NA	NA	NA	NA	NA	NN	NN	NN	TT	TT	TT	NN	TT	TT	TT	TT	NN	TT	NN	NN	NN	NN	TT	TT	TT	TT	TT	TT	TT	TT	TT	TT	TT	TT	TT	TT	TT	TT	TT	NN	NN	NN	NN	NN
Mint09432	T/C	LG10	9432	+	NA	NA	NA	NA	NA	NA	TT	TT	TT	TC	TC	TC	TT	TC	TC	TC	TC	TT	TC	TT	TT	TT	TT	TC	TC	TC	TC	TC	TT	TC	TC	TC	TC	TC	TC	TC	TC	TC	TC	TC	TT	TT	TT	TT	TT
Mint09615	C/G	LG10	9615	+	NA	NA	NA	NA	NA	NA	CC	CC	CC	CC	NN	NN	CC	CC	CC	CC	CC	CC	CC	CC	NN	CC	NN	CC	CC	NN	CC	CC	NN	CC	CC	CC	CC	CC	CC	CC	CC	CC	NN	CC	NN	CC	CC	CC	NN
Mint09616	A/G	LG10	9616	+	NA	NA	NA	NA	NA	NA	AA	AA	AA	AA	NN	NN	AA	AA	AA	AA	AA	AA	AA	AA	NN	AA	NN	AA	AA	NN	AA	AA	NN	AA	AA	AA	AA	AA	AA	AA	AA	AA	NN	AA	NN	AA	AA	AA	NN
Mint09617	A/C	LG10	9617	+	NA	NA	NA	NA	NA	NA	AA	AA	AA	AC	NN	NN	AC	AC	AA	AA	AC	AC	AC	AA	NN	AA	CC	AC	AC	CC	AC	AC	CC	AC	AC	AC	AC	AC	AC	AC	AC	AC	NN	AC	CC	AC	AC	AC	CC
Mint09618	A/C	LG10	9618	+	NA	NA	NA	NA	NA	NA	AA	AA	AA	AA	NN	NN	AA	AA	AA	AA	AA	AA	AA	AA	NN	AA	NN	AA	AA	NN	AA	AA	NN	AA	AA	AA	AA	AA	AA	AA	AA	AA	NN	AA	NN	AA	AA	AA	NN
Mint09676	G/A	LG10	9676	+	NA	NA	NA	NA	NA	NA	NN	NN	GG	GG	GG	NN	NN	GA	AA	NN	GG	NN	AA	GG	AA	NN	AA	GG	NN	GG	GG	NN	GG	NN	NN	NN	NN	NN	NN	NN	NN	NN	NN	GG	NN	NN	NN	NN	NN
Mint09677	G/A	LG10	9677	+	NA	NA	NA	NA	NA	NA	NN	NN	AA	AA	AA	GG	GG	AA	GG	GG	AA	GG	GG	GA	GG	GG	GG	AA	GG	AA	AA	GG	AA	GG	NN	NN	NN	NN	NN	GG	GG	NN	GG	GA	GG	NN	GG	NN	NN
Mint09686	A/G	LG10	9686	+	NA	NA	NA	NA	NA	NA	NN	NN	GG	GG	NN	GG	GG	NN	GG	GG	GG	GG	GG	NN	GG	GG	GG	GG	GG	GG	GG	GG	GG	NN	NN	NN	NN	NN	GG	NN	NN	NN	NN	GG	GG	NN	GG	GG	NN
Mint09687	A/T	LG10	9687	+	NA	NA	NA	NA	NA	NA	AA	AA	AT	AT	NN	AT	AT	AA	AT	AT	AT	AT	AT	AA	TT	AT	AT	AT	AT	AT	AT	AT	AT	AA	AA	AA	AA	AA	AA	AA	AA	AA	AA	TT	AT	AA	AT	AT	AA
Mint09688	G/A	LG10	9688	+	NA	NA	NA	NA	NA	NA	GG	GG	GG	GG	NN	GG	GG	GG	GG	GG	GG	GG	GG	GG	NN	GG	GG	GG	GG	GG	GG	GG	GG	GG	GG	GG	GG	GG	GG	GG	GG	GG	GG	NN	GG	GG	GG	GG	GG
Mint09711	G/A	LG10	9711	+	NA	NA	NA	NA	NA	NA	GA	GG	NN	GG	GG	GG	NN	GG	GG	GG	GG	GG	GG	GG	GG	NN	GG	NN	NN	NN	NN	NN	NN	GG	GG	GG	GG	GG	GG	GG	GG	GG	GG	NN	NN	GG	GG	NN	NN
Mint09712	C/T	LG10	9712	+	NA	NA	NA	NA	NA	NA	CC	CC	NN	CC	CC	CC	NN	CC	CC	CC	CC	CC	CC	CC	CC	NN	CC	NN	NN	NN	NN	NN	NN	CC	CC	CC	CC	CC	CC	CC	CC	CC	CC	NN	NN	CC	CC	NN	NN
Mint09713	A/C	LG10	9713	+	NA	NA	NA	NA	NA	NA	AA	AA	NN	AA	AA	AA	NN	AA	AA	AA	AA	AA	AA	AA	AA	CC	AA	CC	NN	NN	CC	NN	CC	AA	AA	AA	AA	AA	AA	AA	AA	AA	AA	NN	CC	AC	AA	CC	CC
Mint09718	G/C	LG10	9718	+	NA	NA	NA	NA	NA	NA	CC	CC	NN	CC	CC	CC	CC	CC	CC	CC	CC	NN	CC	CC	CC	CC	NN	CC	CC	CC	CC	CC	NN	CC	CC	CC	CC	CC	CC	CC	CC	CC	CC	CC	CC	CC	CC	CC	CC
Mint09719	T/C	LG10	9719	+	NA	NA	NA	NA	NA	NA	CC	CC	NN	CC	CC	CC	CC	CC	CC	CC	CC	NN	CC	CC	CC	CC	NN	CC	CC	CC	CC	CC	NN	CC	CC	CC	CC	CC	CC	CC	CC	CC	CC	CC	CC	CC	CC	CC	CC
Mint09767	T/C	LG10	9767	+	NA	NA	NA	NA	NA	NA	TT	TT	TT	TT	TT	TT	TT	TC	TT	TT	TT	TT	TT	TT	TT	TT	TT	TT	TT	TT	TT	TT	TT	TT	TC	TC	TC	TT	TT	TT	TC	TC	TT	TT	TT	TT	TT	TT	TT
Mint09768	A/G	LG10	9768	+	NA	NA	NA	NA	NA	NA	GG	NN	NN	NN	NN	NN	AA	AA	NN	NN	NN	NN	NN	NN	NN	NN	AG	NN	NN	NN	NN	NN	NN	NN	AA	AA	AA	NN	NN	NN	AA	AA	NN	AA	NN	NN	NN	NN	NN
Mint09769	G/T	LG10	9769	+	NA	NA	NA	NA	NA	NA	GG	GG	GG	GG	GG	GG	GG	GG	GG	GG	GG	GG	GG	GG	GG	GG	GG	GG	GG	GG	GG	GG	GG	GG	GG	GG	GG	GG	GG	GG	GG	GG	GG	GG	GG	GG	GG	GG	GG
Mint09926	T/A	LG10	9926	+	NA	NA	NA	NA	NA	NA	TT	TT	TT	TT	NN	TT	TT	TT	TT	TT	TT	TT	TT	TT	TT	TT	TT	TT	TT	TT	TT	TT	TT	TT	TT	TT	TT	TT	TT	TT	TT	TT	TT	TT	TT	TT	TT	TT	TT
Mint09927	T/C	LG10	9927	+	NA	NA	NA	NA	NA	NA	TT	TT	TT	TT	NN	TT	TT	TT	TT	TT	TT	TT	TT	TT	TT	TT	TT	TT	TT	TT	TT	TT	TT	TT	TT	TT	TT	TT	TT	TT	TT	TT	TT	TT	TT	TT	TT	TT	TT
Mint09928	C/A	LG10	9928	+	NA	NA	NA	NA	NA	NA	CC	CC	CC	CC	NN	CC	CC	CC	CC	CC	CC	CC	CC	CC	CC	CC	CC	CC	CC	CC	CC	CC	CC	CC	CC	CC	CC	CC	CC	CC	CC	CC	CC	CC	CC	CC	CC	CC	CC
Mint09966	C/T	LG10	9966	+	NA	NA	NA	NA	NA	NA	CC	NN	CC	CC	NN	NN	CC	CC	CC	NN	CC	CC	NN	CC	NN	CC	CC	CC	CC	CC	CC	CC	CC	CC	CC	CC	CC	CC	CC	CC	CC	CC	NN	CC	CC	NN	CC	NN	NN
Mint09967	G/T	LG10	9967	+	NA	NA	NA	NA	NA	NA	GG	NN	GG	GG	NN	NN	GG	GG	GG	NN	GG	GG	NN	GG	NN	GG	GG	GG	GG	GG	GG	GG	GG	GG	GG	GG	GG	GG	GG	GG	GG	GG	NN	GG	GG	NN	GG	NN	NN
Mint09975	T/A	LG10	9975	+	NA	NA	NA	NA	NA	NA	TT	NN	TT	TT	NN	TT	TT	TT	TT	TT	TT	NN	NN	TT	NN	TT	NN	TT	TT	NN	TT	TT	NN	TT	TT	TT	TT	TT	TT	TT	TT	TT	TT	TT	TT	TT	TT	NN	TT
Mint09976	G/A	LG10	9976	+	NA	NA	NA	NA	NA	NA	GG	NN	GG	GG	NN	GG	GG	GG	GG	GG	GG	NN	NN	GG	NN	GG	NN	GG	GG	NN	GG	GG	NN	GG	GG	GG	GG	GG	GG	GG	GG	GG	GG	GG	GG	GG	GG	NN	GG
Mint09977	C/G	LG10	9977	+	NA	NA	NA	NA	NA	NA	GG	GG	GG	GG	NN	NN	GG	NN	NN	NN	GG	GG	NN	NN	NN	NN	GG	GG	NN	GG	NN	NN	GG	NN	GG	NN	NN	NN	GG	NN	GG	NN	NN	GG	GG	NN	GG	GG	NN
Mint10089	C/G	LG10	10089	+	NA	NA	NA	NA	NA	NA	CC	CC	CC	CC	NN	NN	CC	CC	CC	CC	CC	CC	NN	CC	CC	CC	CC	CC	CC	CC	CC	CC	CC	CC	CC	CC	NN	CC	CC	CC	CC	NN	NN	CC	CC	CC	CC	NN	CC
Mint10090	C/T	LG10	10090	+	NA	NA	NA	NA	NA	NA	CC	CC	CC	CC	NN	NN	CC	CC	CC	CC	CC	CC	NN	CC	CC	CC	CC	CC	CC	CC	CC	CC	CC	CC	CC	CC	NN	CC	CC	CC	CC	NN	NN	CC	CC	CC	CC	NN	CC
Mint10098	T/C	LG10	10098	+	NA	NA	NA	NA	NA	NA	CC	CC	NN	CC	NN	NN	NN	NN	NN	NN	NN	TT	NN	CC	NN	NN	NN	NN	NN	NN	NN	NN	NN	NN	CC	NN	NN	NN	CC	NN	CC	NN	NN	NN	NN	NN	CC	NN	NN
Mint10099	T/C	LG10	10099	+	NA	NA	NA	NA	NA	NA	NN	NN	TT	NN	NN	NN	TT	NN	NN	NN	TT	TT	NN	TT	NN	TT	TT	NN	TT	TT	TT	TT	TT	TT	NN	NN	NN	TT	NN	TT	NN	NN	NN	TT	NN	NN	NN	NN	NN
Mint10100	A/T	LG10	10100	+	NA	NA	NA	NA	NA	NA	NN	NN	TT	NN	NN	NN	TT	AA	NN	NN	TT	TT	NN	TT	NN	TT	TT	NN	TT	TT	TT	TT	TT	TT	AA	AA	NN	TT	NN	TT	AA	NN	NN	TT	NN	NN	NN	NN	NN
Mint10101	C/T	LG10	10101	+	NA	NA	NA	NA	NA	NA	CT	CT	NN	CC	NN	NN	NN	TT	NN	NN	TT	NN	NN	CC	NN	NN	TT	NN	NN	NN	NN	NN	NN	TT	CC	NN	NN	TT	CC	TT	CC	TT	NN	NN	NN	TT	CC	NN	NN
Mint10102	C/T	LG10	10102	+	NA	NA	NA	NA	NA	NA	TT	TT	CC	TT	NN	NN	CC	NN	NN	NN	CC	CC	NN	CT	NN	CC	CC	NN	CC	CC	CC	CC	CC	CC	TT	NN	NN	CC	TT	CC	TT	NN	NN	CC	NN	NN	TT	NN	NN
Mint10103	G/A	LG10	10103	+	NA	NA	NA	NA	NA	NA	NN	NN	NN	NN	NN	NN	NN	NN	NN	NN	NN	GG	NN	NN	NN	NN	NN	AA	NN	NN	AA	NN	AA	NN	NN	NN	NN	NN	NN	NN	NN	NN	NN	NN	AA	AA	NN	NN	NN
Mint10104	G/C	LG10	10104	+	NA	NA	NA	NA	NA	NA	NN	NN	NN	NN	NN	NN	NN	GG	NN	NN	NN	NN	NN	NN	NN	NN	NN	NN	NN	NN	NN	NN	NN	NN	GG	GG	NN	NN	NN	NN	GG	NN	NN	NN	NN	NN	NN	NN	NN
Mint10149	C/T	LG10	10149	+	NA	NA	NA	NA	NA	NA	CC	CC	CC	NN	NN	CC	CC	CC	CC	CC	CC	CC	CC	CC	CC	CC	CC	CC	CC	NN	CC	NN	CC	CC	CC	CC	CC	CC	CC	CC	CC	CC	CC	CC	CC	CC	CC	CC	CC
Mint10150	G/C	LG10	10150	+	NA	NA	NA	NA	NA	NA	NN	NN	NN	NN	NN	NN	NN	NN	NN	NN	NN	NN	NN	NN	NN	NN	NN	NN	NN	NN	NN	NN	GG	NN	NN	NN	NN	NN	NN	NN	NN	NN	NN	NN	NN	NN	NN	NN	NN
Mint10151	C/T	LG10	10151	+	NA	NA	NA	NA	NA	NA	TT	TT	TT	NN	NN	TT	TT	TT	TT	TT	TT	TT	TT	TT	TT	TT	TT	TT	TT	NN	TT	NN	TT	TT	TT	TT	TT	TT	TT	TT	TT	TT	TT	TT	TT	TT	TT	TT	TT
Mint10152	C/T	LG10	10152	+	NA	NA	NA	NA	NA	NA	NN	NN	NN	NN	NN	NN	NN	NN	NN	NN	NN	NN	NN	NN	NN	NN	NN	NN	NN	NN	NN	NN	CC	NN	NN	NN	NN	NN	NN	NN	NN	NN	NN	NN	NN	NN	NN	NN	NN
Mint10315	A/T	LG10	10315	+	NA	NA	NA	NA	NA	NA	NN	AA	AA	AA	AA	AA	AA	AA	NN	AA	AA	AA	AA	AA	AA	NN	AA	NN	AA	AA	NN	NN	AA	AA	AA	AA	AA	AA	AA	AA	AA	AA	AA	AA	AA	AA	AA	NN	AA
Mint10316	G/T	LG10	10316	+	NA	NA	NA	NA	NA	NA	NN	GG	GG	GG	GG	GG	GG	GG	NN	GG	GG	GG	GG	GG	GG	NN	GG	NN	GG	GG	NN	NN	GG	GG	GG	GG	GG	GG	GG	GG	GG	GG	GG	GG	GT	GG	GT	NN	GG
Mint10317	G/C	LG10	10317	+	NA	NA	NA	NA	NA	NA	GG	CC	GC	GC	GC	GC	GC	GC	GG	GC	CC	CC	CC	GC	CC	GG	CC	GG	GC	GC	GG	GG	GC	CC	CC	CC	GC	CC	CC	GC	GC	CC	CC	GC	CC	GC	CC	GG	GC
Mint10411	T/C	LG10	10411	+	NA	NA	NA	NA	NA	NA	NN	CC	NN	NN	NN	NN	NN	NN	NN	CC	NN	CC	NN	NN	NN	NN	NN	NN	NN	NN	NN	NN	NN	CC	NN	CC	NN	CC	NN	CC	NN	CC	NN	NN	NN	NN	NN	NN	NN
Mint10412	C/G	LG10	10412	+	NA	NA	NA	NA	NA	NA	NN	NN	NN	NN	NN	NN	NN	NN	NN	NN	NN	NN	NN	NN	NN	NN	NN	NN	NN	NN	NN	NN	NN	NN	CC	CC	NN	NN	NN	NN	CC	NN	NN	NN	NN	NN	NN	NN	NN
Mint10413	T/A	LG10	10413	+	NA	NA	NA	NA	NA	NA	NN	NN	NN	NN	NN	NN	NN	NN	NN	NN	NN	NN	NN	NN	NN	NN	NN	NN	NN	NN	NN	NN	NN	NN	TT	TT	NN	NN	NN	NN	TT	NN	NN	NN	NN	NN	NN	NN	NN
Mint10414	G/A	LG10	10414	+	NA	NA	NA	NA	NA	NA	GG	GG	GG	GG	NN	NN	GG	GG	GG	GG	GG	GG	GG	GG	NN	GG	GG	GG	GG	GG	GG	GG	GG	GG	GG	GG	NN	GG	GG	GG	GG	GG	NN	GG	GG	GG	GG	NN	NN
Mint10435	A/G	LG10	10435	+	NA	NA	NA	NA	NA	NA	AA	AA	AA	AA	NN	AA	AA	AA	AA	AA	AA	AA	AA	AA	AA	AA	AA	AA	AA	AA	AA	AA	AA	AA	AA	AA	AA	AA	AA	AA	AA	AA	AA	AA	AA	AA	AA	AA	AA
Mint10436	A/T	LG10	10436	+	NA	NA	NA	NA	NA	NA	AA	AA	AA	AA	NN	AA	AA	AA	AA	AA	AA	AA	AA	AA	AA	AA	AA	AA	AA	AA	AA	AA	AA	AA	AA	AA	AA	AA	AA	AA	AA	AA	AA	AA	AA	AA	AA	AA	AA
Mint10654	A/T	LG10	10654	+	NA	NA	NA	NA	NA	NA	AT	AT	AA	AA	AA	AA	AA	AT	AT	AT	AT	AT	AT	AA	AT	AT	AT	AT	AA	AT	AA	AA	AT	AT	AA	AA	AT	AA	AT	AA	AA	AA	AA	AA	AT	TT	AA	AT	AA
Mint10704	C/T	LG10	10704	+	NA	NA	NA	NA	NA	NA	CC	NN	CC	CC	CC	CC	CC	CC	CC	CC	NN	NN	NN	CC	NN	CC	TT	CC	CC	NN	CC	CC	CC	NN	TT	NN	CC	NN	NN	CC	CC	NN	NN	CC	NN	CC	NN	CC	CC
Mint10705	A/G	LG10	10705	+	NA	NA	NA	NA	NA	NA	AA	NN	AA	AA	AA	AA	AA	AA	AA	AA	NN	NN	NN	AA	NN	AA	NN	AA	AA	NN	AA	AA	AA	NN	NN	NN	AA	NN	NN	AA	AA	NN	NN	AA	NN	AA	NN	AA	AA
Mint10788	T/C	LG10	10788	+	NA	NA	NA	NA	NA	NA	TT	TT	NN	NN	NN	NN	NN	TT	NN	TT	NN	NN	TT	NN	NN	TT	TT	TT	NN	TT	NN	NN	TT	NN	NN	TT	TT	NN	TT	NN	NN	TT	NN	NN	TT	TT	NN	TT	NN
Mint10789	T/C	LG10	10789	+	NA	NA	NA	NA	NA	NA	CC	TC	TT	TT	TT	TT	TT	TC	TT	TT	TT	TT	TT	TT	TT	CC	TC	TC	TT	TC	TT	TT	TC	TT	TT	TC	TC	TT	TC	TT	TT	TT	TT	TT	CC	CC	TT	CC	TT
Mint10838	G/A	LG10	10838	+	NA	NA	NA	NA	NA	NA	GG	NN	NN	NN	NN	NN	NN	NN	NN	NN	NN	NN	NN	NN	NN	NN	NN	NN	NN	NN	NN	NN	NN	NN	NN	NN	NN	NN	NN	NN	NN	NN	NN	NN	NN	NN	GG	NN	NN
Mint10839	A/G	LG10	10839	+	NA	NA	NA	NA	NA	NA	NN	NN	NN	NN	NN	NN	NN	AA	NN	NN	NN	NN	NN	NN	NN	NN	NN	NN	NN	NN	NN	NN	NN	NN	AA	AA	AA	NN	AA	NN	AA	AA	NN	NN	NN	NN	NN	NN	NN
Mint10840	A/G	LG10	10840	+	NA	NA	NA	NA	NA	NA	GG	NN	NN	AA	NN	NN	AA	NN	NN	NN	AA	AA	AA	NN	NN	NN	AA	AA	AA	AA	NN	AA	AA	AA	NN	NN	NN	AA	NN	AA	NN	NN	NN	AA	AA	NN	GG	NN	AA
Mint10841	C/A	LG10	10841	+	NA	NA	NA	NA	NA	NA	CC	CC	NN	CC	NN	NN	NN	CC	NN	NN	CC	NN	NN	CC	NN	CC	AA	CC	NN	NN	CC	NN	CC	CC	CC	CC	CC	CC	CC	CC	CC	CC	NN	NN	CC	CC	NN	CC	CC
Mint10842	C/T	LG10	10842	+	NA	NA	NA	NA	NA	NA	CT	CC	NN	CC	NN	NN	NN	CC	NN	NN	CC	NN	NN	CC	NN	CC	NN	CC	NN	NN	CC	NN	CC	CC	CC	CC	CC	CC	CC	CC	CC	CC	NN	NN	CC	CC	TT	CC	CC
Mint10932	C/A	LG10	10932	+	NA	NA	NA	NA	NA	NA	CC	NN	NN	NN	NN	NN	NN	CC	CC	NN	CC	NN	NN	NN	CC	NN	CC	NN	CC	NN	CC	CC	NN	NN	NN	NN	NN	NN	NN	NN	NN	NN	NN	NN	NN	CC	NN	CC	CC
Mint10933	C/T	LG10	10933	+	NA	NA	NA	NA	NA	NA	CC	NN	NN	NN	NN	NN	NN	CC	CC	NN	CC	NN	NN	NN	CC	NN	CC	NN	CC	NN	CC	CC	NN	NN	NN	NN	NN	NN	NN	NN	NN	NN	NN	NN	NN	CC	NN	CC	CC
Mint10934	A/T	LG10	10934	+	NA	NA	NA	NA	NA	NA	TT	TT	TT	TT	NN	NN	TT	NN	TT	TT	NN	NN	NN	TT	NN	TT	NN	TT	TT	NN	TT	TT	NN	NN	TT	TT	TT	TT	TT	TT	TT	TT	TT	TT	TT	NN	TT	NN	NN
Mint10935	T/C	LG10	10935	+	NA	NA	NA	NA	NA	NA	CC	TC	CC	CC	NN	NN	CC	TT	CC	TC	TT	TT	TT	CC	TT	TC	TT	TC	CC	TT	CC	CC	TT	TT	CC	TC	CC	TC	CC	TC	CC	TC	CC	TC	TC	NN	TC	TT	TT
Mint10936	T/G	LG10	10936	+	NA	NA	NA	NA	NA	NA	TT	GG	NN	NN	NN	NN	NN	TG	TT	GG	TG	GG	GG	NN	TG	GG	TG	GG	TT	GG	TT	TT	GG	GG	NN	GG	NN	GG	NN	GG	NN	GG	NN	GG	GG	TT	GG	TG	TG
Mint11012	A/G	LG10	11012	+	NA	NA	NA	NA	NA	NA	AA	AA	AA	AA	AA	AA	AA	AA	AA	AA	AA	AA	AA	AA	AA	AA	NN	AA	AA	NN	AA	NN	AA	AA	AA	AA	AA	AA	AA	AA	AA	AA	AA	AA	AA	AA	AA	AA	AA
Mint11013	A/T	LG10	11013	+	NA	NA	NA	NA	NA	NA	AA	AA	TT	AA	AT	AT	AT	NN	TT	AT	AA	AA	AA	AT	AA	TT	AA	AT	AT	AA	AT	AA	AT	AA	AA	AA	AA	AA	AA	AA	AA	AA	AA	AT	AT	TT	TT	TT	AT
Mint11014	C/G	LG10	11014	+	NA	NA	NA	NA	NA	NA	NN	NN	CC	NN	CC	CC	CC	NN	CC	CC	NN	NN	NN	CC	NN	CC	CC	CC	CC	NN	CC	NN	CC	NN	NN	NN	NN	NN	NN	NN	NN	NN	NN	CC	CC	CC	CC	CC	CC
Mint11038	T/A	LG10	11038	+	NA	NA	NA	NA	NA	NA	TT	TT	TA	TA	TA	TA	TA	TT	AA	TA	TT	TT	TT	AA	TT	TA	TA	TA	AA	TT	AA	AA	TT	TA	TA	TA	TA	TA	TA	TA	TA	TA	TA	TA	TT	TA	TT	TA	TA
Mint11039	A/G	LG10	11039	+	NA	NA	NA	NA	NA	NA	NN	NN	AA	AA	AA	AA	AA	NN	AA	AA	NN	NN	NN	AA	NN	AA	AA	AA	AA	NN	AA	AA	NN	AA	AA	AA	AA	AA	AA	AA	AA	AA	AA	AA	NN	AA	NN	AA	AA
Mint11040	T/C	LG10	11040	+	NA	NA	NA	NA	NA	NA	TT	TT	TT	TT	TT	TT	TT	TT	NN	TT	TT	TT	TT	NN	TT	TT	TT	TT	TT	TT	NN	NN	TT	TT	TT	TT	TT	TT	TT	TT	TT	TT	TT	TT	TT	TT	TT	TT	TT
Mint11041	G/C	LG10	11041	+	NA	NA	NA	NA	NA	NA	NN	NN	GG	GG	GG	GG	GG	NN	GG	GG	NN	NN	NN	GG	NN	GG	GG	GG	GG	NN	GG	GG	NN	GG	GG	GG	GG	GG	GG	GG	GG	GG	GG	GG	NN	GG	NN	GG	GG
Mint11042	G/C	LG10	11042	+	NA	NA	NA	NA	NA	NA	NN	NN	GG	GG	GG	GG	GG	NN	GG	GG	NN	NN	NN	GG	NN	GG	GG	GG	GG	NN	GG	GG	NN	GG	GG	GG	GG	GG	GG	GG	GG	GG	GG	GG	NN	GG	NN	GG	GG
Mint11043	G/C	LG10	11043	+	NA	NA	NA	NA	NA	NA	NN	NN	GG	GG	GG	GG	GG	NN	GG	GG	NN	NN	NN	GG	NN	GG	GG	GG	GG	NN	GG	GG	NN	GG	GG	GG	GG	GG	GG	GG	GG	GG	GG	GG	NN	GG	NN	GG	GG
Mint11142	A/G	LG10	11142	+	NA	NA	NA	NA	NA	NA	AA	GG	NN	AA	NN	NN	AA	NN	NN	GG	AA	AG	AA	AA	AA	NN	AA	NN	AA	AA	NN	AA	AA	AG	NN	GG	NN	AG	AA	AG	NN	GG	AG	AA	AA	NN	AA	NN	AA
Mint11187	A/G	LG10	11187	+	NA	NA	NA	NA	NA	NA	AG	NN	AA	NN	NN	NN	AA	AA	AA	AA	AA	NN	AA	AA	AA	AA	NN	AA	AA	NN	AA	NN	AA	NN	AA	AA	AA	NN	AA	NN	AA	AA	NN	AA	AA	AA	AA	AA	AA
Mint11188	T/G	LG10	11188	+	NA	NA	NA	NA	NA	NA	TT	NN	TT	NN	NN	NN	TT	TT	TT	TT	TT	NN	TT	TT	TT	TT	NN	TT	TT	NN	TT	NN	TT	NN	TT	TT	TT	NN	TT	NN	TT	TT	NN	TT	TT	TT	TT	TT	TT
Mint11189	T/C	LG10	11189	+	NA	NA	NA	NA	NA	NA	NN	CC	NN	CC	NN	CC	NN	NN	NN	NN	NN	NN	NN	CC	NN	NN	NN	NN	NN	NN	NN	NN	NN	NN	CC	NN	CC	NN	CC	NN	CC	NN	NN	NN	NN	NN	NN	NN	NN
Mint11190	T/A	LG10	11190	+	NA	NA	NA	NA	NA	NA	NN	TT	NN	TT	NN	TT	NN	NN	NN	NN	NN	NN	NN	TT	NN	NN	NN	NN	NN	NN	NN	NN	NN	NN	TT	NN	TT	NN	TT	NN	TT	NN	NN	NN	NN	NN	NN	NN	NN
Mint11191	T/C	LG10	11191	+	NA	NA	NA	NA	NA	NA	NN	TT	NN	TT	NN	TT	NN	NN	NN	NN	NN	NN	NN	TT	NN	NN	NN	NN	NN	NN	NN	NN	NN	NN	TT	NN	TT	NN	TT	NN	TT	NN	NN	NN	NN	NN	NN	NN	NN
Mint11192	T/C	LG10	11192	+	NA	NA	NA	NA	NA	NA	NN	TT	NN	TT	NN	TT	NN	NN	NN	NN	NN	NN	NN	TT	NN	NN	NN	NN	NN	NN	NN	NN	NN	NN	TT	NN	TT	NN	TT	NN	TT	NN	NN	NN	NN	NN	NN	NN	NN
Mint11220	A/T	LG10	11220	+	NA	NA	NA	NA	NA	NA	AA	AA	NN	NN	NN	NN	NN	AA	AA	AA	NN	AA	AA	NN	NN	AA	NN	AA	AA	AA	AA	NN	NN	AA	NN	AA	NN	NN	NN	AA	NN	AA	NN	NN	AA	AT	TT	TT	TT
Mint11221	A/G	LG10	11221	+	NA	NA	NA	NA	NA	NA	NN	NN	GG	NN	GG	GG	GG	GG	NN	NN	NN	NN	GG	GG	GG	GG	NN	GG	NN	GG	GG	GG	GG	GG	GG	AA	AA	GG	AA	AA	GG	GG	AA	GG	GG	NN	AA	GG	AA
Mint11222	C/T	LG10	11222	+	NA	NA	NA	NA	NA	NA	TT	TT	NN	NN	NN	NN	NN	TT	TT	TT	NN	TT	TT	NN	NN	TT	NN	TT	TT	TT	TT	NN	NN	TT	NN	CT	CC	NN	CC	CT	NN	TT	CC	NN	TT	TT	CC	NN	CC
Mint11224	G/A	LG10	11224	+	NA	NA	NA	NA	NA	NA	NN	NN	AA	NN	AA	AA	AA	AA	NN	NN	NN	NN	AA	AA	AA	AA	NN	AA	NN	AA	AA	AA	AA	AA	AA	NN	NN	AA	NN	NN	AA	AA	NN	AA	AA	NN	NN	AA	NN
Mint11225	A/C	LG10	11225	+	NA	NA	NA	NA	NA	NA	NN	NN	NN	NN	NN	NN	NN	NN	NN	NN	NN	NN	NN	NN	NN	NN	NN	CC	NN	NN	NN	NN	NN	NN	NN	CC	CC	NN	CC	CC	NN	NN	CC	NN	NN	NN	CC	NN	CC
Mint11229	G/A	LG10	11229	+	NA	NA	NA	NA	NA	NA	GA	GG	GG	GG	NN	NN	GG	GA	AA	AA	GG	GG	AA	GG	GG	GG	GG	GG	GG	GG	GG	GG	GG	GG	GG	GA	GA	GG	GA	GG	GA	GA	GG	NN	GG	GA	GG	GG	GG
Mint11230	G/A	LG10	11230	+	NA	NA	NA	NA	NA	NA	GG	NN	NN	NN	NN	NN	NN	GG	GG	GA	NN	NN	GG	NN	NN	NN	AA	NN	NN	NN	NN	NN	NN	NN	NN	GG	GG	NN	GG	NN	GG	GG	NN	NN	NN	GG	NN	NN	NN
Mint11231	T/C	LG10	11231	+	NA	NA	NA	NA	NA	NA	TT	TT	TT	TT	NN	NN	TT	TT	NN	NN	TT	TT	NN	TT	TT	TT	TT	TT	TT	TT	TT	TT	TT	TT	TT	TT	TT	TT	TT	TT	TT	TT	TT	NN	TT	TT	TT	TT	TT
Mint11232	G/C	LG10	11232	+	NA	NA	NA	NA	NA	NA	GG	NN	NN	NN	NN	NN	NN	GG	GG	GG	NN	NN	GG	NN	NN	NN	NN	NN	NN	NN	NN	NN	NN	NN	NN	GG	GG	NN	GG	NN	GG	GG	NN	NN	NN	GG	NN	NN	NN
Mint11275	T/G	LG10	11275	+	NA	NA	NA	NA	NA	NA	TT	NN	TT	TT	NN	TT	TT	TT	TT	TT	TT	TT	TT	NN	TT	TT	TT	TT	TT	TT	TT	TT	TT	TT	NN	TT	TT	NN	TT	NN	TT	TT	TT	TT	NN	TT	TT	TT	NN
Mint11276	C/T	LG10	11276	+	NA	NA	NA	NA	NA	NA	NN	CT	TT	TT	NN	TT	NN	CC	NN	NN	CC	CC	NN	TT	CC	CC	TT	CC	TT	TT	CC	TT	CC	CT	TT	CC	TT	TT	TT	CT	TT	CC	CC	NN	CC	CC	TT	TT	CC
Mint11277	T/G	LG10	11277	+	NA	NA	NA	NA	NA	NA	GG	TT	GG	GG	NN	GG	GG	TG	GG	GG	TG	TG	GG	NN	TG	TG	GG	TG	GG	GG	TG	GG	TG	TT	NN	TG	GG	NN	GG	TT	GG	TG	TG	GG	TT	TG	GG	GG	TT
Mint11351	C/T	LG10	11351	+	NA	NA	NA	NA	NA	NA	CC	TT	CC	CC	TT	CC	TT	CC	CC	NN	CC	CT	CC	NN	CC	CC	CC	TT	CC	CT	CC	CC	CT	TT	TT	NN	TT	NN	TT	TT	TT	NN	NN	CC	CT	CC	CT	CC	CT
Mint11397	C/T	LG10	11397	+	NA	NA	NA	NA	NA	NA	CC	CC	CC	CC	CC	CC	NN	CC	CC	CC	CC	CC	CC	CC	CC	CC	CC	NN	CC	CC	CC	CC	CC	CC	CC	CC	CC	CC	CC	CC	CC	CC	CC	NN	CC	CC	NN	NN	NN
Mint11440	G/A	LG10	11440	+	NA	NA	NA	NA	NA	NA	GG	GG	GG	GG	GG	GG	GG	GG	GG	GG	GG	GG	GG	GG	GG	GG	GG	GG	GG	GG	GG	GG	GG	GG	GG	GG	GG	GG	GG	GG	GG	GG	GG	GG	GG	GG	GG	GG	GG
Mint11441	T/C	LG10	11441	+	NA	NA	NA	NA	NA	NA	TT	TT	NN	NN	NN	NN	NN	TT	TT	NN	CC	TT	NN	NN	TT	NN	NN	NN	NN	NN	NN	NN	NN	TT	NN	TC	TT	NN	TT	TT	NN	TT	NN	NN	NN	NN	NN	NN	NN
Mint11442	A/G	LG10	11442	+	NA	NA	NA	NA	NA	NA	AG	AG	AA	AA	AA	AA	AA	AG	AG	AA	AA	AG	AA	AA	AG	AA	AA	AA	AA	AA	AA	AA	AA	AG	AA	AG	AG	AA	AG	AG	AA	AG	AA	AA	AA	AA	AA	AA	AA
Mint11562	A/G	LG10	11562	+	NA	NA	NA	NA	NA	NA	AA	GG	AA	AA	NN	AA	NN	NN	NN	GG	AA	AG	AG	NN	AA	NN	AA	NN	NN	AA	NN	NN	AA	NN	NN	GG	NN	GG	NN	NN	NN	AG	GG	AA	NN	GG	NN	GG	NN
Mint11690	C/T	LG10	11690	+	NA	NA	NA	NA	NA	NA	CC	CC	CC	CC	CC	CC	CC	CC	CC	CC	CC	CC	CC	CC	CC	CC	CC	CC	CC	CC	CC	CC	CC	CC	CC	CC	CC	CC	CC	CC	CC	CC	CC	CC	CC	CC	CC	CC	CC
Mint11691	C/T	LG10	11691	+	NA	NA	NA	NA	NA	NA	CC	CT	CC	CC	CC	CC	CC	CC	CC	CT	CC	CT	CC	CC	CC	CC	CC	CC	CC	CC	CC	CC	CC	CT	CC	CT	CC	CT	CC	CT	CC	CT	CT	CC	CC	CC	CC	CC	CC
Mint11692	T/C	LG10	11692	+	NA	NA	NA	NA	NA	NA	TT	TT	TT	TT	TT	TT	TT	TT	TT	TT	TT	TT	TT	TT	TT	TT	TT	TT	TT	TT	TT	TT	TT	TT	TT	TT	TT	TT	TT	TT	TT	TT	TT	TT	TT	TT	TT	TT	TT
Mint11807	G/T	LG10	11807	+	NA	NA	NA	NA	NA	NA	NN	TT	NN	NN	NN	NN	NN	TT	NN	NN	NN	GG	NN	NN	NN	NN	GT	NN	GG	NN	NN	NN	NN	NN	NN	NN	NN	NN	NN	NN	NN	NN	NN	NN	NN	NN	NN	NN	NN
Mint11808	T/C	LG10	11808	+	NA	NA	NA	NA	NA	NA	NN	NN	NN	NN	NN	NN	NN	NN	NN	TT	TT	TT	NN	NN	TT	NN	CC	NN	CC	NN	NN	NN	NN	NN	NN	NN	NN	NN	NN	NN	NN	NN	NN	NN	NN	NN	NN	NN	NN
Mint11809	A/T	LG10	11809	+	NA	NA	NA	NA	NA	NA	AA	AA	AA	AA	NN	AA	AA	AA	AA	AA	AA	AA	AA	AA	AA	AA	AA	AA	AA	AA	AA	AA	AA	AA	AA	AA	AA	AA	AA	AA	AA	AA	AA	AA	AA	AA	AA	AA	AA
Mint12072	C/T	LG10	12072	+	NA	NA	NA	NA	NA	NA	CC	CC	CC	CC	CC	CC	CC	CC	CC	CC	CC	CC	CC	CC	CC	CC	CC	CC	CC	CC	CC	CC	CC	CC	CC	CC	CC	CC	CC	CC	CC	CC	CC	CC	CC	CC	CC	CC	CC
Mint12073	A/G	LG10	12073	+	NA	NA	NA	NA	NA	NA	AA	AA	AA	AA	AA	AA	AA	AA	AA	AA	AA	AA	AA	AA	AA	AA	AA	AA	AA	AA	AA	AA	AA	AA	AA	AA	AA	AA	AA	AA	AA	AA	AA	AA	AA	AA	AA	AA	AA
Mint12113	T/C	LG10	12113	+	NA	NA	NA	NA	NA	NA	NN	CC	NN	NN	NN	NN	CC	NN	NN	NN	NN	CC	NN	NN	NN	NN	CC	NN	NN	NN	NN	NN	NN	NN	NN	NN	NN	NN	NN	NN	CC	NN	CC	NN	TT	CC	NN	NN	NN
Mint12114	C/T	LG10	12114	+	NA	NA	NA	NA	NA	NA	CC	CC	CC	CC	NN	CC	CC	CC	CC	CC	CC	CC	NN	CC	CC	CC	NN	NN	CC	CC	CC	NN	CC	CC	CC	CC	CC	CC	CC	CC	CC	CC	CC	CC	CC	CC	CC	CC	CC
Mint12115	A/G	LG10	12115	+	NA	NA	NA	NA	NA	NA	AA	AA	AA	AA	NN	AA	AA	AA	AA	AA	AA	AA	NN	AA	AA	AA	NN	NN	AA	AA	AA	NN	AA	AA	AA	AA	AA	AA	AA	AA	AA	AA	AA	AA	AA	AA	AA	AA	AA
Mint12116	T/A	LG10	12116	+	NA	NA	NA	NA	NA	NA	TT	AA	TT	TT	TT	TT	TT	TT	TT	TA	TT	AA	AA	TT	TT	TT	NN	TT	TT	NN	TT	TT	NN	TT	TT	TA	TT	TA	TT	TT	TT	TA	TA	TT	TT	TA	TT	TT	TT
Mint12138	A/T	LG10	12138	+	NA	NA	NA	NA	NA	NA	AT	AA	AA	AA	AA	AA	AT	AA	AA	AA	AA	AA	AA	AA	AA	AA	AT	AA	AA	AA	AA	AA	AA	AA	AA	AA	AA	AA	AA	AA	AA	AA	AA	AA	AA	AA	AA	AA	AA
Mint12139	G/A	LG10	12139	+	NA	NA	NA	NA	NA	NA	GG	GG	GG	GG	GG	GG	GG	GG	GG	GG	GG	GG	GG	GG	GG	GG	GG	GG	GA	GG	GG	GG	GG	GG	GG	GG	GG	GG	GG	GG	GG	GG	GG	GG	GG	GG	GG	GG	GG
Mint12186	G/T	LG10	12186	+	NA	NA	NA	NA	NA	NA	NN	NN	NN	NN	NN	NN	NN	NN	NN	NN	NN	NN	NN	NN	NN	GT	TT	NN	NN	TT	TT	NN	NN	TT	NN	NN	NN	NN	NN	NN	TT	NN	NN	TT	TT	NN	TT	TT	TT
Mint12187	C/G	LG10	12187	+	NA	NA	NA	NA	NA	NA	CC	CC	CC	CC	NN	CC	CC	CC	CC	CC	CC	CC	CC	CC	CC	NN	CC	CC	CC	CC	CC	CC	CC	CC	CC	CC	CC	CC	CC	CC	CC	CC	CC	CC	NN	CC	CC	NN	NN
Mint12226	A/T	LG10	12226	+	NA	NA	NA	NA	NA	NA	AA	AA	AA	AA	AA	AA	AA	AT	AA	AA	AA	AA	AA	AA	AA	AA	AA	AA	AA	AA	AA	AA	AA	AA	AT	AT	AT	AA	AT	AA	AT	AT	AA	AA	AA	AA	AA	AA	AA
Mint12598	T/A	LG10	12598	+	NA	NA	NA	NA	NA	NA	TT	TA	TT	TT	TT	TT	TT	TT	TT	TA	TT	TA	TT	TT	TT	TT	TT	TT	TT	TT	TT	TT	TT	TA	TT	TA	TT	TA	TT	TA	TT	TA	TA	TT	TT	TT	TT	TT	TT
Mint12599	C/G	LG10	12599	+	NA	NA	NA	NA	NA	NA	CC	CC	CC	CC	CC	CC	CC	CC	CC	CC	CC	CC	CC	CC	CC	CC	CC	CC	CC	CC	CC	CC	CC	CC	CC	CC	CC	CC	CC	CC	CC	CC	CC	CC	CC	CC	CC	CC	CC
Mint00024	C/T	LG11	24	+	NA	NA	NA	NA	NA	NA	CC	CC	CT	CT	NN	NN	CT	CC	TT	CT	CT	TT	CT	CT	TT	CT	TT	CC	CC	CC	TT	CT	CT	CC	CC	CC	CC	CC	CC	CC	CC	CC	NN	CT	CT	TT	CC	TT	CT
Mint00029	A/C	LG11	29	+	NA	NA	NA	NA	NA	NA	AA	AA	AA	AA	NN	NN	AA	AA	AA	AA	AA	AA	NN	AA	NN	AA	AA	AA	AA	AA	AA	AA	AA	AA	AA	AA	AA	AA	AA	AA	AA	AA	NN	AA	AA	AA	AA	NN	NN
Mint00033	C/T	LG11	33	+	NA	NA	NA	NA	NA	NA	CC	CT	CC	CC	NN	CC	CC	CT	CC	CC	CC	CC	CT	CC	CT	CC	CC	CT	CT	CT	CT	CC	CT	CC	CC	CC	CT	CT	CC	CT	CT	CC	CC	CC	CC	CC	CC	CC	CC
Mint00044	T/A	LG11	44	+	NA	NA	NA	NA	NA	NA	TT	TT	AA	AA	NN	NN	NN	TT	NN	AA	TA	NN	NN	TA	NN	NN	TA	TT	TA	TT	AA	TA	TT	TT	TT	TT	NN	NN	NN	NN	NN	TT	NN	AA	TA	AA	NN	NN	NN
Mint00066	G/T	LG11	66	+	NA	NA	NA	NA	NA	NA	GG	NN	GG	GG	NN	NN	GG	GG	GG	GT	GG	GG	GG	GG	GG	GG	GG	GG	GG	GG	GG	GG	GG	GG	GG	GG	GG	GG	GG	GG	GG	GG	NN	GG	GG	GG	GG	NN	NN
Mint00206	A/G	LG11	206	+	NA	NA	NA	NA	NA	NA	AA	AG	AA	AA	NN	NN	AA	AA	AA	AA	AA	AA	NN	AA	NN	AA	AA	AA	AA	AA	AA	AA	AA	AA	AA	AA	AA	AA	AA	AA	AA	AA	NN	AA	AA	AA	AA	GG	NN
Mint00244	C/T	LG11	244	+	NA	NA	NA	NA	NA	NA	CC	NN	NN	NN	NN	NN	NN	CC	CC	NN	CC	CC	NN	NN	NN	CC	TT	NN	CC	NN	NN	CC	NN	NN	NN	NN	NN	NN	NN	NN	NN	NN	NN	NN	NN	NN	NN	NN	CC
Mint00277	T/A	LG11	277	+	NA	NA	NA	NA	NA	NA	TT	TT	TT	TT	NN	NN	NN	TT	NN	AA	AA	AA	NN	TT	NN	AA	TT	TT	AA	TT	TA	AA	TT	TT	TT	TT	TT	TT	TT	NN	TT	TT	NN	TT	AA	AA	NN	NN	NN
Mint00294	C/T	LG11	294	+	NA	NA	NA	NA	NA	NA	CC	CC	CC	CC	NN	NN	NN	CC	NN	CC	CC	CC	NN	CT	NN	CC	CC	CC	CC	CC	CC	CC	CC	CC	CC	NN	NN	CC	CC	CC	CC	CC	NN	CC	CC	CC	CC	NN	NN
Mint00349	A/G	LG11	349	+	NA	NA	NA	NA	NA	NA	GG	AA	AA	AA	NN	NN	AA	GG	NN	AA	AA	AA	NN	AA	NN	AA	AA	AA	AA	AA	AA	AA	AA	AA	AA	AA	NN	AA	AA	AA	AA	AA	NN	AA	AA	NN	NN	NN	NN
Mint00655	T/C	LG11	655	+	NA	NA	NA	NA	NA	NA	TT	TT	CC	TT	NN	NN	NN	TT	NN	NN	TC	TC	NN	NN	NN	TT	TT	TT	TT	TT	TT	TT	TT	TC	TT	TC	NN	CC	TC	TT	TT	TC	NN	TC	TT	TT	TT	NN	NN
Mint00656	C/A	LG11	656	+	NA	NA	NA	NA	NA	NA	CA	CA	NN	CC	NN	NN	NN	CA	NN	NN	CC	CC	NN	NN	NN	CA	CC	CA	CA	CA	CA	CA	CA	CC	CC	CC	NN	AA	CC	CA	CA	CC	NN	CC	CA	CA	CA	NN	NN
Mint00657	C/T	LG11	657	+	NA	NA	NA	NA	NA	NA	CC	CT	CC	CC	NN	NN	CC	CT	CC	CC	CC	NN	CC	CC	NN	CC	NN	CT	CT	CT	CT	CC	TT	CC	CC	CC	CC	CT	CC	CC	CC	CC	NN	CC	CC	NN	CC	NN	NN
Mint00658	A/G	LG11	658	+	NA	NA	NA	NA	NA	NA	AA	AA	AA	AA	NN	NN	AA	AA	AA	AA	AA	NN	AA	AA	NN	AA	NN	AA	AA	AA	AA	AA	NN	AA	AA	AA	AA	AA	AA	AA	AA	AA	NN	AA	AA	NN	AG	GG	NN
Mint00660	A/C	LG11	660	+	NA	NA	NA	NA	NA	NA	AA	AA	AA	NN	NN	NN	AA	AA	NN	NN	AA	NN	NN	AA	NN	AA	AA	AA	AA	AA	AA	AA	AA	AA	AA	AA	NN	AA	AA	NN	AA	AA	NN	AA	AA	NN	AC	NN	NN
Mint00665	T/G	LG11	665	+	NA	NA	NA	NA	NA	NA	TT	TT	TT	TT	NN	NN	TT	TT	TT	TT	TT	TT	NN	TT	NN	TT	TT	TT	TT	TT	TT	TT	TT	TT	TT	TT	TT	TT	TT	TT	TT	TT	NN	TT	TT	TT	TT	TG	NN
Mint00669	G/T	LG11	669	+	NA	NA	NA	NA	NA	NA	GG	GG	GG	GG	NN	NN	GG	GG	GG	GG	GG	GG	GG	GG	GG	GG	GG	GG	GG	GG	GG	GG	GG	GG	GG	GG	NN	GG	GG	GG	GG	GG	NN	GG	GG	GG	GG	GG	NN
Mint00670	C/T	LG11	670	+	NA	NA	NA	NA	NA	NA	CC	CC	CC	CC	NN	NN	CC	CC	CC	CC	CC	CC	CC	CC	CC	CC	CT	CC	CC	CC	CC	CC	CC	CC	CC	CC	NN	CC	CC	CC	CC	CC	NN	CC	CC	CC	CT	CC	NN
Mint00704	C/G	LG11	704	+	NA	NA	NA	NA	NA	NA	GG	NN	NN	NN	NN	NN	NN	NN	NN	NN	NN	NN	NN	NN	NN	NN	NN	NN	NN	NN	NN	NN	NN	NN	NN	NN	NN	NN	NN	NN	NN	NN	NN	NN	NN	GG	NN	NN	NN
Mint00719	T/C	LG11	719	+	NA	NA	NA	NA	NA	NA	TT	NN	TT	NN	NN	NN	NN	NN	NN	NN	TT	NN	NN	TT	NN	NN	TT	TT	NN	TT	TT	TT	TT	NN	TT	NN	NN	NN	NN	TT	TT	TT	NN	TT	NN	NN	TT	NN	NN
Mint00744	C/G	LG11	744	+	NA	NA	NA	NA	NA	NA	CC	CC	CC	CC	NN	NN	CC	CC	CC	CC	CC	CC	CC	CC	CC	CC	CC	CC	CC	CC	CC	CC	CC	CC	CC	CC	CC	CC	CC	CC	CC	CC	CC	CC	CC	CC	CC	CC	CC
Mint00745	A/T	LG11	745	+	NA	NA	NA	NA	NA	NA	AT	AT	AT	AT	NN	TT	AT	AA	AA	AA	AA	AA	AA	AT	AA	AA	AT	AA	AA	AA	AA	AA	AA	AA	AT	AT	AA	AT	AA	AA	AA	AT	AA	AA	AA	AA	AT	AA	AT
Mint00759	G/A	LG11	759	+	NA	NA	NA	NA	NA	NA	NN	GG	GG	GG	NN	NN	NN	GG	NN	GG	GG	NN	NN	GG	NN	NN	NN	NN	GG	GG	GG	NN	NN	GG	GG	GG	NN	GG	GG	GG	GG	GG	NN	GG	GG	NN	GG	NN	NN
Mint00768	T/C	LG11	768	+	NA	NA	NA	NA	NA	NA	NN	NN	NN	NN	NN	NN	NN	TT	NN	NN	NN	NN	NN	NN	NN	NN	NN	NN	NN	NN	NN	NN	NN	NN	NN	NN	NN	NN	NN	NN	NN	NN	NN	NN	NN	NN	NN	TT	NN
Mint00782	C/T	LG11	782	+	NA	NA	NA	NA	NA	NA	CC	CC	NN	NN	NN	NN	NN	NN	NN	NN	CC	NN	NN	CC	NN	NN	CC	CC	CC	CC	CC	CC	CC	NN	CC	CC	NN	CT	CC	NN	CC	NN	NN	CC	CC	CC	NN	NN	NN
Mint00798	G/C	LG11	798	+	NA	NA	NA	NA	NA	NA	CC	GG	NN	GG	NN	NN	NN	NN	NN	NN	GG	NN	NN	GC	NN	NN	GG	NN	GC	GG	CC	GG	NN	GG	GG	NN	NN	GG	GG	GG	GG	NN	NN	GC	GG	NN	NN	NN	NN
Mint00869	T/C	LG11	869	+	NA	NA	NA	NA	NA	NA	NN	NN	NN	NN	NN	NN	NN	NN	NN	NN	CC	NN	NN	CC	NN	NN	TC	NN	TC	CC	NN	CC	CC	NN	NN	NN	NN	CC	NN	NN	NN	NN	NN	CC	NN	NN	NN	NN	NN
Mint00901	T/C	LG11	901	+	NA	NA	NA	NA	NA	NA	NN	NN	NN	NN	NN	NN	NN	NN	TT	TT	TT	TT	TT	NN	TT	TT	TT	NN	NN	NN	NN	TT	NN	NN	NN	NN	NN	NN	NN	NN	NN	NN	NN	NN	TT	TT	NN	NN	TT
Mint00956	T/A	LG11	956	+	NA	NA	NA	NA	NA	NA	AA	TT	TT	TT	NN	NN	TT	AA	NN	AA	NN	TT	AA	NN	NN	NN	TA	NN	NN	TT	TT	TT	NN	NN	TT	NN	NN	TT	TT	TT	TT	NN	NN	TT	NN	NN	NN	NN	TT
Mint01008	G/A	LG11	1008	+	NA	NA	NA	NA	NA	NA	GG	NN	NN	NN	NN	NN	NN	NN	GG	GG	NN	NN	NN	GG	GG	GG	GG	NN	GG	NN	NN	NN	NN	NN	NN	NN	NN	NN	NN	AA	AA	NN	NN	GG	NN	GG	NN	GG	GA
Mint01009	C/T	LG11	1009	+	NA	NA	NA	NA	NA	NA	CC	NN	NN	NN	NN	NN	NN	NN	CC	CC	NN	NN	NN	CC	CC	CC	CC	NN	CC	NN	NN	NN	NN	NN	NN	NN	NN	NN	NN	NN	NN	NN	NN	CC	NN	CC	NN	CC	CC
Mint01019	C/T	LG11	1019	+	NA	NA	NA	NA	NA	NA	CC	CC	CC	CC	NN	NN	CC	CC	CC	CC	CC	CC	CC	CC	CC	CC	CC	CC	CC	CC	CC	CC	CC	CC	CC	CC	CC	CC	CC	CC	CC	CC	NN	CC	CC	CC	CC	CC	NN
Mint01036	A/T	LG11	1036	+	NA	NA	NA	NA	NA	NA	AA	AA	NN	AA	NN	NN	NN	AA	AA	NN	AA	NN	NN	AA	NN	NN	AA	AA	AA	AA	AA	AA	NN	AA	AA	AA	AA	AA	AA	AA	AA	AA	NN	AA	NN	NN	AA	NN	NN
Mint01067	G/A	LG11	1067	+	NA	NA	NA	NA	NA	NA	NN	GG	GG	GG	NN	NN	GG	GG	GG	GG	GG	NN	GG	GG	NN	GG	GG	GG	GG	GG	GG	GG	GG	GG	GG	GG	NN	NN	NN	GG	GG	GG	GG	GG	GG	NN	GG	NN	NN
Mint01089	T/C	LG11	1089	+	NA	NA	NA	NA	NA	NA	NN	CC	CC	CC	NN	CC	CC	TT	CC	TC	TT	TC	TT	CC	TC	NN	NN	NN	CC	CC	CC	CC	CC	CC	NN	NN	CC	CC	CC	CC	CC	NN	CC	CC	TT	TT	CC	TT	TT
Mint01090	A/T	LG11	1090	+	NA	NA	NA	NA	NA	NA	NN	AA	AA	AA	NN	AA	AA	NN	AA	AA	NN	AA	NN	AA	AA	NN	NN	NN	AA	AA	AA	AA	AA	AA	NN	NN	AA	AA	AA	AA	AA	NN	AA	AA	NN	NN	AA	NN	NN
Mint01124	A/T	LG11	1124	+	NA	NA	NA	NA	NA	NA	NN	AA	AA	AA	NN	NN	AA	NN	AA	AA	AA	AA	NN	AA	NN	NN	AA	AA	AA	AA	AA	AA	AA	AA	AA	AA	NN	AA	AA	AA	AA	AA	NN	AA	AA	NN	AA	NN	NN
Mint01148	C/A	LG11	1148	+	NA	NA	NA	NA	NA	NA	NN	CC	NN	NN	NN	NN	NN	NN	NN	NN	CC	NN	NN	CC	NN	NN	CC	CC	CC	CC	CC	CC	CC	NN	CC	NN	NN	CC	CC	CC	CC	CC	NN	CC	NN	NN	CC	NN	NN
Mint01203	G/C	LG11	1203	+	NA	NA	NA	NA	NA	NA	NN	NN	NN	NN	NN	NN	NN	NN	NN	NN	NN	NN	NN	GG	NN	NN	NN	NN	NN	NN	NN	NN	NN	NN	NN	NN	NN	NN	NN	NN	NN	NN	NN	NN	NN	NN	NN	NN	NN
Mint01260	C/A	LG11	1260	+	NA	NA	NA	NA	NA	NA	NN	CC	NN	NN	NN	NN	NN	CC	NN	NN	NN	NN	NN	NN	NN	NN	NN	NN	NN	NN	NN	NN	NN	NN	NN	CC	NN	CC	NN	NN	NN	NN	NN	NN	NN	NN	NN	NN	NN
Mint01264	C/T	LG11	1264	+	NA	NA	NA	NA	NA	NA	CC	CC	CC	CC	CC	NN	CC	NN	CC	NN	NN	NN	CC	CC	NN	NN	CC	NN	CC	NN	NN	CC	CC	NN	CC	NN	NN	CC	NN	CC	NN	NN	NN	CC	NN	NN	NN	NN	NN
Mint01278	T/C	LG11	1278	+	NA	NA	NA	NA	NA	NA	NN	CC	TT	NN	TT	NN	NN	NN	NN	CC	NN	CC	CC	NN	NN	NN	NN	CC	NN	NN	NN	NN	NN	CC	NN	CC	NN	CC	TT	CC	NN	CC	CC	NN	NN	CC	NN	TT	NN
Mint01279	G/A	LG11	1279	+	NA	NA	NA	NA	NA	NA	GG	GG	GG	GG	GG	GG	GG	GG	GG	GG	GG	GG	GG	GG	GG	GG	GG	GG	GG	GG	GG	GG	GG	GG	GG	GG	GG	GG	GG	GG	GG	GG	GG	GG	GG	GG	GG	GG	GG
Mint01389	T/G	LG11	1389	+	NA	NA	NA	NA	NA	NA	TT	TT	TT	TT	NN	NN	TT	TT	NN	TT	TT	TT	NN	TT	NN	TT	TT	TT	TT	TT	TT	TT	TT	TT	TT	TT	NN	TT	TT	TT	TT	TT	NN	TT	TT	TT	TT	NN	NN
Mint01390	C/A	LG11	1390	+	NA	NA	NA	NA	NA	NA	CC	CC	CC	CC	NN	NN	CC	CC	NN	CC	CC	CC	NN	CC	NN	CC	CC	CC	CC	CC	CC	CC	CC	CC	CC	CC	NN	CC	CC	CC	CC	CC	NN	CC	CC	CC	CC	NN	NN
Mint01403	G/A	LG11	1403	+	NA	NA	NA	NA	NA	NA	AA	GA	AA	NN	NN	NN	NN	NN	NN	NN	AA	NN	NN	AA	NN	NN	AA	AA	AA	AA	AA	AA	AA	NN	AA	GA	NN	NN	NN	NN	AA	AA	NN	AA	NN	NN	NN	NN	NN
Mint01433	A/T	LG11	1433	+	NA	NA	NA	NA	NA	NA	AA	AA	AA	AA	NN	NN	AA	AT	AA	AA	AA	AA	AA	AA	AA	AA	AA	AA	AA	AA	AA	AA	AA	AA	TT	AA	AA	AA	AT	AT	AA	TT	NN	AA	AA	AA	AA	NN	AA
Mint01441	G/C	LG11	1441	+	NA	NA	NA	NA	NA	NA	GG	CC	GG	NN	NN	NN	NN	NN	NN	NN	NN	NN	NN	NN	NN	NN	GG	NN	GG	CC	GG	GG	GC	NN	NN	GG	NN	NN	NN	NN	GG	GG	NN	GG	GG	NN	NN	NN	NN
Mint01471	A/T	LG11	1471	+	NA	NA	NA	NA	NA	NA	AT	AA	AA	AA	AA	AA	AA	AA	AA	AA	AA	AA	AA	AA	AA	AA	AA	AA	AA	AA	AA	AA	AA	AA	AA	AA	AA	AA	AA	AA	AA	AA	AA	AA	AA	AA	AA	AA	AA
Mint01502	C/G	LG11	1502	+	NA	NA	NA	NA	NA	NA	CC	CC	CC	CC	CC	CC	CC	CG	CC	CC	CC	CC	CC	CC	CC	CC	CC	CC	CG	CC	CC	CC	CC	CC	CC	CC	CC	CC	CC	CC	CC	CC	CC	CC	CC	CC	CC	CG	CC
Mint01522	T/C	LG11	1522	+	NA	NA	NA	NA	NA	NA	NN	TT	NN	NN	NN	NN	NN	TT	NN	NN	NN	NN	NN	NN	NN	NN	TT	NN	NN	NN	NN	NN	NN	NN	NN	TT	NN	NN	TT	NN	NN	NN	NN	NN	NN	NN	NN	NN	NN
Mint01523	C/T	LG11	1523	+	NA	NA	NA	NA	NA	NA	CC	CT	CC	CC	NN	NN	CC	CT	CC	CC	CC	CC	CC	CC	NN	CC	CT	CC	CC	CC	CC	CC	CC	CC	CC	CT	NN	CC	CT	CC	CC	CC	NN	CC	CC	CC	CC	NN	NN
Mint01533	C/T	LG11	1533	+	NA	NA	NA	NA	NA	NA	TT	CC	CC	CC	NN	NN	CC	CT	NN	CC	CC	CC	NN	CC	NN	CC	CT	NN	CC	CC	CC	CC	CC	CC	CC	CC	NN	CC	CC	CC	CC	CC	NN	CC	CC	CC	NN	NN	NN
Mint01609	A/G	LG11	1609	+	NA	NA	NA	NA	NA	NA	NN	AA	AA	NN	NN	NN	NN	AA	NN	AA	AA	NN	NN	AG	NN	AA	AG	AA	AA	AA	AA	AA	AA	AA	AA	AA	NN	AA	NN	NN	AA	AA	NN	AA	NN	AA	AA	NN	NN
Mint01610	G/T	LG11	1610	+	NA	NA	NA	NA	NA	NA	GG	GG	GG	GG	NN	NN	GG	GG	NN	GG	GG	NN	NN	GG	NN	GG	GG	GG	GG	GG	GG	GG	GG	NN	GG	GG	NN	GG	GG	GG	GG	GG	NN	GG	GG	GG	GG	NN	NN
Mint01659	G/T	LG11	1659	+	NA	NA	NA	NA	NA	NA	NN	NN	GG	GG	NN	NN	GG	NN	GG	GG	GG	GG	NN	GG	NN	GG	GG	GG	GG	GG	GG	GG	GG	GG	NN	NN	GG	NN	NN	GG	GG	GG	NN	GG	GG	GG	GG	GG	NN
Mint01666	T/C	LG11	1666	+	NA	NA	NA	NA	NA	NA	TT	TT	TC	TC	NN	NN	TC	TT	NN	TT	TT	TC	NN	TC	NN	TT	TC	TT	TT	TT	TC	TT	TC	TT	TT	TT	NN	TT	TT	TT	TT	TT	NN	TC	TT	TT	TT	TT	NN
Mint01806	G/C	LG11	1806	+	NA	NA	NA	NA	NA	NA	GG	NN	NN	GG	GG	GG	NN	NN	NN	GG	GG	GG	GG	GG	GG	GG	GG	NN	NN	NN	NN	NN	NN	GG	GG	GG	NN	GG	GG	NN	NN	NN	NN	GG	NN	NN	GG	GG	NN
Mint01817	T/C	LG11	1817	+	NA	NA	NA	NA	NA	NA	TT	NN	TT	TT	NN	NN	NN	TT	NN	TT	TT	TT	NN	TT	NN	TT	TT	TT	TT	TT	TT	TT	TT	TT	TT	TT	TT	TT	TT	TT	TT	TT	NN	TT	TT	TT	TT	NN	NN
Mint01875	A/T	LG11	1875	+	NA	NA	NA	NA	NA	NA	AA	NN	NN	NN	NN	NN	NN	NN	TT	TT	TT	TT	TT	NN	TT	NN	NN	NN	NN	NN	NN	NN	NN	NN	NN	NN	NN	NN	NN	NN	NN	NN	NN	NN	NN	TT	NN	NN	NN
Mint02010	A/G	LG11	2010	+	NA	NA	NA	NA	NA	NA	AG	AA	NN	AA	NN	NN	NN	AA	AA	AA	NN	NN	NN	AA	NN	AG	AA	NN	AA	AA	AA	AA	AA	AA	AA	AA	AA	AA	AA	AA	AA	AA	NN	AA	AA	NN	AA	NN	NN
Mint02018	C/T	LG11	2018	+	NA	NA	NA	NA	NA	NA	NN	CC	CC	CC	NN	NN	CC	NN	CC	CC	CC	CC	NN	CC	NN	CC	CC	CC	CC	CC	CC	CC	CC	CC	CC	CC	NN	CC	CC	CC	CC	CC	NN	CC	CC	CC	CC	NN	NN
Mint02034	C/G	LG11	2034	+	NA	NA	NA	NA	NA	NA	NN	CC	CC	CC	NN	NN	CC	CC	CC	CC	CC	CC	CC	CC	CC	CC	CC	CC	CC	CC	CC	CC	CC	CC	CC	CC	CC	CC	CC	CC	CC	CC	CC	CC	CC	CC	CC	CC	CC
Mint02061	G/A	LG11	2061	+	NA	NA	NA	NA	NA	NA	NN	GG	NN	GG	NN	NN	AA	GG	NN	NN	AA	AA	NN	NN	NN	NN	GG	AA	GG	GG	GG	GG	GG	GG	GG	GG	GG	NN	GG	GG	NN	NN	NN	GA	NN	NN	NN	NN	NN
Mint02062	G/A	LG11	2062	+	NA	NA	NA	NA	NA	NA	NN	GG	NN	GG	NN	NN	NN	GG	NN	NN	NN	NN	NN	NN	NN	NN	GG	NN	GG	GG	GG	GG	GG	GG	GG	GG	GG	NN	GG	GG	NN	NN	NN	GG	NN	NN	NN	NN	NN
Mint02064	T/G	LG11	2064	+	NA	NA	NA	NA	NA	NA	TT	NN	TT	NN	NN	TT	TT	NN	NN	NN	NN	NN	NN	NN	NN	NN	GG	NN	NN	NN	NN	NN	NN	TT	TT	NN	TT	NN	NN	TT	NN	TT	TT	NN	NN	NN	NN	NN	NN
Mint02160	C/T	LG11	2160	+	NA	NA	NA	NA	NA	NA	CC	TT	NN	NN	NN	NN	NN	TT	NN	NN	NN	NN	NN	NN	NN	NN	NN	TT	NN	TT	NN	NN	TT	TT	NN	NN	TT	NN	TT	TT	TT	NN	TT	NN	NN	NN	CC	NN	CC
Mint02161	G/A	LG11	2161	+	NA	NA	NA	NA	NA	NA	GG	NN	NN	NN	NN	NN	NN	AA	NN	NN	NN	NN	NN	AA	NN	AA	NN	NN	NN	NN	NN	NN	NN	NN	NN	NN	NN	NN	NN	NN	NN	NN	NN	NN	AA	NN	GA	NN	GA
Mint02330	G/A	LG11	2330	+	NA	NA	NA	NA	NA	NA	AA	GA	GG	GG	GG	GG	GG	AA	GA	GA	GA	GA	GA	GG	GA	GA	GA	GA	GA	GA	GA	GA	GA	GA	GG	GG	GA	GG	GA	GG	GG	GG	GG	GG	GA	AA	GA	GA	GA
Mint02372	A/G	LG11	2372	+	NA	NA	NA	NA	NA	NA	AA	NN	NN	NN	NN	NN	NN	NN	NN	NN	NN	NN	NN	NN	NN	NN	NN	NN	AA	AA	NN	NN	AG	NN	NN	AA	NN	AA	NN	AA	AA	AA	NN	AA	AA	AA	AA	AA	AG
Mint02410	T/C	LG11	2410	+	NA	NA	NA	NA	NA	NA	TT	TT	NN	NN	NN	NN	NN	TT	NN	NN	TT	NN	NN	TT	NN	NN	TT	TT	NN	NN	TT	TT	TT	NN	TT	NN	NN	TT	TT	TT	TT	TT	NN	TT	NN	TT	NN	NN	NN
Mint02411	C/G	LG11	2411	+	NA	NA	NA	NA	NA	NA	CC	CC	NN	NN	NN	NN	NN	CC	NN	NN	CC	NN	NN	CC	NN	NN	CC	CC	NN	NN	CC	CC	CC	NN	CC	NN	NN	CC	CC	CC	CC	CC	NN	CC	NN	CC	NN	NN	NN
Mint02435	A/G	LG11	2435	+	NA	NA	NA	NA	NA	NA	AA	AA	AA	AA	NN	AA	AA	GG	AA	AA	AA	AA	AA	AA	AA	AA	AA	AA	AA	AA	AA	AA	AA	AA	AA	AG	AA	AA	AA	AA	AA	AA	AA	AA	AA	NN	AA	NN	AA
Mint02446	T/A	LG11	2446	+	NA	NA	NA	NA	NA	NA	NN	NN	NN	NN	NN	NN	NN	NN	NN	NN	NN	NN	NN	NN	NN	TT	AA	NN	NN	NN	NN	TT	NN	NN	NN	NN	NN	NN	NN	NN	NN	NN	NN	TT	TT	TT	NN	NN	NN
Mint02489	A/G	LG11	2489	+	NA	NA	NA	NA	NA	NA	GG	AG	AA	AA	NN	NN	AA	AG	AA	AG	AA	AG	NN	AA	AA	AA	AG	GG	AG	GG	GG	AG	NN	AG	AG	AG	AA	AA	AA	AG	AG	AG	NN	AA	GG	AG	AA	AA	NN
Mint02490	C/G	LG11	2490	+	NA	NA	NA	NA	NA	NA	NN	CC	CC	CC	NN	NN	CC	CC	CC	CC	CC	CC	NN	CC	CC	CC	CC	NN	CC	NN	NN	CC	NN	CC	CC	CC	CC	CC	CC	CC	CC	CC	NN	CC	NN	CC	CC	CC	NN
Mint02496	C/T	LG11	2496	+	NA	NA	NA	NA	NA	NA	CC	CC	CC	CC	NN	CC	CC	CC	CC	CC	CC	CC	CC	CC	CC	CC	CC	CC	CC	CC	CC	CC	CC	CC	CC	CC	CC	CC	CC	CC	CC	CC	CC	CC	CC	CC	CC	CC	CC
Mint02497	G/T	LG11	2497	+	NA	NA	NA	NA	NA	NA	GG	GG	GG	GG	NN	GG	GG	GG	GG	GG	GG	GG	GG	GG	GG	GG	GG	GG	GG	GG	GG	GG	GG	GG	GG	GG	GG	GG	GG	GG	GG	GG	GG	GG	GG	GG	GG	GG	GG
Mint02528	A/G	LG11	2528	+	NA	NA	NA	NA	NA	NA	AA	AA	AA	AA	NN	NN	AA	AA	AA	AA	AA	AA	NN	AA	NN	AA	AA	AA	AA	AA	AA	AA	AA	AA	AA	AA	NN	AA	AA	AA	AA	AA	NN	AA	AA	AA	AA	AA	AA
Mint02566	C/T	LG11	2566	+	NA	NA	NA	NA	NA	NA	CC	CC	CC	CC	NN	NN	NN	CC	NN	CC	CC	CC	NN	CC	CC	CT	CC	CC	CC	CC	CC	CC	CC	CC	CC	CC	CC	CC	CC	CC	CC	NN	CC	CC	CC	CC	CC	CC	CC
Mint02658	C/A	LG11	2658	+	NA	NA	NA	NA	NA	NA	CC	AA	NN	NN	NN	NN	NN	CA	NN	NN	CC	NN	NN	CC	NN	CC	NN	NN	CC	AA	CC	CC	AA	NN	CC	NN	NN	NN	AA	NN	AA	NN	NN	NN	CC	CC	CC	NN	NN
Mint02812	A/C	LG11	2812	+	NA	NA	NA	NA	NA	NA	AA	AA	AA	AA	NN	NN	AA	AA	AA	AA	AA	AA	AA	AA	NN	AA	AA	AA	AA	AA	AA	AA	AA	AA	AA	AA	AA	AA	AA	AA	AA	AA	AA	AA	AA	AA	AA	AA	AA
Mint02813	G/C	LG11	2813	+	NA	NA	NA	NA	NA	NA	GC	GG	GG	GG	NN	NN	GG	GG	GG	GG	GG	GG	GG	GG	NN	GG	GG	GG	GG	GG	GG	GG	GG	GG	GG	GG	GG	GG	GG	GG	GG	GG	GG	GG	GG	GG	GG	GG	GG
Mint02891	T/C	LG11	2891	+	NA	NA	NA	NA	NA	NA	NN	TC	NN	CC	NN	NN	CC	TC	NN	NN	CC	NN	NN	CC	NN	CC	NN	CC	CC	CC	CC	CC	CC	CC	CC	CC	CC	CC	CC	CC	CC	CC	NN	CC	CC	CC	CC	NN	NN
Mint02892	A/G	LG11	2892	+	NA	NA	NA	NA	NA	NA	NN	AA	GG	GG	NN	NN	NN	AG	NN	GG	GG	NN	NN	GG	NN	GG	NN	GG	GG	GG	GG	GG	GG	GG	GG	GG	GG	GG	GG	GG	GG	GG	NN	GG	GG	GG	GG	NN	NN
Mint02907	G/A	LG11	2907	+	NA	NA	NA	NA	NA	NA	GG	NN	NN	NN	NN	NN	NN	NN	NN	GG	NN	NN	NN	NN	NN	NN	NN	NN	NN	NN	NN	NN	NN	NN	NN	GG	NN	GG	AA	GG	NN	GG	NN	NN	NN	GG	NN	NN	NN
Mint02956	G/T	LG11	2956	+	NA	NA	NA	NA	NA	NA	TT	GG	GG	GG	NN	NN	GG	GG	GG	GG	GG	GG	NN	GG	NN	GG	GT	GT	GT	GT	GG	GG	GG	GG	GG	GG	GG	GG	GG	GG	GG	GG	NN	GG	GG	GG	GG	NN	NN
Mint02995	T/A	LG11	2995	+	NA	NA	NA	NA	NA	NA	TT	TT	TT	TT	NN	NN	NN	TT	NN	NN	TT	NN	NN	TT	NN	NN	TT	TT	TT	TT	TT	TT	TT	TT	TT	TT	NN	TT	NN	TT	NN	TT	NN	TT	TT	TT	TT	NN	NN
Mint02996	G/C	LG11	2996	+	NA	NA	NA	NA	NA	NA	GG	GG	GG	GG	NN	NN	NN	GG	NN	NN	GG	NN	NN	GG	NN	NN	GG	GG	GG	GG	GG	GG	GG	GG	GG	GG	NN	GG	NN	GG	NN	GG	NN	GG	GG	GG	GG	NN	NN
Mint03032	G/C	LG11	3032	+	NA	NA	NA	NA	NA	NA	GG	GG	CC	GG	NN	NN	GC	NN	GG	GG	NN	GG	NN	GG	NN	NN	GG	GG	GG	NN	GG	GG	GG	GC	GC	GG	NN	GG	GG	GC	GG	GC	NN	GG	GG	GG	GG	GG	GG
Mint03034	C/G	LG11	3034	+	NA	NA	NA	NA	NA	NA	CG	CG	GG	CG	NN	NN	CC	GG	CG	CC	GG	CG	NN	CC	GG	GG	CG	CG	CC	GG	CG	CG	CG	CC	CC	CG	GG	CG	CC	CC	CG	CC	NN	CG	CG	CG	CG	CG	CG
Mint03107	T/A	LG11	3107	+	NA	NA	NA	NA	NA	NA	TA	TA	TT	TT	NN	NN	TT	TA	AA	TA	TA	TA	AA	TA	NN	AA	TT	TA	TT	TA	TT	TT	TA	TA	TA	TT	TT	TT	AA	AA	TA	TA	NN	TT	TA	TA	TA	TT	TA
Mint03214	G/A	LG11	3214	+	NA	NA	NA	NA	NA	NA	GG	NN	GG	NN	NN	NN	NN	NN	NN	NN	GG	NN	NN	GG	NN	NN	GG	GG	GG	GG	GG	NN	NN	NN	GG	GG	NN	NN	NN	NN	GG	GG	NN	GG	NN	NN	GG	NN	NN
Mint03215	A/T	LG11	3215	+	NA	NA	NA	NA	NA	NA	AT	NN	AA	NN	NN	NN	NN	NN	NN	NN	AA	NN	NN	AA	NN	NN	AA	AA	AA	AA	AA	NN	NN	NN	AA	AA	NN	NN	NN	NN	AA	AA	NN	AA	NN	NN	AA	NN	NN
Mint03222	G/T	LG11	3222	+	NA	NA	NA	NA	NA	NA	NN	GG	GG	GG	NN	NN	NN	GG	NN	GG	NN	NN	NN	NN	NN	NN	GG	NN	GG	GG	GG	GG	GG	GG	GG	GG	GG	GG	GG	GG	GG	GG	NN	GG	NN	GG	NN	NN	NN
Mint03311	A/C	LG11	3311	+	NA	NA	NA	NA	NA	NA	NN	NN	NN	NN	NN	NN	NN	NN	AA	AA	NN	NN	NN	NN	NN	NN	AA	NN	NN	NN	NN	AA	AA	NN	AA	NN	AA	NN	NN	AA	AA	NN	AA	NN	NN	NN	NN	NN	NN
Mint03333	T/C	LG11	3333	+	NA	NA	NA	NA	NA	NA	TT	TC	TT	TT	TT	TT	TT	TC	TT	TT	TT	TT	TT	TT	TT	TT	TT	TC	TT	TT	TT	TT	TT	TT	TT	TC	TC	TC	TC	TT	TT	TT	TT	TT	TT	TT	TT	TT	TT
Mint03388	A/C	LG11	3388	+	NA	NA	NA	NA	NA	NA	AA	AA	AA	AA	AA	AA	AA	AA	AA	AA	AA	AA	AA	AA	AA	AA	AA	AA	AA	AA	AA	AA	AA	AA	AA	AA	AA	AA	AA	AA	AA	AA	AA	AA	AA	AA	AA	AA	AA
Mint03389	G/A	LG11	3389	+	NA	NA	NA	NA	NA	NA	GG	GG	GG	GG	GG	GG	GG	GG	GG	GG	GG	GG	GG	GA	GG	GG	GA	GG	GG	GG	GG	GG	GG	GG	GG	GG	GG	GG	GG	GG	GG	GG	GG	GG	GG	GG	GG	GG	GG
Mint03407	C/T	LG11	3407	+	NA	NA	NA	NA	NA	NA	NN	CC	NN	NN	NN	NN	NN	CC	NN	NN	CC	CC	NN	NN	CC	CC	CC	CC	CC	NN	CC	NN	NN	NN	CC	CC	CC	CC	NN	CC	CC	NN	CC	NN	NN	CC	NN	NN	NN
Mint03433	A/G	LG11	3433	+	NA	NA	NA	NA	NA	NA	NN	AA	AA	AA	NN	NN	AA	NN	AA	AA	AA	AA	AA	AA	AA	AA	AA	AA	AA	AA	AA	AA	AA	AA	AA	AA	AA	AA	AA	AA	AA	AA	NN	AA	AA	NN	AA	NN	NN
Mint03447	G/T	LG11	3447	+	NA	NA	NA	NA	NA	NA	GG	GT	GG	GG	GG	GG	GG	GT	GG	GG	GG	GG	GG	GG	GG	GG	GG	GT	GG	GT	GG	GG	GT	GT	GG	GG	GT	GG	GT	GG	GT	GG	GG	GG	GG	GG	GG	GG	GG
Mint03544	A/C	LG11	3544	+	NA	NA	NA	NA	NA	NA	NN	CC	NN	CC	NN	CC	NN	CC	CC	CC	NN	NN	CC	NN	NN	NN	CC	NN	CC	CC	CC	CC	CC	NN	CC	NN	CC	CC	NN	CC	CC	NN	CC	CC	NN	NN	NN	NN	NN
Mint03573	A/G	LG11	3573	+	NA	NA	NA	NA	NA	NA	GG	AA	AA	AA	NN	NN	AA	GG	AG	AA	AG	AA	NN	AA	NN	AA	AA	AA	AA	AA	AA	AA	AA	AA	AA	AA	AA	AA	AA	AA	AA	AA	NN	AA	AA	AG	AG	NN	NN
Mint03574	G/A	LG11	3574	+	NA	NA	NA	NA	NA	NA	NN	AA	AA	AA	NN	NN	AA	NN	AA	AA	AA	AA	NN	AA	NN	AA	AA	AA	AA	AA	AA	AA	AA	AA	AA	AA	AA	AA	AA	AA	AA	AA	NN	AA	AA	AA	AA	NN	NN
Mint03575	G/A	LG11	3575	+	NA	NA	NA	NA	NA	NA	NN	GG	GG	GG	NN	NN	GG	NN	GG	GG	GG	GG	NN	GG	NN	GG	GG	GG	GG	GG	GG	GG	GG	GG	GG	GG	GG	GG	GG	GG	GG	GG	NN	GG	GG	GG	GG	NN	NN
Mint03610	G/A	LG11	3610	+	NA	NA	NA	NA	NA	NA	GG	GG	GG	GG	GG	GG	GG	GG	GG	GG	GG	GG	GG	GG	GG	GG	GG	GG	GG	GG	GG	GG	GG	GG	GG	GG	GG	GG	GG	GG	GG	GG	GG	GG	GG	GG	GG	GG	GG
Mint03685	G/A	LG11	3685	+	NA	NA	NA	NA	NA	NA	GG	GA	GG	GG	NN	NN	GG	GA	GG	GG	GG	GG	NN	GG	NN	GG	GG	GA	GG	GA	GG	GG	GA	GA	GG	GG	GA	GG	GA	GA	GA	GG	NN	GG	GG	GG	GG	GG	NN
Mint03686	G/A	LG11	3686	+	NA	NA	NA	NA	NA	NA	GG	GG	GG	GG	NN	NN	GG	GG	GG	GG	GG	GG	NN	GG	NN	GG	GG	GG	GG	GG	GG	GG	GG	GG	GG	GG	GG	GG	GG	GG	GG	GG	NN	GG	GG	GG	GG	GG	NN
Mint03714	G/A	LG11	3714	+	NA	NA	NA	NA	NA	NA	NN	GG	GG	GG	NN	NN	GG	AA	NN	GG	GG	GG	NN	AA	NN	GG	GG	GG	GA	GG	NN	GG	GG	GG	GG	GG	NN	NN	NN	GG	GG	GG	NN	GG	GA	AA	GG	NN	GG
Mint03715	T/C	LG11	3715	+	NA	NA	NA	NA	NA	NA	NN	NN	NN	NN	NN	NN	NN	TT	NN	NN	NN	NN	NN	TT	NN	NN	NN	NN	TT	NN	NN	NN	NN	NN	NN	NN	NN	NN	NN	NN	NN	NN	NN	NN	TT	TT	NN	NN	NN
Mint03720	A/G	LG11	3720	+	NA	NA	NA	NA	NA	NA	AA	AG	GG	GG	GG	GG	GG	AG	AG	AG	AG	AA	GG	GG	NN	AG	NN	AG	AG	AG	AG	GG	AA	GG	GG	AG	GG	AG	GG	GG	GG	GG	GG	GG	AG	AA	AG	AG	AG
Mint03721	A/G	LG11	3721	+	NA	NA	NA	NA	NA	NA	NN	AA	AA	AA	AA	AA	AA	AA	AA	AA	AA	NN	AA	AA	NN	AA	NN	AA	AA	AA	AA	AA	NN	AA	AA	AA	AA	AA	AA	AA	AA	AA	AA	AA	AA	NN	AA	AA	AA
Mint03722	T/C	LG11	3722	+	NA	NA	NA	NA	NA	NA	NN	TT	TT	TT	TT	TT	TT	TT	TT	TT	TT	NN	TT	TT	NN	TT	NN	TC	TT	TT	TT	TT	NN	TT	TT	TT	TT	TT	TT	TT	TT	TT	TT	TT	TT	NN	TT	TT	TT
Mint03753	C/G	LG11	3753	+	NA	NA	NA	NA	NA	NA	NN	NN	CC	CC	NN	NN	CC	NN	NN	CC	CC	CC	NN	CC	NN	CC	CC	NN	NN	NN	CC	CC	CC	NN	NN	NN	NN	NN	NN	NN	NN	NN	NN	CC	CC	CC	NN	NN	NN
Mint03754	T/G	LG11	3754	+	NA	NA	NA	NA	NA	NA	NN	GG	TT	TT	NN	NN	TT	GG	NN	TT	TT	TT	NN	TT	NN	TT	TT	GG	GG	GG	TT	TT	TG	NN	NN	GG	NN	GG	NN	NN	NN	NN	NN	TT	TT	TT	NN	NN	NN
Mint03872	A/C	LG11	3872	+	NA	NA	NA	NA	NA	NA	CC	AA	AA	AA	NN	NN	NN	AA	NN	AA	AA	NN	AA	AA	NN	CC	AC	AA	AC	AC	AC	AA	AC	NN	AA	AA	NN	AA	AA	AA	AA	AA	NN	AA	AA	AA	AA	NN	NN
Mint03891	C/A	LG11	3891	+	NA	NA	NA	NA	NA	NA	CC	NN	NN	NN	CC	NN	NN	CC	NN	CC	NN	NN	CC	NN	NN	CC	CC	NN	CC	NN	CC	CC	NN	NN	NN	NN	NN	NN	NN	NN	NN	NN	NN	NN	CC	CC	CC	CC	CC
Mint03965	G/A	LG11	3965	+	NA	NA	NA	NA	NA	NA	GG	NN	GG	NN	NN	NN	NN	GG	GG	GG	GG	GG	NN	NN	NN	NN	GG	NN	GG	GG	GG	GG	GG	NN	GG	GG	NN	NN	GG	GG	GG	GG	NN	GG	GG	GG	NN	NN	NN
Mint03966	G/A	LG11	3966	+	NA	NA	NA	NA	NA	NA	GA	AA	GA	AA	NN	NN	NN	GA	GG	GG	GA	GG	NN	AA	NN	AA	GG	AA	GA	GA	GA	GG	GA	AA	GA	GA	AA	AA	GA	GG	GA	GG	NN	GA	GA	GG	AA	NN	NN
Mint04125	A/C	LG11	4125	+	NA	NA	NA	NA	NA	NA	AA	AA	AA	AA	NN	NN	AA	AA	AA	NN	AA	NN	NN	AA	NN	AA	AA	AA	AA	AA	NN	AA	AA	AA	AA	NN	NN	AA	AA	AA	AA	AA	NN	AA	AA	AA	NN	NN	NN
Mint04126	G/T	LG11	4126	+	NA	NA	NA	NA	NA	NA	GG	GG	GG	GG	NN	NN	GG	GG	GG	NN	GG	NN	NN	GG	NN	GG	GG	GG	GG	GG	NN	GG	GG	GG	GG	NN	NN	GG	GG	GG	GG	GG	NN	GG	GG	GG	NN	NN	NN
Mint04183	T/C	LG11	4183	+	NA	NA	NA	NA	NA	NA	NN	TT	TT	NN	NN	NN	NN	NN	NN	NN	TT	NN	NN	TT	NN	NN	TT	NN	TT	TT	NN	TT	NN	NN	TT	NN	NN	TT	TT	TT	TT	TT	NN	TT	NN	NN	NN	NN	NN
Mint04222	T/G	LG11	4222	+	NA	NA	NA	NA	NA	NA	NN	GG	TG	TT	NN	NN	NN	NN	NN	TT	TT	TT	NN	GG	NN	NN	TG	TT	TG	NN	TG	TG	TT	TT	TG	TG	NN	TG	NN	TG	TT	TG	NN	TT	GG	GG	NN	NN	NN
Mint04223	T/A	LG11	4223	+	NA	NA	NA	NA	NA	NA	NN	AA	TT	TT	NN	NN	NN	AA	NN	TT	TT	TT	NN	NN	NN	NN	TT	TA	TT	AA	TT	TT	TA	TA	TT	TT	AA	TT	AA	TT	TA	TT	NN	TT	NN	NN	NN	NN	NN
Mint04239	T/A	LG11	4239	+	NA	NA	NA	NA	NA	NA	TT	TA	TT	TT	NN	NN	TT	TA	TT	TT	TT	TT	TT	TT	TT	TA	TT	TT	TT	TT	TT	TT	TT	TT	TT	TA	TA	TT	TA	TT	TT	TT	TT	TT	TT	TT	TT	TT	TT
Mint04240	C/T	LG11	4240	+	NA	NA	NA	NA	NA	NA	CC	CC	CC	CC	NN	NN	CC	CC	CC	CC	CC	CC	CC	CC	CC	CC	CC	CC	CC	CC	CC	CC	CC	CC	CC	CC	CC	CC	CC	CC	CC	CC	CC	CC	CC	CC	CC	CC	CC
Mint04255	G/A	LG11	4255	+	NA	NA	NA	NA	NA	NA	GG	NN	GG	GG	NN	NN	GG	NN	GG	GG	GG	GG	NN	GG	NN	GG	GG	GG	GG	GG	GG	GG	GG	NN	NN	NN	NN	NN	NN	NN	NN	NN	NN	GG	GG	GG	NN	GG	GG
Mint04256	C/G	LG11	4256	+	NA	NA	NA	NA	NA	NA	GG	CC	CG	CG	NN	NN	CG	CC	GG	CG	CG	GG	CC	CG	NN	CG	GG	CG	CG	CG	GG	CG	GG	CC	CC	CC	CC	CC	CC	CC	CC	CC	NN	CG	CG	CG	CC	GG	CG
Mint04285	A/C	LG11	4285	+	NA	NA	NA	NA	NA	NA	NN	AA	AA	AA	NN	NN	AA	NN	AA	AA	AA	AA	AA	AA	AA	AA	AA	AA	AA	AA	AA	AA	AA	AA	AA	AA	AA	AA	NN	AA	AA	AA	AA	AA	AA	NN	NN	AA	NN
Mint04347	C/T	LG11	4347	+	NA	NA	NA	NA	NA	NA	NN	CC	CC	CC	NN	NN	CC	CC	NN	CC	CC	NN	CC	CC	NN	CC	NN	CC	CC	CC	NN	CC	NN	CC	CC	CC	CC	NN	CC	CC	CC	CC	NN	CC	CC	NN	CC	NN	NN
Mint04348	C/T	LG11	4348	+	NA	NA	NA	NA	NA	NA	NN	CC	CC	CC	NN	NN	CC	CC	NN	CC	CC	NN	CC	CT	NN	CT	TT	CC	CC	CC	NN	CT	NN	CC	CC	CC	CC	NN	CC	CC	CC	CC	NN	CC	CC	NN	CC	NN	NN
Mint04358	T/C	LG11	4358	+	NA	NA	NA	NA	NA	NA	TT	TT	TT	TT	TT	TT	TT	TT	TT	TT	TT	TT	TT	TT	TT	TT	TT	TT	TT	TT	TT	TT	TT	TT	TT	TT	TT	TT	TT	TT	TT	TT	TT	TT	TT	TT	TT	TT	TT
Mint04359	G/T	LG11	4359	+	NA	NA	NA	NA	NA	NA	GG	GG	GG	GG	GG	GG	GG	GG	GG	GG	GG	GG	GG	GG	GG	GG	GG	GG	GG	GG	GG	GG	GG	GG	GG	GG	GG	GG	GG	GG	GG	GG	GG	GG	GG	GG	GG	GG	GG
Mint04451	T/C	LG11	4451	+	NA	NA	NA	NA	NA	NA	NN	NN	NN	NN	NN	NN	NN	NN	TT	TT	TT	TT	NN	NN	NN	TT	NN	NN	TT	NN	TT	TT	NN	NN	NN	NN	NN	NN	NN	NN	NN	NN	NN	NN	TT	TT	NN	TT	TT
Mint04452	T/G	LG11	4452	+	NA	NA	NA	NA	NA	NA	NN	NN	NN	NN	NN	NN	NN	NN	TT	TT	TT	TT	NN	NN	NN	TT	NN	NN	TT	NN	TT	TT	NN	NN	NN	NN	NN	NN	NN	NN	NN	NN	NN	NN	TT	TT	NN	TT	TT
Mint04456	C/T	LG11	4456	+	NA	NA	NA	NA	NA	NA	NN	NN	NN	NN	NN	NN	NN	NN	NN	NN	NN	CC	NN	NN	NN	NN	NN	NN	NN	NN	NN	NN	NN	NN	NN	NN	NN	NN	NN	NN	NN	NN	NN	NN	NN	NN	NN	NN	NN
Mint04493	C/T	LG11	4493	+	NA	NA	NA	NA	NA	NA	NN	CC	NN	NN	CC	CC	NN	CC	NN	NN	NN	NN	NN	CC	NN	CC	NN	CC	NN	CC	NN	NN	CC	CC	NN	NN	CC	NN	CT	CC	CC	CC	NN	NN	CC	NN	CC	NN	CC
Mint04564	A/C	LG11	4564	+	NA	NA	NA	NA	NA	NA	NN	AA	NN	NN	NN	NN	NN	AA	AA	AA	AA	AA	NN	NN	NN	AA	NN	NN	NN	NN	AA	AA	AA	NN	NN	AA	NN	AA	NN	NN	NN	NN	NN	NN	AA	AA	NN	AA	NN
Mint04565	G/A	LG11	4565	+	NA	NA	NA	NA	NA	NA	NN	GG	NN	NN	NN	NN	NN	GG	GG	GG	GG	GG	NN	NN	NN	GG	NN	NN	NN	NN	GG	GG	GG	NN	NN	GG	NN	GG	NN	NN	NN	NN	NN	NN	GG	GG	NN	GG	NN
Mint04764	G/T	LG11	4764	+	NA	NA	NA	NA	NA	NA	TT	GG	GG	GG	TT	GG	GG	GT	GG	GG	GG	GG	GG	GT	GG	GT	GG	GG	GG	GG	GG	GG	GG	GG	GG	GG	GG	GG	GG	GG	GG	GG	GG	GG	GG	GG	GG	GG	GG
Mint04765	T/A	LG11	4765	+	NA	NA	NA	NA	NA	NA	AA	NN	NN	NN	AA	NN	NN	AA	NN	TT	NN	NN	TT	AA	NN	AA	NN	NN	NN	NN	NN	NN	NN	NN	NN	NN	NN	NN	NN	NN	NN	NN	NN	NN	AA	TT	NN	NN	NN
Mint04766	T/A	LG11	4766	+	NA	NA	NA	NA	NA	NA	NN	AA	AA	AA	NN	AA	AA	AA	AA	TT	AA	AA	TT	AA	AA	NN	AA	NN	NN	NN	NN	NN	NN	NN	AA	AA	NN	AA	NN	AA	AA	AA	AA	NN	NN	TT	NN	NN	NN
Mint04806	G/A	LG11	4806	+	NA	NA	NA	NA	NA	NA	GG	GG	GG	GG	GG	GG	GG	GG	GG	GG	GG	GG	GG	GG	GG	GA	GG	GG	GG	GG	GG	GG	GG	GG	GG	GG	GG	GG	GG	GG	GG	GG	GG	GG	GG	GG	GG	GG	GG
Mint04808	T/C	LG11	4808	+	NA	NA	NA	NA	NA	NA	TT	TT	TT	TT	NN	NN	NN	TT	NN	NN	TT	NN	NN	TT	NN	NN	TT	NN	TT	TT	TT	TT	TT	TT	TT	NN	NN	NN	TT	TT	TT	TT	NN	TT	NN	TT	TT	NN	NN
Mint04809	G/A	LG11	4809	+	NA	NA	NA	NA	NA	NA	GG	GG	GG	GG	NN	NN	NN	GG	NN	NN	GG	NN	NN	GG	NN	NN	GG	NN	GG	GG	GG	GG	GG	GG	GG	NN	NN	NN	GG	GG	GG	GG	NN	GG	NN	GG	GG	NN	NN
Mint04810	G/C	LG11	4810	+	NA	NA	NA	NA	NA	NA	GG	GG	GG	GG	NN	NN	NN	GG	NN	NN	GC	NN	NN	GG	NN	NN	GG	NN	GG	GG	GG	GG	GG	GG	GG	NN	NN	NN	GG	GG	GG	GG	NN	GG	NN	GC	GG	NN	NN
Mint04842	A/G	LG11	4842	+	NA	NA	NA	NA	NA	NA	NN	AA	NN	NN	NN	NN	NN	AA	AA	NN	AA	AA	NN	NN	AA	NN	NN	AA	NN	AA	NN	NN	AA	NN	NN	NN	AA	NN	AA	NN	NN	NN	NN	NN	AA	AA	NN	NN	NN
Mint04881	C/A	LG11	4881	+	NA	NA	NA	NA	NA	NA	CC	CC	CC	CC	NN	NN	NN	CC	NN	CC	CC	CC	CC	CC	NN	CC	CC	CC	CC	CC	CC	CC	CC	CC	CC	CC	CC	CC	CC	CC	CC	CC	NN	CC	CC	CC	CC	NN	NN
Mint04894	T/A	LG11	4894	+	NA	NA	NA	NA	NA	NA	TT	AA	TT	NN	NN	NN	NN	NN	NN	NN	NN	TT	NN	TT	NN	TT	TT	NN	NN	NN	NN	TT	TT	NN	NN	NN	NN	AA	NN	NN	NN	NN	NN	TT	NN	NN	NN	NN	NN
Mint04904	G/A	LG11	4904	+	NA	NA	NA	NA	NA	NA	GG	GG	NN	GG	GG	GG	GG	NN	NN	NN	NN	NN	GG	GG	NN	NN	NN	NN	NN	NN	GG	GG	NN	GG	GG	GG	GG	NN	GG	NN	GG	GG	GG	GG	GG	NN	GG	NN	GG
Mint05056	C/A	LG11	5056	+	NA	NA	NA	NA	NA	NA	CC	CA	CC	CC	NN	NN	CC	CA	CC	CC	CC	CC	CC	CC	NN	CC	CC	CC	CC	CC	CC	CC	NN	CC	CC	CC	NN	CA	CC	CC	CC	CC	NN	CC	CC	CC	CC	CC	NN
Mint05057	A/G	LG11	5057	+	NA	NA	NA	NA	NA	NA	AA	AA	AA	AA	NN	NN	AA	AA	AA	AA	AA	AA	AA	AA	NN	AA	AA	AA	AA	AA	AA	AA	NN	AA	AA	AA	NN	AA	AA	AA	AA	AA	NN	AA	AA	AA	AG	AG	NN
Mint05128	G/A	LG11	5128	+	NA	NA	NA	NA	NA	NA	GG	NN	NN	NN	NN	NN	NN	NN	AA	AA	AA	AA	NN	NN	GG	AA	GG	NN	NN	NN	AA	AA	NN	NN	NN	NN	NN	NN	NN	NN	NN	NN	NN	NN	AA	AA	GG	GA	GA
Mint05177	T/C	LG11	5177	+	NA	NA	NA	NA	NA	NA	CC	CC	CC	CC	CC	CC	CC	CC	CC	CC	CC	NN	CC	CC	NN	CC	NN	CC	CC	CC	CC	CC	CC	CC	CC	CC	CC	CC	CC	CC	CC	CC	CC	CC	CC	NN	TC	TC	TC
Mint05178	G/A	LG11	5178	+	NA	NA	NA	NA	NA	NA	GG	GG	GG	GG	GG	GG	GG	GG	GG	GG	GG	NN	GA	GG	AA	GG	NN	GG	GG	GG	GG	GG	GG	GG	GG	GG	GG	GG	GG	GG	GG	GG	GG	GG	GG	NN	GG	GG	GG
Mint05179	A/G	LG11	5179	+	NA	NA	NA	NA	NA	NA	AA	AA	AA	AA	AA	AA	AA	AA	AA	AA	AA	NN	AA	AA	NN	AA	NN	AA	AA	AA	AA	AA	AA	AA	AA	AA	AA	AA	AA	AA	AA	AA	AA	AA	AA	NN	AA	AA	AA
Mint05180	A/G	LG11	5180	+	NA	NA	NA	NA	NA	NA	GG	GG	AG	GG	GG	GG	AG	GG	AG	AG	AG	AA	GG	AG	AA	AG	AA	GG	GG	GG	GG	AG	AG	GG	GG	GG	GG	GG	GG	GG	GG	GG	GG	AG	AG	AA	GG	GG	GG
Mint05181	C/T	LG11	5181	+	NA	NA	NA	NA	NA	NA	CC	CC	CC	CC	CC	CC	CC	CC	CC	CC	CC	CC	CC	CC	CC	CC	CC	CC	CC	CC	CC	CC	CC	CC	CC	CC	CC	CC	CC	CC	CC	CC	CC	CC	CC	CC	CC	CC	CC
Mint05182	C/A	LG11	5182	+	NA	NA	NA	NA	NA	NA	CC	CC	CC	CC	CC	CC	CC	CC	CC	CC	CC	CC	CC	CC	CC	CC	CC	CC	CC	CC	CC	CC	CC	CC	CC	CC	CC	CC	CC	CC	CC	CC	CC	CC	CC	CC	CC	CC	CC
Mint05280	G/T	LG11	5280	+	NA	NA	NA	NA	NA	NA	GG	GT	GG	TT	NN	NN	NN	NN	NN	NN	NN	TT	NN	TT	NN	NN	GT	TT	GT	GG	TT	GG	GG	NN	TT	TT	NN	TT	GT	NN	GG	NN	NN	TT	GG	NN	NN	NN	NN
Mint05281	C/T	LG11	5281	+	NA	NA	NA	NA	NA	NA	CC	CC	CC	NN	NN	NN	NN	NN	NN	NN	NN	NN	NN	NN	NN	NN	CC	NN	CC	CC	NN	CC	CC	NN	NN	NN	NN	NN	CC	NN	CC	NN	NN	NN	CC	NN	NN	NN	NN
Mint05357	T/C	LG11	5357	+	NA	NA	NA	NA	NA	NA	NN	NN	NN	TT	NN	NN	NN	NN	NN	NN	TT	NN	NN	TT	NN	NN	TT	TT	TT	TT	TT	TT	NN	NN	TT	NN	NN	NN	NN	NN	TT	TT	NN	TT	NN	NN	NN	NN	NN
Mint05414	A/C	LG11	5414	+	NA	NA	NA	NA	NA	NA	AA	AA	AA	AA	NN	NN	NN	AA	NN	NN	AA	NN	NN	AA	NN	AA	AA	AA	AA	AA	AA	AA	NN	AA	AA	AA	NN	AA	AA	NN	AA	AA	NN	AA	AA	NN	AA	NN	NN
Mint05453	T/C	LG11	5453	+	NA	NA	NA	NA	NA	NA	NN	TC	TT	TT	NN	TT	TT	CC	TT	TC	TT	TT	TC	TT	TC	TT	TT	TC	TT	TC	TT	TT	TC	TT	TT	TC	TC	TT	TC	TT	TT	TT	TT	TT	TT	CC	TT	CC	TT
Mint05454	T/C	LG11	5454	+	NA	NA	NA	NA	NA	NA	NN	TT	TT	TT	NN	TT	TT	NN	TT	TT	TT	TT	TT	TT	TT	TT	TT	TT	TT	TT	TT	TT	TT	TT	TT	TT	TT	TT	TT	TT	TT	TT	TT	TT	TT	NN	TT	NN	TT
Mint05455	A/G	LG11	5455	+	NA	NA	NA	NA	NA	NA	NN	AA	AA	AA	NN	AA	AA	NN	AA	AA	AA	AA	AA	AA	AA	AA	AA	AA	AA	AA	AA	AA	AA	AA	AA	AA	AA	AA	AA	AA	AA	AA	AA	AA	AA	NN	AA	NN	AA
Mint05477	G/A	LG11	5477	+	NA	NA	NA	NA	NA	NA	GG	GG	GG	GG	NN	NN	GG	NN	GG	GG	GG	GG	GG	GG	GG	GG	GG	GG	GG	GG	GG	GG	GG	GG	GG	GG	GG	GG	GG	GG	GG	GG	NN	GG	GG	GG	GG	GG	GG
Mint05478	C/A	LG11	5478	+	NA	NA	NA	NA	NA	NA	CC	CC	CC	CC	NN	NN	CC	NN	CC	CC	CC	CC	CC	CC	CC	CC	CC	CC	CC	CC	CC	CC	CC	CC	CC	CC	CC	CC	CC	CC	CC	CC	NN	CC	CC	CC	CC	CC	CC
Mint05498	G/A	LG11	5498	+	NA	NA	NA	NA	NA	NA	NN	GG	GG	GG	GG	GG	GG	NN	GG	GG	GG	GG	GG	GG	GG	GG	GG	GG	GG	GG	GG	GG	GG	GG	GG	GG	GG	GG	GG	GG	GG	GG	GG	GG	GG	GG	GG	GG	GG
Mint05547	G/A	LG11	5547	+	NA	NA	NA	NA	NA	NA	GG	NN	NN	NN	NN	NN	NN	GG	NN	GA	NN	NN	NN	NN	GG	NN	GG	NN	GG	NN	GG	NN	AA	NN	GG	NN	NN	NN	NN	NN	AA	NN	NN	NN	NN	NN	AA	NN	GA
Mint05570	T/C	LG11	5570	+	NA	NA	NA	NA	NA	NA	TT	TT	NN	TT	NN	NN	TT	TT	TT	TT	TT	TT	NN	TT	NN	TT	NN	NN	NN	NN	NN	NN	NN	TT	TT	TT	TT	TT	TT	TT	TT	TT	NN	NN	TT	TT	TT	NN	NN
Mint05622	G/A	LG11	5622	+	NA	NA	NA	NA	NA	NA	GG	GA	GG	GG	GG	GG	GG	GA	GG	GG	GG	GG	GG	GG	GG	GG	GG	GG	GG	GG	GG	GG	GG	GG	GG	GA	GA	GA	GA	GG	GG	GG	GG	GG	GG	GG	GG	GG	GG
Mint05668	A/T	LG11	5668	+	NA	NA	NA	NA	NA	NA	AT	AT	AA	AT	NN	TT	AA	AA	AT	AT	AT	AT	AA	AT	AA	AT	AT	AA	AA	AA	AA	AA	AA	AT	AT	AT	AA	AA	AT	AA	AA	AT	AT	AA	AT	AT	TT	AT	AT
Mint05669	T/C	LG11	5669	+	NA	NA	NA	NA	NA	NA	TT	TT	TT	TT	NN	NN	TT	TT	TT	TT	TT	TT	TT	TT	TT	TT	TT	TT	TT	TT	TT	TT	TT	TT	TT	TT	TT	TT	TT	TT	TT	TT	TT	TT	TT	TT	NN	TT	TT
Mint05670	C/G	LG11	5670	+	NA	NA	NA	NA	NA	NA	CC	CC	CC	CC	NN	NN	CC	CC	CC	CC	CC	CC	CC	CC	CC	CC	CC	CC	CC	CC	CC	CC	CC	CC	CC	CC	CC	CC	CC	CC	CC	CC	CC	CC	CC	CC	NN	CC	CC
Mint05671	T/C	LG11	5671	+	NA	NA	NA	NA	NA	NA	TT	TT	TT	TT	NN	NN	TT	TT	TT	TT	TT	TT	TT	TT	TT	TT	TT	TT	TT	TT	TT	TT	TT	TT	TT	TT	TT	TT	TT	TT	TT	TT	TT	TT	TT	TT	NN	TT	TT
Mint05672	T/A	LG11	5672	+	NA	NA	NA	NA	NA	NA	TT	TT	NN	TT	NN	TT	NN	NN	TT	TT	TT	TT	NN	TT	NN	TT	TT	NN	NN	NN	NN	NN	NN	TT	TT	TT	NN	NN	TT	NN	NN	TT	TT	NN	TT	TT	TT	TT	TT
Mint05676	T/C	LG11	5676	+	NA	NA	NA	NA	NA	NA	TC	TC	TT	TT	NN	TT	TT	TC	TT	TT	TT	TT	TT	TT	TT	TC	TT	TT	TT	TT	TT	TT	TT	TT	TT	TT	TC	CC	TT	TC	TC	TT	TT	TT	TT	TT	TT	TC	TC
Mint05677	T/A	LG11	5677	+	NA	NA	NA	NA	NA	NA	TT	TT	TT	TT	NN	TT	TT	TT	TT	TT	TT	TT	TT	TT	TT	TT	TT	TT	TT	TT	TT	TT	TT	TT	TT	TT	TT	NN	TT	TT	TT	TT	TT	TT	TT	TT	TT	TT	TT
Mint05678	C/T	LG11	5678	+	NA	NA	NA	NA	NA	NA	TT	TT	CT	TT	NN	TT	CT	TT	TT	TT	TT	TT	TT	TT	TT	TT	TT	TT	TT	TT	TT	TT	TT	CT	TT	CT	TT	CC	CT	TT	TT	CT	TT	TT	TT	TT	TT	TT	TT
Mint05691	T/G	LG11	5691	+	NA	NA	NA	NA	NA	NA	TT	GG	GG	GG	GG	GG	GG	NN	TG	TG	GG	TG	GG	GG	GG	NN	GG	GG	TG	TG	TG	GG	GG	TT	NN	TG	GG	TG	GG	GG	GG	TT	GG	GG	TT	TT	NN	TT	TT
Mint05692	T/A	LG11	5692	+	NA	NA	NA	NA	NA	NA	NN	NN	AA	NN	NN	NN	AA	AA	NN	NN	NN	NN	NN	NN	NN	NN	NN	TT	AA	NN	NN	TT	TT	NN	AA	NN	AA	NN	AA	AA	AA	NN	AA	NN	NN	NN	AA	NN	AA
Mint05784	G/C	LG11	5784	+	NA	NA	NA	NA	NA	NA	GG	GG	GG	GG	NN	GG	GG	GG	GG	GC	GG	GG	GC	GG	GG	GG	GG	GG	GG	GG	GG	GG	GG	GG	GG	GG	GG	GG	GG	GG	GG	GG	GG	GG	GG	GC	GG	GG	GG
Mint05801	T/A	LG11	5801	+	NA	NA	NA	NA	NA	NA	TT	TT	TT	TT	NN	TT	TT	TT	TT	TT	TT	TT	TT	TT	TT	TT	TT	TT	TT	TT	TT	TT	TT	TT	TT	TT	TT	TT	TT	TT	TT	TT	TT	TT	TT	TT	TT	TT	TT
Mint05802	C/T	LG11	5802	+	NA	NA	NA	NA	NA	NA	CC	CC	CC	CC	NN	CC	CC	CT	CC	CC	CC	CC	CC	CC	CC	CC	CC	CC	CC	CC	CC	CT	CT	CC	CC	CC	CC	CC	CC	CC	CC	CC	CC	CC	CC	CC	CC	CC	CC
Mint05863	C/T	LG11	5863	+	NA	NA	NA	NA	NA	NA	NN	NN	NN	NN	NN	NN	NN	NN	NN	CC	NN	NN	NN	NN	CC	NN	CC	NN	NN	NN	NN	CC	NN	NN	NN	NN	NN	NN	NN	NN	NN	NN	CC	NN	NN	NN	NN	CC	CC
Mint05874	A/G	LG11	5874	+	NA	NA	NA	NA	NA	NA	AG	AA	AA	NN	NN	NN	NN	AA	AA	AA	AA	AA	NN	AA	AA	AA	AA	AA	AA	AA	NN	AA	AA	AA	AA	AA	AA	NN	AA	AA	NN	NN	NN	NN	NN	AA	AA	NN	NN
Mint05928	C/G	LG11	5928	+	NA	NA	NA	NA	NA	NA	CG	CG	CC	CC	NN	NN	CC	CC	CC	CC	CC	CC	CC	CC	NN	CG	CC	CC	CC	CC	CC	CC	CC	CC	CC	CG	CC	CG	CC	CC	CG	CC	NN	CC	CC	CC	CC	CC	NN
Mint05929	T/C	LG11	5929	+	NA	NA	NA	NA	NA	NA	TT	TT	TT	TT	NN	NN	TT	TT	TT	TT	TT	TT	TT	TT	NN	TT	TT	TT	TT	TT	TT	TT	TT	TT	TT	TT	TT	TT	TT	TT	TT	TT	NN	TT	TT	TT	TT	TT	CC
Mint05930	C/A	LG11	5930	+	NA	NA	NA	NA	NA	NA	CC	CC	CC	CC	NN	NN	CC	CC	CC	CC	CC	CC	CC	CC	NN	CC	CC	CC	CC	CC	CC	CC	CC	CC	CC	CC	CC	CC	CC	CC	CC	CC	NN	CC	CC	CC	CC	CC	NN
Mint05959	G/T	LG11	5959	+	NA	NA	NA	NA	NA	NA	TT	GT	GG	GG	GG	GG	GG	TT	GT	GG	GT	GT	GG	GG	GG	GT	GT	GG	GT	GG	GT	GT	GG	GG	GG	GT	GT	GG	GT	GG	GG	GG	GG	GG	GT	NN	GT	TT	GT
Mint05960	A/T	LG11	5960	+	NA	NA	NA	NA	NA	NA	NN	AA	AA	AA	AA	AA	AA	NN	AA	AA	AA	AA	AA	AA	AA	AA	AA	AA	AA	AA	AA	AA	AA	AA	AA	AA	AA	AA	AA	AA	AA	AA	AA	AA	AA	NN	AA	NN	AA
Mint05962	A/G	LG11	5962	+	NA	NA	NA	NA	NA	NA	AA	AG	AA	AA	AA	AA	AA	GG	AG	AA	AG	AG	AA	AA	AA	AG	AG	AA	AG	AA	AG	AG	AA	AA	AA	AG	AG	AA	AG	AA	AA	AA	AA	AA	AG	AG	AG	AG	AG
Mint05963	C/G	LG11	5963	+	NA	NA	NA	NA	NA	NA	CC	CC	CC	CC	CC	CC	CC	NN	CC	CC	CC	CC	CC	CC	CC	CC	CC	CC	CC	CC	CC	CC	CC	CC	CC	CC	CC	CC	CC	CC	CC	CC	CC	CC	CC	CC	CC	CC	CC
Mint05986	T/G	LG11	5986	+	NA	NA	NA	NA	NA	NA	TT	TT	TT	TT	NN	NN	TT	TT	TT	TT	TT	TT	NN	TT	TT	TT	TT	TT	TT	TT	TT	TT	TT	TT	TT	TT	TT	TT	TT	TT	TT	TT	NN	TT	TT	TT	TT	NN	NN
Mint05987	C/G	LG11	5987	+	NA	NA	NA	NA	NA	NA	CC	CC	CC	CC	NN	NN	CC	CC	CC	CC	CC	CC	NN	CC	CC	CC	CC	CC	CC	CC	CC	CC	CC	CC	CC	CC	CC	CC	CC	CC	CC	CC	NN	CC	CC	CC	CC	NN	NN
Mint05988	T/C	LG11	5988	+	NA	NA	NA	NA	NA	NA	TT	TT	TT	TT	NN	NN	TT	TT	TT	TT	TT	TT	NN	TT	TT	TT	TT	TT	TT	TT	TT	TT	TT	TT	TT	TT	TT	TT	TT	TT	TT	TT	NN	TT	TT	TT	TT	NN	NN
Mint06076	C/G	LG11	6076	+	NA	NA	NA	NA	NA	NA	CC	NN	NN	NN	NN	CC	CC	CC	CC	NN	NN	CC	CC	NN	NN	CC	CC	CC	CC	NN	CC	CC	NN	NN	NN	CC	CC	CC	CC	NN	NN	NN	NN	CC	GG	CC	CC	CC	GG
Mint06077	G/A	LG11	6077	+	NA	NA	NA	NA	NA	NA	AA	GG	NN	NN	NN	AA	AA	AA	GA	GG	NN	GA	AA	GG	NN	AA	AA	AA	GA	GG	AA	GA	GG	GG	GG	GA	GA	AA	AA	GG	GG	GG	GG	AA	NN	GA	AA	AA	NN
Mint06078	C/A	LG11	6078	+	NA	NA	NA	NA	NA	NA	NN	CC	NN	NN	NN	NN	NN	NN	CC	CC	NN	CC	NN	CC	NN	NN	NN	NN	CC	CC	NN	CC	CC	CC	CC	CC	CC	NN	NN	CC	CC	CC	CC	NN	NN	CC	NN	NN	NN
Mint06097	T/C	LG11	6097	+	NA	NA	NA	NA	NA	NA	NN	TT	NN	NN	NN	NN	TT	NN	NN	NN	NN	NN	NN	NN	NN	NN	NN	CC	CC	NN	CC	CC	CC	NN	TT	TT	NN	TT	TT	TT	TT	TT	NN	NN	NN	NN	NN	NN	TT
Mint06099	A/G	LG11	6099	+	NA	NA	NA	NA	NA	NA	NN	AA	NN	NN	NN	NN	AA	NN	NN	NN	NN	NN	NN	NN	NN	NN	NN	NN	NN	NN	NN	NN	NN	NN	AA	AA	NN	AA	AA	AA	AA	AA	NN	NN	NN	NN	NN	NN	AA
Mint06115	G/A	LG11	6115	+	NA	NA	NA	NA	NA	NA	GG	GG	GG	GG	NN	NN	NN	GG	NN	NN	GG	NN	NN	GG	NN	NN	GG	GG	GG	GG	GG	GG	GG	GG	GG	GG	NN	GG	NN	GG	GG	GG	NN	GG	GG	NN	GG	NN	NN
Mint06116	T/C	LG11	6116	+	NA	NA	NA	NA	NA	NA	TT	TT	TT	TT	NN	NN	NN	TT	NN	NN	TT	NN	NN	TT	NN	NN	TT	TT	TT	TT	TT	TT	TT	TT	TT	TT	NN	TT	NN	TT	TT	TT	NN	TT	TT	NN	TT	NN	NN
Mint06123	C/T	LG11	6123	+	NA	NA	NA	NA	NA	NA	CT	NN	NN	NN	NN	NN	NN	NN	NN	CC	CC	NN	NN	CC	NN	NN	CT	CT	CT	CT	CC	TT	CC	NN	CC	CC	NN	NN	TT	NN	NN	CC	NN	CC	NN	NN	CC	NN	NN
Mint06213	A/G	LG11	6213	+	NA	NA	NA	NA	NA	NA	NN	NN	AA	AA	NN	NN	NN	AA	NN	NN	AA	NN	NN	AA	NN	NN	AA	AA	AA	AA	AA	AA	AA	NN	AA	NN	NN	AA	NN	NN	AA	AA	NN	AA	AA	NN	AA	NN	NN
Mint06214	A/C	LG11	6214	+	NA	NA	NA	NA	NA	NA	NN	NN	AA	AA	NN	NN	NN	AA	NN	NN	AA	NN	NN	AA	NN	NN	AA	AA	AA	AA	AA	AA	AA	NN	AA	NN	NN	AA	NN	NN	AA	AA	NN	AA	AA	NN	AA	NN	NN
Mint06215	T/A	LG11	6215	+	NA	NA	NA	NA	NA	NA	NN	NN	TT	TT	NN	NN	NN	TT	NN	NN	TT	NN	NN	TT	NN	NN	TT	TT	TT	TT	TT	TT	TT	NN	TT	NN	NN	TT	NN	NN	TT	TT	NN	TT	TT	NN	TT	NN	NN
Mint06232	G/T	LG11	6232	+	NA	NA	NA	NA	NA	NA	GG	GG	GG	GG	GG	GG	GG	GG	GG	GT	GG	GG	GG	GG	GG	GG	GG	GG	GG	GG	GG	GG	GG	GG	GG	GG	GG	GG	GG	GG	GG	GG	GG	GG	GG	GG	GG	GG	GG
Mint06233	A/G	LG11	6233	+	NA	NA	NA	NA	NA	NA	NN	GG	NN	NN	NN	NN	NN	NN	GG	AA	GG	GG	GG	NN	GG	NN	NN	NN	NN	NN	NN	NN	NN	NN	NN	NN	NN	NN	NN	NN	NN	NN	NN	NN	NN	GG	NN	NN	NN
Mint06234	G/C	LG11	6234	+	NA	NA	NA	NA	NA	NA	CC	NN	NN	NN	NN	NN	NN	NN	NN	GG	NN	NN	NN	NN	NN	CC	CC	NN	CC	NN	NN	NN	NN	NN	NN	NN	NN	NN	NN	NN	NN	NN	NN	NN	NN	NN	NN	NN	NN
Mint06290	G/A	LG11	6290	+	NA	NA	NA	NA	NA	NA	GG	GG	AA	GG	NN	NN	GA	GG	GG	NN	AA	NN	GG	GA	AA	NN	GG	NN	NN	NN	NN	NN	NN	GG	GG	GG	NN	NN	GG	NN	NN	GG	NN	AA	GG	GG	GG	NN	GG
Mint06291	G/A	LG11	6291	+	NA	NA	NA	NA	NA	NA	GG	GG	NN	GG	NN	NN	GG	GG	GG	NN	NN	NN	GG	GG	NN	NN	GG	NN	NN	NN	NN	NN	NN	GG	GG	GG	NN	NN	GG	NN	NN	GG	NN	NN	GG	GG	GG	NN	GG
Mint06319	T/C	LG11	6319	+	NA	NA	NA	NA	NA	NA	TC	TC	CC	CC	NN	NN	CC	TC	TT	TT	TC	TC	NN	CC	NN	TC	TC	TC	TC	TC	TC	TC	TC	CC	CC	TC	NN	TC	CC	CC	CC	CC	NN	CC	TC	TT	TC	NN	NN
Mint06320	C/T	LG11	6320	+	NA	NA	NA	NA	NA	NA	TT	TT	TT	TT	NN	NN	TT	TT	NN	NN	TT	TT	NN	TT	NN	TT	TT	TT	TT	TT	TT	TT	TT	TT	TT	TT	NN	TT	TT	TT	TT	TT	NN	TT	TT	NN	TT	NN	NN
Mint06321	T/C	LG11	6321	+	NA	NA	NA	NA	NA	NA	TT	TT	NN	NN	NN	NN	NN	TT	TT	TT	TT	TT	NN	NN	NN	TT	TT	TT	TT	TT	TT	TT	TT	NN	NN	TT	NN	TT	NN	NN	NN	NN	NN	NN	TT	TT	TT	NN	NN
Mint06322	C/T	LG11	6322	+	NA	NA	NA	NA	NA	NA	CC	CC	CC	CC	NN	NN	CC	CC	NN	NN	CC	CC	NN	CC	NN	CC	CC	CC	CC	CC	CC	CC	CC	CC	CC	CC	NN	CC	CC	CC	CC	CC	NN	CC	CC	NN	CC	NN	NN
Mint06331	T/C	LG11	6331	+	NA	NA	NA	NA	NA	NA	NN	NN	TT	TT	NN	NN	NN	NN	NN	NN	TT	NN	NN	TT	NN	TC	TT	TT	NN	TT	TT	NN	TT	NN	NN	NN	NN	NN	NN	NN	NN	NN	NN	TT	TT	NN	TT	TT	NN
Mint06391	T/C	LG11	6391	+	NA	NA	NA	NA	NA	NA	TT	TT	TT	NN	NN	NN	NN	NN	NN	NN	TT	NN	NN	TT	NN	TT	TT	NN	TT	TT	TT	TT	TT	NN	TT	TT	NN	TT	NN	TT	TT	TT	NN	TT	TT	TT	TT	NN	NN
Mint06392	T/C	LG11	6392	+	NA	NA	NA	NA	NA	NA	TT	TT	TT	NN	NN	NN	NN	NN	NN	NN	TT	NN	NN	TT	NN	TT	TT	NN	TT	TT	TT	TT	TT	NN	TT	TT	NN	TT	NN	TT	TT	TT	NN	TT	TT	TT	TT	NN	NN
Mint06393	T/A	LG11	6393	+	NA	NA	NA	NA	NA	NA	TT	TT	TT	NN	NN	NN	NN	NN	NN	NN	TT	NN	NN	TT	NN	TT	TT	NN	TT	TT	TT	TT	TT	NN	TT	TT	NN	TT	NN	TT	TT	TT	NN	TT	TT	TT	TT	NN	NN
Mint06484	C/G	LG11	6484	+	NA	NA	NA	NA	NA	NA	CC	NN	NN	NN	NN	NN	NN	NN	NN	NN	NN	NN	CC	NN	CC	NN	NN	CC	NN	CC	NN	NN	CC	NN	NN	NN	NN	NN	NN	NN	NN	NN	NN	NN	NN	CC	NN	CC	NN
Mint06485	C/T	LG11	6485	+	NA	NA	NA	NA	NA	NA	CC	NN	NN	NN	NN	NN	NN	NN	NN	NN	NN	NN	CC	NN	CC	NN	NN	CC	NN	CC	NN	NN	CC	NN	NN	NN	NN	NN	NN	NN	NN	NN	NN	NN	NN	CC	NN	CC	NN
Mint06486	C/A	LG11	6486	+	NA	NA	NA	NA	NA	NA	CC	NN	NN	NN	NN	NN	NN	NN	NN	NN	NN	NN	CC	NN	CC	NN	NN	CC	NN	CC	NN	NN	CC	NN	NN	NN	NN	NN	NN	NN	NN	NN	NN	NN	NN	CC	NN	CC	NN
Mint06488	G/A	LG11	6488	+	NA	NA	NA	NA	NA	NA	NN	GG	GG	GG	NN	GG	GG	GG	GG	GG	GG	GG	GG	GG	GG	GG	GG	GG	GG	GG	GG	GG	GG	GG	GG	GG	GG	GG	GG	GG	GG	GG	GG	GG	GG	NN	GG	NN	GG
Mint06512	A/G	LG11	6512	+	NA	NA	NA	NA	NA	NA	NN	NN	AA	NN	NN	NN	AA	NN	AA	AA	AA	AA	NN	AA	AA	AA	AA	NN	NN	NN	AA	AA	AA	NN	NN	NN	NN	NN	NN	NN	NN	NN	NN	AA	AA	AA	NN	AA	AA
Mint06513	C/T	LG11	6513	+	NA	NA	NA	NA	NA	NA	CC	CC	CC	CC	NN	NN	CC	CC	CC	CC	CC	NN	CC	CC	NN	CC	NN	CC	CC	CC	CC	CC	NN	CC	CC	CC	CC	CC	CC	CC	CC	CC	NN	CC	CC	CC	CC	CC	CC
Mint06514	G/A	LG11	6514	+	NA	NA	NA	NA	NA	NA	AA	AA	GA	AA	NN	NN	GA	AA	GA	GA	GA	GG	AA	GA	GG	GA	GG	AA	AA	AA	GA	GA	GG	AA	AA	AA	AA	AA	AA	AA	AA	AA	NN	GA	GA	GA	AA	GG	GA
Mint06547	T/C	LG11	6547	+	NA	NA	NA	NA	NA	NA	NN	TT	TT	TT	NN	TT	TT	NN	TT	TT	TT	TT	TT	TT	TT	NN	TT	TT	TT	TT	TT	TT	TT	TT	TT	TT	TT	TT	TT	TT	TT	TT	TT	TT	NN	NN	NN	NN	NN
Mint06551	C/G	LG11	6551	+	NA	NA	NA	NA	NA	NA	NN	CC	CC	NN	NN	NN	NN	CC	NN	NN	NN	NN	NN	CC	NN	NN	CC	CC	CC	CC	CC	CC	NN	NN	CC	NN	NN	NN	NN	CC	CC	CC	NN	CC	NN	NN	CC	NN	NN
Mint06552	C/T	LG11	6552	+	NA	NA	NA	NA	NA	NA	TT	CC	CC	NN	NN	NN	NN	CC	NN	NN	NN	NN	NN	CC	NN	NN	CC	CC	CC	CC	CC	CC	NN	NN	CC	NN	NN	NN	NN	CC	CC	CC	NN	CC	NN	NN	CC	NN	NN
Mint06596	G/A	LG11	6596	+	NA	NA	NA	NA	NA	NA	AA	NN	NN	NN	NN	NN	NN	AA	NN	AA	NN	NN	NN	NN	AA	NN	NN	NN	NN	NN	NN	NN	NN	AA	NN	NN	NN	NN	AA	NN	AA	NN	AA	AA	NN	NN	NN	AA	AA
Mint06628	A/C	LG11	6628	+	NA	NA	NA	NA	NA	NA	AA	AA	AA	AA	AA	AA	AA	AA	AA	AA	AA	AA	AA	AA	AA	AA	AA	AA	AA	AA	AA	AA	AA	AA	AA	AA	AA	AA	AA	AA	AA	AA	AA	AA	AA	AA	AA	AA	AA
Mint06638	G/C	LG11	6638	+	NA	NA	NA	NA	NA	NA	GG	GC	GG	GG	GG	GG	GG	CC	GG	GG	GG	GG	GG	GG	GG	GG	GG	GG	GG	GG	GG	GG	GG	GG	GG	GC	GC	GG	GC	GG	GG	GG	GG	GG	GG	GG	GG	GG	GG
Mint06639	T/C	LG11	6639	+	NA	NA	NA	NA	NA	NA	TT	TT	TT	TT	TT	TT	TT	NN	TT	TT	TT	TT	TT	TT	TT	TC	TT	TT	TT	TT	TT	TT	TT	TT	TT	TT	TT	TT	TT	TT	TT	TT	TT	TT	TT	TT	TT	TT	TT
Mint06699	A/C	LG11	6699	+	NA	NA	NA	NA	NA	NA	AC	AA	AA	AA	AA	AA	AA	AA	AA	AA	AA	AA	AA	AA	AA	AA	AA	AA	AA	AA	AA	AA	AA	AA	AA	AA	AA	AA	AA	AA	AA	AA	AA	AA	AA	AA	AA	AA	AA
Mint06700	G/A	LG11	6700	+	NA	NA	NA	NA	NA	NA	GG	GG	GG	GG	GG	GG	GG	GG	GG	GG	GG	GG	GG	GG	GG	GG	GG	GG	GG	GG	GG	GG	GG	GG	GG	GG	GG	GG	GG	GG	GG	GG	GG	GG	GG	GG	GG	GG	GG
Mint06701	G/T	LG11	6701	+	NA	NA	NA	NA	NA	NA	GG	NN	NN	NN	NN	NN	NN	NN	NN	NN	NN	NN	NN	NN	NN	NN	NN	NN	NN	NN	NN	NN	NN	NN	NN	NN	NN	NN	NN	NN	NN	NN	NN	NN	NN	NN	TT	NN	NN
Mint06729	A/T	LG11	6729	+	NA	NA	NA	NA	NA	NA	NN	AA	AA	AA	NN	NN	AA	NN	AA	AA	AA	AA	NN	AA	NN	AA	AA	AA	AA	AA	NN	AA	AA	NN	AA	AA	NN	AA	AA	NN	AA	AA	NN	AA	AA	NN	AA	NN	AA
Mint06730	A/G	LG11	6730	+	NA	NA	NA	NA	NA	NA	GG	AG	AA	AA	NN	NN	AA	GG	AG	AA	AA	AA	GG	AA	NN	AG	AA	AG	AG	AG	NN	AA	AA	GG	AG	AG	GG	AG	AA	GG	AA	AG	NN	AA	AA	GG	AA	NN	AA
Mint06732	A/T	LG11	6732	+	NA	NA	NA	NA	NA	NA	AA	AA	NN	NN	NN	NN	NN	AA	AA	NN	NN	NN	AA	NN	NN	AA	NN	AA	AA	AA	NN	NN	NN	AA	AA	AA	AA	AA	NN	AA	NN	AA	NN	NN	NN	AA	NN	NN	NN
Mint06733	T/A	LG11	6733	+	NA	NA	NA	NA	NA	NA	NN	TT	TT	TT	NN	NN	TT	NN	TT	TT	TT	TT	NN	TT	NN	TT	TT	TT	TT	TT	NN	TT	TT	NN	TT	TT	NN	TT	TT	NN	TT	TT	NN	TT	TT	NN	TT	NN	TT
Mint06964	A/T	LG11	6964	+	NA	NA	NA	NA	NA	NA	AA	AA	AA	AA	NN	AA	AA	AA	AA	AA	AA	AA	AA	AA	AA	AA	AA	AA	AA	AA	AA	AA	AA	AA	AA	AA	AA	AA	AA	AA	AA	AA	AA	AA	AA	AA	AA	AA	AA
Mint06965	G/A	LG11	6965	+	NA	NA	NA	NA	NA	NA	GG	GG	GG	GG	NN	GG	GG	GG	GG	GG	GG	GG	GG	GG	GG	GA	GG	GG	GG	GG	GG	GG	GG	GG	GG	GG	GG	GG	GG	GG	GG	GG	GG	GG	GG	GG	GG	GG	GG
Mint07005	T/G	LG11	7005	+	NA	NA	NA	NA	NA	NA	GG	GG	TT	NN	NN	NN	TT	GG	GG	GG	GG	TG	GG	TT	TG	GG	TG	TT	TT	TT	GG	GG	TT	NN	NN	NN	NN	GG	NN	NN	NN	NN	NN	TT	GG	GG	GG	GG	GG
Mint07028	A/T	LG11	7028	+	NA	NA	NA	NA	NA	NA	AA	AA	AA	AA	NN	NN	NN	AA	NN	AA	NN	NN	NN	NN	NN	AA	AA	NN	AA	AA	AA	AA	AA	AA	AA	NN	AA	AA	NN	AA	AA	AA	NN	AA	NN	NN	NN	NN	NN
Mint07029	T/G	LG11	7029	+	NA	NA	NA	NA	NA	NA	TG	TG	GG	TG	NN	NN	NN	GG	NN	GG	NN	NN	TT	TT	NN	TG	GG	TT	TG	TG	TG	GG	TG	TG	TG	TT	GG	GG	TT	GG	GG	TG	NN	GG	TT	NN	TT	NN	NN
Mint07030	C/T	LG11	7030	+	NA	NA	NA	NA	NA	NA	CC	CC	CC	CC	NN	NN	NN	CC	NN	CC	NN	NN	NN	NN	NN	CC	CC	NN	CC	CC	CC	CC	CC	CC	CC	NN	CC	CC	NN	CC	CC	CC	NN	CC	NN	NN	NN	NN	NN
Mint07031	A/G	LG11	7031	+	NA	NA	NA	NA	NA	NA	NN	NN	GG	NN	NN	NN	NN	NN	NN	GG	GG	GG	NN	GG	NN	NN	NN	GG	NN	NN	NN	GG	NN	NN	NN	NN	NN	NN	NN	NN	NN	NN	NN	GG	GG	GG	GG	GG	NN
Mint07032	C/G	LG11	7032	+	NA	NA	NA	NA	NA	NA	CC	CC	NN	CC	NN	NN	NN	NN	NN	NN	NN	NN	CC	CC	NN	CC	NN	CC	CC	CC	CC	NN	CC	CC	CC	CC	NN	NN	CC	NN	NN	CC	NN	NN	CC	NN	CC	NN	NN
Mint07033	A/T	LG11	7033	+	NA	NA	NA	NA	NA	NA	AA	AA	AA	AA	NN	NN	NN	AA	NN	AA	NN	NN	NN	NN	NN	AA	AA	NN	AA	AA	AA	AA	AA	AA	AA	NN	AA	AA	NN	AA	AA	AA	NN	AA	NN	NN	NN	NN	NN
Mint07109	T/C	LG11	7109	+	NA	NA	NA	NA	NA	NA	NN	TT	NN	TT	NN	NN	NN	NN	NN	NN	NN	NN	NN	TT	NN	NN	NN	NN	NN	NN	NN	NN	NN	NN	TT	NN	TT	NN	TT	NN	TT	NN	NN	NN	NN	NN	TT	NN	NN
Mint07110	G/T	LG11	7110	+	NA	NA	NA	NA	NA	NA	NN	GG	NN	GG	NN	NN	NN	NN	NN	NN	NN	NN	NN	GG	NN	NN	NN	NN	NN	NN	NN	NN	NN	NN	GG	NN	GG	NN	GG	NN	GG	NN	NN	NN	NN	NN	GG	NN	NN
Mint07165	G/A	LG11	7165	+	NA	NA	NA	NA	NA	NA	GG	NN	GG	NN	NN	NN	GG	NN	NN	GG	GG	NN	NN	NN	NN	AA	GG	NN	NN	NN	GG	NN	GG	GG	NN	GG	GG	GG	NN	NN	GG	NN	NN	GG	GG	GG	NN	NN	GG
Mint07176	C/T	LG11	7176	+	NA	NA	NA	NA	NA	NA	CC	CC	NN	CC	NN	NN	NN	CC	NN	NN	CC	NN	NN	CC	NN	CC	CC	CC	CC	CC	CC	CC	CC	CC	CC	CC	NN	CC	NN	CC	CC	NN	NN	CC	CC	NN	CC	NN	NN
Mint07220	C/A	LG11	7220	+	NA	NA	NA	NA	NA	NA	NN	CC	NN	NN	NN	NN	NN	CC	NN	AA	NN	NN	NN	NN	NN	NN	NN	AA	NN	AA	NN	NN	AA	NN	NN	CC	NN	CC	CC	NN	NN	NN	NN	NN	NN	AA	NN	NN	NN
Mint07221	C/T	LG11	7221	+	NA	NA	NA	NA	NA	NA	NN	CC	NN	NN	NN	NN	NN	CC	NN	NN	NN	NN	NN	TT	NN	NN	NN	NN	TT	NN	TT	TT	NN	NN	NN	CC	NN	CC	CC	NN	NN	NN	NN	NN	TT	TT	NN	NN	NN
Mint07222	C/T	LG11	7222	+	NA	NA	NA	NA	NA	NA	CC	CC	CC	CC	NN	NN	CC	CC	NN	NN	CC	NN	NN	CC	NN	CC	CC	CC	CC	CC	CC	CC	CC	CC	CC	CC	NN	CC	NN	CC	CC	CC	NN	CC	CC	NN	CC	NN	CC
Mint07223	A/T	LG11	7223	+	NA	NA	NA	NA	NA	NA	AA	AT	AA	AA	NN	NN	AA	AT	NN	NN	AA	NN	NN	AA	NN	AA	AA	AA	AA	AA	AA	AA	AA	AA	AA	AT	NN	AT	TT	AA	AA	AA	NN	AA	AA	NN	AA	NN	AA
Mint07228	A/T	LG11	7228	+	NA	NA	NA	NA	NA	NA	NN	NN	AA	AA	NN	NN	AA	NN	NN	NN	AA	AA	NN	NN	NN	TT	AA	AA	AA	AA	AA	AA	AA	AA	NN	AA	AA	AA	NN	NN	AA	NN	NN	AA	NN	NN	NN	NN	NN
Mint07229	T/A	LG11	7229	+	NA	NA	NA	NA	NA	NA	AA	AA	AA	NN	NN	NN	NN	TT	NN	AA	NN	NN	NN	TA	NN	TT	NN	NN	AA	NN	AA	AA	NN	NN	TA	AA	NN	AA	TT	TT	NN	TA	NN	NN	TA	AA	TT	NN	NN
Mint07336	A/G	LG11	7336	+	NA	NA	NA	NA	NA	NA	AA	AA	NN	AA	NN	NN	AA	AA	NN	GG	AA	AA	AA	AA	AA	NN	AA	AA	AA	AA	AA	AA	AA	AA	AA	NN	NN	NN	AA	AA	NN	NN	NN	AA	GG	GG	NN	AA	AA
Mint07375	T/A	LG11	7375	+	NA	NA	NA	NA	NA	NA	NN	TT	NN	TT	NN	NN	TT	TT	NN	TT	TT	NN	TT	TT	NN	TT	NN	TT	TT	TT	TT	TT	NN	TT	TT	TT	TT	TT	TT	TT	TT	TT	NN	TT	TT	NN	TT	NN	NN
Mint07376	T/C	LG11	7376	+	NA	NA	NA	NA	NA	NA	TT	TT	TT	NN	NN	NN	TT	TT	NN	NN	NN	TT	NN	TT	NN	TT	TT	TT	TT	TT	TT	TT	TT	NN	NN	NN	TT	TT	NN	NN	NN	NN	NN	TT	TT	TT	NN	TT	TT
Mint07377	G/T	LG11	7377	+	NA	NA	NA	NA	NA	NA	GG	GT	GG	TT	NN	NN	GT	GT	NN	TT	TT	GG	TT	GT	NN	GT	GG	GT	GT	GT	GT	GT	GG	TT	TT	TT	GT	GT	TT	TT	TT	TT	NN	GT	GT	GG	TT	GG	GG
Mint07387	T/C	LG11	7387	+	NA	NA	NA	NA	NA	NA	NN	NN	NN	CC	NN	NN	CC	NN	NN	NN	CC	NN	NN	NN	NN	CC	CC	CC	CC	CC	CC	CC	CC	NN	CC	CC	NN	CC	CC	CC	CC	CC	NN	CC	CC	CC	CC	NN	NN
[truncated: 10,798 more rows]
[truncated: 181 more columns]

## Sheet: Supplementary Data 4
Supplementary Data 4. Adjusted p-values based on FDR for each SNP trait association
[truncated: 7,403 more rows]

[truncated: 1 more sheets: Supplementary Data 5]
